# Supplementary material for: Unveiling of brain transcriptome of masked palm civet (Paguma larvata) with chronic infection of Toxoplasma gondii
Source: Parasit Vectors. 2022 Jul 24;15:263. doi: 10.1186/s13071-022-05378-5 (PMC9308931; doi:10.1186/s13071-022-05378-5)
Supplement: Supplementary file 1 — Additional file 1: Table S1. Masked civet differential genes transformation in BALB/c mice differential gene. [file 13071_2022_5378_MOESM1_ESM.xlsx]

## Sheet: Transcriptome alignment
Gene	identity(%)	e-value	bitscore
Sec31b	77.86	0	1369
6430628N08Rik	78.033	2.65e-77	294
Gpr52	82.347	0	1753
Man1a	83.834	0	2798
Htr2c	83.137	0	1812
Il2rb	73.619	6.75e-84	316
Mab21l2	88.445	0	1631
Alas2	85.238	0	1930
Fkbp5	84.355	0	1517
#N/A	81.308	5.37e-39	167
Vipr2	82.046	0	808
Scn4b	81.192	0	675
Caskin1	87.861	9.13e-50	202
Mapk15	77.344	4.28e-55	220
Msrb2	81.273	3.88e-54	217
Arhgef1	82.353	0	1683
Rcbtb2	91.111	2.27e-25	122
Galnt18	82.183	8.47e-100	368
Zfp300	79.583	2.06e-39	167
Fbxw10	81.762	0	941
Col27a1	85.829	0	2752
Zkscan3	86.607	2.84e-26	124
Gm31332	97.115	2.81e-42	176
Syt10	81.761	3.05e-103	379
Mbp	81.966	0	802
Ttc23l	79.908	0	780
Col2a1	87.968	0	1186
Camk2a	93.506	3.06e-23	115
Mmp24	92.208	1.63e-54	219
Wfikkn2	84.764	0	1751
Svep1	79.517	0	1304
Gm36722	77.812	8.61e-151	538
Chrna4	82.33	0	1716
Prss33	85.97	4.83e-96	357
Islr	81.948	0	1064
Camk2a	92.683	1.94e-24	119
Dlk1	83.473	0	1206
#N/A	100	5.18e-21	106
Nos1	85.775	0	4662
Kitl	82.278	1.15e-121	442
Abca9	90	2.8e-20	104
Srsf5	89.344	9.24e-168	595
Mest	76.623	1.07e-97	363
Nfs1	92.453	1.16e-57	228
Fzd7	84.46	0	2540
Epha6	89.113	0	3332
Capzb	92.453	1.15e-34	152
Rxfp1	83.081	3.4e-96	357
#N/A	81.272	4.6e-56	224
Brd7	81.176	2.2e-08	63.9
Osr1	82.889	0	1173
Rab3b	90.133	0	883
N6amt1	84.434	5.41e-177	625
Dcx	75.997	0	658
Nrp1	85.61	0	3142
Brd9	89.418	1.45e-60	239
Cltc	93.396	3.24e-36	158
Kcnh4	88.42	0	1454
Rasal1	83.61	0	1236
Mex3a	81.746	0	839
Fgd2	83.786	0	1218
#N/A	97.647	4.54e-33	147
Tekt4	80.182	2.41e-88	329
Ppp1r36	79.468	0	732
Uox	84.583	0	699
Qdpr	100	1.74e-09	67.6
Bcl11b	77.227	9.31e-119	431
#N/A	85.537	5.53e-62	244
Dusp5	86.09	0	1633
Dnah17	86.784	0	5888
Zfp710	83.251	1.39e-43	182
Galnt14	82.665	0	1784
Xkr9	79.703	0	861
Tenm3	87.318	0	9365
Tgfa	84.307	5.86e-66	257
Hapln2	88.457	0	1118
Mgat4c	80.622	0	1759
Slc16a2	83.333	0	2002
Irx3	81.229	0	909
Iqgap3	80.013	0	2340
Sorbs1	93.333	9.67e-22	110
Atp2c2	82.982	0	1666
Hrk	81.733	3.7e-88	331
Foxj1	85.888	0	1738
Adamts16	84.487	0	1184
Prpf18	86.957	1.28e-43	182
Cpne9	88.142	0	2233
Kdr	83.472	0	3627
Eif2s3y	89.66	0	1762
Shisa6	78.174	1.4e-107	396
Lcmt1	83.922	9.07e-134	483
Wrnip1	90.361	4.8e-22	110
Mpz	89.373	3.05e-128	460
Cbln4	78.202	0	1376
Gnas	81.387	2.14e-53	213
Tmem52b	84.306	1.57e-133	481
Cpz	82.771	0	1471
Usp43	80.505	0	1923
Mapkapk2	96.875	7.43e-53	213
Prkca	93.805	1.67e-40	171
Mfge8	84.666	0	1053
Hmox1	78.504	1.33e-146	523
Il13ra1	82.929	0	1123
Plcb1	89.606	0	2643
Calr	98.601	4.53e-65	254
Traf2	77.934	3.82e-92	342
Pdgfa	84.437	0	878
Gnai2	76.957	0	728
S100b	85.116	0	706
Enpp6	83.043	0	1179
Lamp1	90	1.21e-38	167
Gnaq	80.91	0	2108
Pik3cd	91.139	1.26e-21	108
Cd72	82.03	0	1009
Slc1a2	100	1.77e-31	141
Itga6	90.175	9.17e-100	368
Ralb	80.769	4.65e-68	261
Rpl36al	89.362	2.24e-112	411
Atg5	81.96	0	1358
Hpgds.1	87.942	0	726
Bcl10	73.58	8.11e-27	126
Mapk8	82.711	0	1282
Rpl28	93.976	4.9e-27	126
Tlr3	80.72	0	1967
Osmr	85.243	0	3265
Dnm2	86.638	0	6277
Clic4	89.744	2.25e-34	150
Stx2	86.215	0	2804
Pcna	83.083	0	710
Grm1	83.257	0	1921
Tgfbr1	84.509	2.63e-178	628
Cdc42	90.059	0	1953
Map2k4	76.727	6.88e-71	274
Mr1	92.632	2.33e-29	135
Arrb2	85.016	0	3384
Blnk	100	7.81e-09	65.8
Hdac1	82.945	0	2667
Scamp2	82.432	0	1458
Mef2d	86.552	0	1984
Rab6b	76.568	2.81e-157	560
Atp6v0e	87.634	0	977
Pdpn	89.189	0	1330
Tnfaip3	84.638	0	1310
Plekho2	82.938	0	976
P2rx4	76.334	0	693
Grm4	80.539	6.75e-172	608
Prl	89.075	0	2508
S1pr3	83.57	0	4468
Itga11	83.349	0	1892
Sh3glb2	96.104	1.79e-26	124
Cfap70	82.443	0	2050
Wnt3	94.54	1.43e-151	538
Rbmx2	92.308	1.36e-44	185
Creg2	83.451	1.29e-140	503
Rxrg	83.449	0	1823
Myh9	84	6.12e-39	167
Pla2r1	79.978	0	3251
Omd	82.993	0	1227
Sp9	87.297	0	3068
Hecw2	80.952	1.69e-23	115
Nr4a2	92.998	0	1310
#N/A	78.811	1.14e-62	246
Wfs1	83.553	0	2519
Plekha2	85.082	0	1424
Insyn2a	79.873	0	1120
Syt17	84.064	0	1770
Rinl	79.104	1.78e-124	451
Dmd	96.436	0	824
Lypd1	89.189	8.17e-16	91.6
Pus10	83.951	0	1382
4833420G17Rik	78.431	0	1290
Rprm	81.625	7.58e-169	597
Ankfn1	89.66	0	2809
Cldn3	81.673	1.36e-127	460
Rnf207	86.887	0	1048
Alpk3	83.748	0	1694
#N/A	84.444	5.94e-28	130
Dcaf12l2	80.732	0	1162
Slc2a5	86.486	1.13e-13	82.4
Lyzl4	79.57	1.27e-68	265
Igfbpl1	83.029	0	693
Thbs1	88.874	0	3716
Stac	84.029	0	1194
Ccdc183	83.291	0	721
Adpgk	92.793	4.36e-37	159
P2rx2	83.307	0	1138
Gata2	77.016	1.52e-60	237
Rbm10	96.552	4.45e-47	193
Taf15	87.879	1.53e-102	377
Rin1	81.561	0	1805
Trpv4	85.911	9.15e-83	311
Slc9a4	79.977	0	1243
Hnrnpm	97.377	1.32e-144	518
Zfp619	87.611	1.64e-28	132
Sfrp2	86.643	0	1531
Pcid2	89.333	3.38e-17	95.3
Glis1	82.481	0	789
Epha7	87.457	0	1633
Itpr2	85.66	0	3851
Cdkn1a	73.349	4.04e-30	137
Nr3c1	75.49	2.41e-128	464
Grb2	89.259	0	3572
Map3k1	84.343	0	1724
Ltbr	83.569	4.32e-179	632
Cxcr4	91.611	0	4409
Grm3	86.392	6.45e-89	333
Apoe	92.562	1.03e-41	174
Mbd2	90.909	2.27e-69	267
Cacnb4	86.071	0	894
Irf2	87.712	0	1441
NRG3	82.879	0	689
Atf2	81.345	0	2385
Rela	83.596	0	1716
Grm5	85.841	7.67e-25	121
Mmp14	86.313	0	5350
Prpf31	83.762	0	922
Plekhb1	82.525	0	3446
Rpl29	100	8.02e-29	134
KLF2	82.268	0	2281
Mef2c_Mm	81.115	0	1192
Tm4sf1	89.045	0	1652
Cyp4x1	90.99	0	2113
Cd33	87.961	0	957
Egr1	78.86	6.42e-70	268
Ccnd1	81.515	0	712
Ppfia4	88.595	0	1186
S1PR1	87.092	0	1602
Rras	81.664	1.92e-129	468
Trf	84.73	0	863
Cd83	81.084	0	1341
Tle3	77.739	0	665
Myc	80.851	3.15e-40	171
Gria4	84.371	0	1343
Atp7a	85.828	0	4514
Glrb	81.147	0	715
Xbp1	84.644	0	1085
Tnfrsf12a	85.14	0	1424
Mertk	84.717	0	1133
Tcf4	91.014	7.26e-166	586
Rps6ka5	86.342	0	2065
St3gal6	88.303	4.78e-146	523
Egfl7	87.157	0	785
Hnrnpm	87.394	0	809
Trp53	92.609	7.54e-89	331
ErbB4	89.77	0	989
Hif1a	86.312	0	826
F3	85.984	0	1325
Cers6	80.836	0	1090
Gnai3	80.255	0	1461
Rufy3	84.227	1.78e-79	302
Slc52a3	79.302	1.3e-154	551
#N/A	87.5	3.47e-75	287
#N/A	77.095	5.9e-16	89.8
Cebpa	86.91	0	1869
Myo1a	83.754	0	1122
Serpinf2	81.09	0	948
Crlf1	85.81	0	1410
Homer2	89.571	5.47e-113	412
Klhl14	87.637	0	2824
#N/A	78.295	9.26e-95	351
Lyve1	75.544	5.64e-123	446
Il27	77.64	2.01e-17	95.3
Uba1	84.006	0	3147
Col5a3	82.752	0	2591
Ahdc1	82.547	1.53e-42	178
Slco3a1	93.611	9.15e-150	534
Dhh	84.472	0	787
Cntn5	83.455	0	3768
Hoatz	75.884	3.79e-57	226
Zc3h7a	89.623	7.78e-30	135
Mitf	80.84	1.07e-75	289
Ripor2	80.481	0	1079
Col1a1	87.341	0	5365
En1	83.936	0	1881
Gbp2	82.394	6.32e-62	243
Tyrobp	85.535	2.77e-37	163
Ifi44	86.702	2.67e-51	209
C1qa	86.406	0	946
STAT3	82.059	0	1171
Psmb9	85.336	0	2189
Cxcl9	80.288	7.93e-175	617
Csf1r	95.556	2.52e-10	71.3
H2-T23	88.133	0	1783
Oas1a	81.713	0	1282
Fcgr2b	80.132	0	1459
Cybb	83.664	0	5613
Trem2	89.041	2.36e-69	268
Lag3	97.727	3.66e-34	150
Stat2	88.489	7.92e-40	169
Tmem119	79.771	4.15e-173	612
Srgn	93.717	5.9e-73	279
Ncf1	79.363	0	1040
Fgl2	88.158	6.17e-17	91.6
Ifih1	76.594	3.5e-169	599
Itgal	85.889	0	928
Cytip	87.255	2.56e-24	117
Casp1	88.914	0	1598
Fcgr1	97.701	1.06e-33	150
Cxcl10	92.157	1.39e-32	145
C1s	81.055	0	725
Ccl2	79.583	0	784
Tnfsf10	85.694	0	743
Lyn	87.931	6.33e-09	67.6
Gria1	87.323	0	3984
#N/A	85.623	0	1297
Dao	80.846	0	660
Dpysl3	86.931	0	2837
Neurl1b	82.692	0	1748
Atp2b1	96.078	3.03e-14	84.2
Lmx1b	92.857	5.74e-14	82.4
Phyhd1	82.088	0	773
Sox1	93.966	0	1221
Pik3r5	83.458	0	983
Col8a1	84.973	0	1096
Kdm5c	82.874	0	1177
Kcnip2	93.333	2.05e-29	134
Itga8	83.342	0	1666
Kdm6a	85.585	0	2625
Mks1	84.895	0	1428
Nnat	81.922	7.24e-92	340
Etv1	90.211	0	2819
Wnt7b	89.012	0	1770
Matn2	83.965	0	2787
Tnnt3	87.227	0	676
Fam124a	84.229	0	830
Glra2	87.1	0	2108
Epb41l3	80.078	1.47e-99	368
Ttc22	85.056	0	1714
Npr2	89.697	2.23e-52	211
Crym	85.284	0	922
Stim1	90.097	1.17e-146	525
Bhlhe22	90.497	6.54e-171	604
Ptprs	94.359	2.53e-79	300
Cxcl12	90.842	1.83e-151	542
Pdcd6	89.076	5.58e-33	147
Mia	86.824	2.1e-88	331
#N/A	96.891	2.42e-85	320
Gpcpd1	82.183	0	1679
Fibcd1	83.799	0	1319
Fhip1a	84.989	0	880
Tmc7	86.801	0	2327
Iqgap2	82.473	0	2896
Ogn	81.019	0	1031
Zic1	90.934	0	1925
Moxd1	83.492	0	1565
Rhof	83.553	0	793
Tph2	86.833	0	1832
Igf2	81.67	0	737
Pik3ap1	82.199	0	2237
Decr1	82.947	0	857
Ptpn2	89.592	6.42e-173	612
Vsig8	87.368	1.4e-51	209
Htra3	86.054	0	1402
Slc18a2	83.55	0	2017
Lrrc71	80.917	0	952
Meis2	89.858	4.64e-147	523
Bcl11b	86.912	0	1692
#N/A	79.83	5.05e-150	536
Tex9	79.395	8.37e-174	614
Prrc2c	90.253	7.62e-97	359
Agmat	82.848	0	798
Wnt16	85.203	0	1253
Adamts16	77.68	0	950
Spag16	83.824	2.37e-66	257
Aoc3	83.151	0	2074
Nt5dc3	85.469	0	1690
H2bc11	95.172	2e-57	228
Mc4r	85.55	0	1168
Nup93	90.566	6.24e-52	209
B3gnt4	80.093	0	791
Dot1l	87.075	1.4e-138	497
Dnah17	88.443	0	1773
Ttll3	85.777	0	1194
Pcbp3	89.1	0	1862
Dnah5	86.837	0	1223
Gjb1	83.777	0	1474
Pgghg	77.994	3.54e-56	224
Tvp23a	86.853	6.95e-144	516
Plekhh1	87.799	0	1565
Sh3bgr	86.168	5.95e-160	568
Gpr63	79.722	0	1038
Eomes	87.598	0	1755
#N/A	86.916	6.16e-24	117
Rgs14	84.303	0	1463
Prelp	85.461	0	1391
Epha7	87.283	0	4909
Sec14l5	84.211	0	1964
Dlx2	84.051	0	1310
Zfp182	73.56	1.53e-29	134
Perp	83.755	0	695
Als2cl	82.88	0	2302
Chst11	85.215	0	1598
Krt5	82.374	2.18e-59	233
Islr2	83.663	0	1229
Lgi4	85.877	2.43e-129	466
Krt28	82.751	0	776
Crabp1	90.205	7.68e-162	573
Irx2	86.712	0	1615
H2-Eb1	85.567	1.53e-18	100
Ccl5	92.908	1.44e-50	206
C4a.1	87.664	0	1387
Cd274	92.647	1.03e-18	99
Cd74	85.6	7.4e-107	392
Ly6a	87.449	8.51e-152	542
Iigp1	83.214	0	2542
H2-Ea-ps	87.461	8.01e-98	363
Psmb8	82.193	0	780
C1qc	80.577	0	983
Stat1	93.939	3.09e-49	200
Ifitm3	81.492	2.9e-158	562
Il2rg	80.919	0	902
Zbp1	81.835	4.35e-119	433
Ctss	81.031	0	2998
Ifi27l2a	87.115	0	994
C1qb	83.476	1.93e-84	318
C3	82.139	0	710
Dock2	83.419	0	1055
C3.1	88.568	0	2169
Tyrobp	84.061	0	2800
Irf1	91.439	0	1864
Ccl8	84.539	4.58e-78	298
Gbp2	90.117	0	4065
Ltb	74.123	2.97e-135	486
STAT3	90.569	0	1554
Mafb	100	1.77e-26	126
Ifit3	84.533	0	2656
Ifi44	88.006	0	845
Stat2	88.218	0	4783
C1qa	89.423	2.38e-29	132
Ncf1	83.746	0	1751
Cybb	83.398	0	1659
Grn	85.119	0	680
Cxcl9	97.143	2.25e-06	58.4
Cfb	85.256	7.11e-82	309
Oas1a	85.851	0	1090
Itgal	86.484	0	1363
Psmb9	80.297	0	2108
Ccl2	88.778	0	3055
Csf1r	91.63	0	1860
H2-T23	85.567	0	3526
Mvp	84.035	0	662
Srgn	84.276	0	6804
Fcgr2b	82.519	0	1594
C1s	86.997	0	1339
Tmem119	86.329	0	1997
Ifih1	83.746	0	2979
Cxcl10	84.286	1.3e-129	468
Fgl2	78.392	1.82e-26	126
Trem2	93.443	4.55e-16	91.6
Tnfrsf1a	89.677	1.08e-48	198
Irf7	87.783	0	1853
Stat3	87.3	0	1284
Casp1	82.088	0	826
Ifi30	91.772	3.68e-54	217
Gzma	81.257	0	1375
Fcgr1	84.218	0	1304
Csf1	72.887	0	909
Serping1	93.976	2.42e-27	126
Tnfsf10	84.972	0	2001
Ptpn6	100	1.34e-07	62.1
Cytip	83.259	0	821
Fcer1g	89.82	0	1208
Lcn2	81.436	0	1195
Cxcl16	84.687	0	1157
Ifit1	85.455	9.43e-23	111
Lyn	81.281	0	725
Cd36	82.463	4.27e-54	217
Itgb2	82.15	7.13e-120	435
Slfn8	87.093	0	1072
Lag3	86.288	0	2290
Bcl2a1a	90	5.45e-23	113
Pecam1	80.635	0	926
Cxcl11	88.065	0	2167
Il1b	87.012	0	4133
Ccr2	89.54	0	1672
Clec7a	83.482	0	1138
Ccl12	76.412	0	725
Ifit2	82.562	0	4885
Sgk2	88.043	0	1330
Cln6	86.667	4.9e-29	134
Lnx2	82.544	0	1816
Oprk1	82.057	0	1098
Sp8	87.814	9.17e-169	597
Mab21l1	85.196	0	1718
#N/A	87.778	4.19e-20	104
Klf5	88.712	0	1437
#N/A	95.556	2.86e-119	433
C2cd4b	79.907	2.15e-75	287
Sorcs3	87.219	0	4418
Fgf7	81.622	7.7e-157	556
Ldb3	79.123	0	937
Fbln1	84.778	0	2248
Adcyap1	81.385	0	1866
Epha3	85.391	0	2521
Colec12	85.538	0	2682
Gjb2	82.886	0	787
Plin1	81.688	0	1299
Kl	87.287	0	1729
Lum	82.137	0	1018
Cd3d	83.742	0	1157
Tlr2	81.27	0	1186
Tgfbr2	84.547	0	1094
Plcg2	78.107	0	737
Cd68	84.095	0	1526
Ctsw	84.474	0	1683
Fcgr3	83.022	2.65e-126	455
Cd44	97.727	3.57e-34	152
Ddx58	87.96	0	2145
Casp8	90.89	0	1308
Sp100	80.064	1.88e-122	444
Cd3e	97.093	4.03e-76	291
Irf5	88.462	1.42e-36	158
Nfkb1	91.86	1.11e-61	241
Casp4	85.575	0	6647
Vim	75.895	1.71e-88	333
Hexb	81.999	0	1146
Irf8	81.28	0	2569
Ly9	100	1.89e-06	58.4
Nkg7	84.972	0	1088
Tgfb1	90.698	9.45e-24	115
Synpr	82.139	0	1426
Leng8	87.817	0	1434
Rarres1	78.846	8.48e-133	479
Kitl	84.961	0	1269
Actn4	90.213	2.5e-81	307
Rnf130	91.026	1.58e-20	104
Apc	83.704	0	926
Slc1a3	88.536	0	1443
Calb1	83.218	0	928
Nfatc3	92.5	4.39e-23	115
Kdm3a	79.56	2.4e-147	527
Vps4a	79.724	3.85e-136	488
Nwd1	85.231	0	1389
Casp3	88.51	0	1916
Tgfb2	83.98	2.2e-156	556
Cdk5rap3	78.598	0	701
Iqsec1	82.186	1.12e-46	193
Mbp	79.604	0	1098
Taf10	85.706	0	1764
Pls1	83.392	6.16e-64	250
Hsd11b1	83.682	2.12e-122	442
Mapk14	98.438	2.14e-23	113
Mmp16	82.408	0	1295
Setd1b	84.231	0	2217
Atp6v1a	86.984	0	1441
Rtn4rl1	81.921	2.39e-117	425
Mapt	90.724	0	3121
Eif2s1	78.032	2.71e-174	616
Vcp	86.914	1.04e-125	455
Mef2c	86.069	0	2036
Negr1	87.425	4.79e-47	193
Cxcl12	81.691	0	1951
Cnr1	97.959	3.24e-40	171
Nmnat2	79.483	0	896
Map3k7	86.053	0	4865
Opa1	100	7.1e-06	56.5
Suz12	83.077	3.77e-164	582
	90.141	3.78e-42	176
28dpi	81.748	1.07e-76	292
	85.285	0	981
H2-Eb1	83.995	0	822
Cd74	82.517	2.82e-136	488
C4a.1	87.487	0	1098
Cd274	83.479	0	741
Ccl5	80.73	0	1792
Ly6a	88.072	0	1965
Iigp1	85.969	0	1295
H2-Ea-ps	82.779	0	1363
Psmb8	88.616	0	939
Stat1	86.415	2.72e-75	287
C1qc	95.082	4.45e-18	97.1
Ifitm3	82.492	0	1138
Zbp1	93.56	0	833
Ctss	83.257	0	1953
Ccl8	83.896	0	1101
C1qb	83.067	0	1112
C3.1	81.304	7.3e-172	608
Dock2	83.935	0	2621
C3	95.101	1.57e-152	544
Ifi27l2a	87.234	0	691
Ltb	84.401	0	1432
Irf1	97.6	1.73e-53	215
Il2rg	80.294	0	1402
Mafb	86.014	0	737
Ifit3	80.745	0	841
Camk2d	88.174	0	2547
Pitx3	88.251	0	1347
Gna14	88.173	0	1018
Lix1	89.266	0	1358
Tmem200a	80.97	0	1286
Topaz1	81.806	0	1927
Tuba3b	89.985	0	1755
Lrrc38	85.86	0	931
Prokr1	83.191	1.24e-85	322
Coro6	87.412	0	1790
Bmp2	81.124	0	1858
Amh	77.255	0	833
Usp9x	87.608	0	1738
Epyc	83.301	0	935
Lncppara	94.231	4.27e-36	158
Kdm5c	85.491	0	730
Dysf	86.778	0	7190
Elmo2	97.5	1.66e-09	69.4
Gbp2b	75.682	0	826
Prlhr	83.893	0	1098
Pyroxd2	83.409	8.58e-172	608
N4bp2l2	88.136	2.37e-113	414
Meis2	92.671	0	3988
Rab11fip3	95.238	6.8e-09	67.6
Scn3a	90.271	0	1539
Scn1a	89.67	1.01e-163	580
Pcdhga7	82.29	0	1607
Cpne8	86.168	0	2531
Madd	98.765	1.29e-32	145
Ptgir	82.625	0	931
Zbtb32	82.185	0	708
Dcaf6	92.179	3.84e-65	254
Necab2	83.977	4.96e-180	634
Sgca	82.67	0	1000
Krt24	80.859	5.32e-110	401
Brs3	84.291	0	1149
Tmem63c	86.026	1.98e-136	490
Cdh16	80.762	0	1258
Bdkrb2	83.232	0	1051
Serpind1	82.686	0	1288
Sptbn4	92.694	2.48e-84	316
Olfr30	86.842	3.1e-14	86.1
Cdh1	80.391	0	1873
Reln	87.448	0	12126
Chrdl1	86.974	0	1903
Pik3r6	77.899	0	881
Gabre	85.585	0	924
Calb1	89.548	0	1260
Cnbp	93.452	5.06e-64	250
Mybpc3	87.843	0	1881
Rasl12	87.732	0	819
Tktl1	81.494	0	1203
E130311K13Rik	86.957	5.1e-36	156
Hspa2	87.48	0	2804
1110032F04Rik	79.701	0	682
n-R5s107	94.444	1.57e-30	139
Cngb1	86.984	0	1219
Pcm1	91.469	2.73e-75	287
Ube2d3	100	2.07e-44	185
Naip1	74.926	0	1027
Medag	83.573	0	771
Hnrnpr	79.618	5.51e-53	213
Sp8	87.679	0	649
Zkscan3	86.726	8.92e-27	126
Thsd7b	84.893	0	5057
Dnm1	87.313	4.7e-35	154
