# Supplementary material for: Unveiling of brain transcriptome of masked palm civet (Paguma larvata) with chronic infection of Toxoplasma gondii
Source: Parasit Vectors. 2022 Jul 24;15:263. doi: 10.1186/s13071-022-05378-5 (PMC9308931; doi:10.1186/s13071-022-05378-5)
Supplement: Supplementary file 2 — Additional file 2: Table S2. T. gondii-infected BALB/c mice differential genes [file 13071_2022_5378_MOESM2_ESM.xlsx]

## Sheet: C57BL6 DE Results (p-val<0.05)
Supplementary Table 1. Significantly differentially expressed genes (DEGs) in C57BL/6 mice per time point (p-value <0.05).
14dpi	Column1	Column2	Column3	Column4	Column5	Column6	Column7	Column8	Column9	Column10	Column11	Column12	Column13	Column14	Column15	Column16	Column17	Column18	Column19	Column20	Column21	Column22	Column23	Column24	Column25	Column26	Column27	Column28	Column29	Column30	Column31	Column32	Column33	Column34	Column35	Column36	Column37	Column38	Column39	Column40	Column41	Column42	Column43	Column44	Column45	Column46	Column47	Column48	Column49
	Log2 fold change	std error (log2)	Lower confidence limit (log2)	Upper confidence limit (log2)	Linear fold change	Lower confidence limit (linear)	Upper confidence limit (linear)	P-value	BY.p.value	method	Gene.sets	probe.ID
Iigp1-mRNA	7.5	0.133	7.24	7.76	181	151	217	1.12e-11	7.6e-08	loglinear		NM_021792.3:2335
Cd274-mRNA	5.97	0.112	5.75	6.19	62.9	54	73.2	1.75e-11	7.6e-08	loglinear	Costimulation by the CD28 family	NM_021893.2:515
Irf1-mRNA	4.98	0.108	4.77	5.19	31.5	27.2	36.5	5.3e-11	1.53e-07	loglinear		NM_008390.1:365
C4a.1-mRNA	4.26	0.0978	4.07	4.45	19.1	16.8	21.9	8.57e-11	1.72e-07	loglinear		NM_011413.2:56
Zbp1-mRNA	5.52	0.129	5.26	5.77	45.8	38.4	54.5	9.9e-11	1.72e-07	loglinear		NM_021394.2:473
Psmb8-mRNA	5.28	0.137	5.01	5.55	38.9	32.3	46.9	2.31e-10	3.34e-07	loglinear	Cell Cycle, Cellular responses to stress, Class I MHC mediated antigen processing & presentation, Deubiquitination, Intracellular signaling by second messengers, MAPK family signaling cascades, Metabolism of amino acids and derivatives, Metabolism of RNA, Signaling by Hedgehog, Signaling by Interleukins, Signaling by the B Cell Receptor (BCR), Signaling by WNT, TNFR2 non-canonical NF-kB pathway, …	NM_010724.2:362
Cd74-mRNA	7.35	0.213	6.93	7.76	163	122	217	5.46e-10	6.77e-07	lm.nb	Cell surface interactions at the vascular wall, MHC class II antigen presentation	NM_001042605.1:391
H2-Eb1-mRNA	6.49	0.194	6.11	6.87	90	69.2	117	6.89e-10	7.47e-07	loglinear		NM_010382.2:935
Ifitm3-mRNA	4.64	0.151	4.35	4.94	25	20.4	30.7	1.33e-09	1.25e-06	loglinear	Immunoregulatory interactions between a Lymphoid and a non-Lymphoid cell	NM_025378.2:370
Gbp2-mRNA	6.19	0.203	5.8	6.59	73.2	55.6	96.5	1.45e-09	1.25e-06	lm.nb		NM_010260.1:1996
Ifit3-mRNA	4.14	0.141	3.86	4.41	17.6	14.5	21.3	1.97e-09	1.55e-06	loglinear		NM_010501.1:1290
Stat1-mRNA	4.76	0.165	4.43	5.08	27	21.6	33.8	2.3e-09	1.66e-06	loglinear		NM_009283.3:1590
Oas1a-mRNA	4.25	0.151	3.95	4.54	19	15.5	23.3	2.7e-09	1.79e-06	loglinear		NM_145211.2:471
Casp1-mRNA	2.43	0.087	2.26	2.6	5.4	4.8	6.08	2.89e-09	1.79e-06	loglinear	Nucleotide-binding domain# leucine rich repeat containing receptor (NLR) signaling pathways, Signaling by Interleukins	NM_009807.2:259
Ctss-mRNA	4.03	0.152	3.73	4.33	16.3	13.3	20.1	4.47e-09	2.28e-06	lm.nb	Extracellular matrix organization, MHC class II antigen presentation, Neutrophil degranulation, Toll-like Receptor Cascades	NM_021281.2:740
Mpeg1-mRNA	4.38	0.166	4.06	4.71	20.9	16.7	26.2	4.55e-09	2.28e-06	lm.nb		NM_010821.1:4135
Cxcl10-mRNA	6.17	0.234	5.71	6.63	72	52.4	98.9	4.59e-09	2.28e-06	loglinear	G alpha (i) signalling events, GPCR ligand binding	NM_021274.1:115
C1qa-mRNA	3.31	0.126	3.06	3.55	9.9	8.34	11.7	4.73e-09	2.28e-06	loglinear	Complement cascade	NM_007572.2:566
Csf1r-mRNA	2.03	0.0783	1.88	2.19	4.09	3.68	4.55	5.17e-09	2.36e-06	loglinear	Signaling by Interleukins	NM_001037859.1:3655
C1qb-mRNA	3.23	0.126	2.98	3.48	9.37	7.9	11.1	5.85e-09	2.54e-06	loglinear	Complement cascade	NM_009777.2:865
Hexb-mRNA	1.91	0.076	1.76	2.06	3.76	3.39	4.17	6.74e-09	2.78e-06	loglinear	Metabolism of carbohydrates, Metabolism of lipids, Neutrophil degranulation	NM_010422.2:805
C1qc-mRNA	3.47	0.142	3.2	3.75	11.1	9.17	13.5	8.12e-09	3.2e-06	lm.nb	Complement cascade	NM_007574.2:708
Ly6a-mRNA	3.95	0.164	3.63	4.27	15.4	12.4	19.3	9.24e-09	3.48e-06	loglinear		NM_010738.2:206
Cxcl9-mRNA	7.05	0.294	6.48	7.63	133	89	198	9.81e-09	3.54e-06	lm.nb	G alpha (i) signalling events, GPCR ligand binding	NM_008599.2:40
Ifi27l2a-mRNA	5.22	0.222	4.78	5.65	37.2	27.5	50.3	1.13e-08	3.9e-06	lm.nb		NM_029803.1:270
Il10ra-mRNA	2.3	0.0981	2.1	2.49	4.91	4.3	5.61	1.18e-08	3.93e-06	loglinear	Signaling by Interleukins	NM_008348.2:2522
Ptpn6-mRNA	3.18	0.136	2.91	3.44	9.04	7.51	10.9	1.23e-08	3.96e-06	loglinear	Cell surface interactions at the vascular wall, Costimulation by the CD28 family, Interferon Signaling, Neutrophil degranulation, Platelet activation# signaling and aggregation, Signaling by Interleukins, Signaling by SCF-KIT, Signaling by the B Cell Receptor (BCR)	NM_013545.2:1691
Tgfbr2-mRNA	1.69	0.075	1.55	1.84	3.23	2.92	3.58	1.58e-08	4.85e-06	loglinear	Signaling by TGF-beta family members	NM_009371.2:475
H2-T23-mRNA	3.79	0.169	3.46	4.12	13.9	11	17.4	1.62e-08	4.85e-06	loglinear	Class I MHC mediated antigen processing & presentation, Immunoregulatory interactions between a Lymphoid and a non-Lymphoid cell, Neutrophil degranulation	NM_010398.3:365
Irf7-mRNA	3.82	0.174	3.48	4.16	14.1	11.1	17.9	1.98e-08	5.56e-06	loglinear	DDX58IFIH1-mediated induction of interferon-alphabeta, Toll-like Receptor Cascades	NM_016850.2:705
C2-mRNA	2.7	0.123	2.46	2.94	6.51	5.51	7.7	1.99e-08	5.56e-06	loglinear	Complement cascade	NM_013484.2:2359
Ifit2-mRNA	2.95	0.136	2.69	3.22	7.74	6.44	9.3	2.1e-08	5.69e-06	loglinear		NM_008332.2:230
Stat2-mRNA	2.14	0.0987	1.94	2.33	4.4	3.85	5.03	2.18e-08	5.73e-06	loglinear		NM_019963.1:1955
Ccl5-mRNA	7.39	0.346	6.71	8.07	168	105	268	2.4e-08	6.12e-06	lm.nb	G alpha (i) signalling events, GPCR ligand binding	NM_013653.1:165
Grn-mRNA	2.52	0.12	2.28	2.75	5.72	4.87	6.73	2.73e-08	6.75e-06	loglinear		NM_008175.3:2010
Tm4sf1-mRNA	1.39	0.0666	1.26	1.52	2.62	2.4	2.87	2.91e-08	7.01e-06	loglinear		NM_008536.3:652
Ifih1-mRNA	2.58	0.125	2.33	2.82	5.98	5.04	7.08	3.11e-08	7.29e-06	loglinear	Deubiquitination	NM_027835.2:1997
Itgb2-mRNA	3.55	0.176	3.21	3.9	11.7	9.25	14.9	3.7e-08	8.07e-06	loglinear	Cell surface interactions at the vascular wall, Extracellular matrix organization, Immunoregulatory interactions between a Lymphoid and a non-Lymphoid cell, Neutrophil degranulation, Toll-like Receptor Cascades	NM_008404.4:2542
Stat3-mRNA	1.67	0.0827	1.51	1.84	3.19	2.85	3.57	3.7e-08	8.07e-06	loglinear	Signaling by Interleukins, Signaling by MET, Signaling by PTK6, Signaling by SCF-KIT	NM_213659.2:2130
Ccl7.1-mRNA	4.31	0.213	3.9	4.73	19.9	14.9	26.6	3.72e-08	8.07e-06	loglinear	GPCR ligand binding	NM_013654.2:215
Ifi44-mRNA	5.28	0.264	4.76	5.79	38.7	27.1	55.4	4.06e-08	8.59e-06	lm.nb		NM_133871.2:990
Ccl2-mRNA	5.51	0.277	4.97	6.06	45.6	31.3	66.5	4.26e-08	8.73e-06	lm.nb		NM_011333.3:415
Cxcl16-mRNA	4.19	0.211	3.78	4.6	18.3	13.7	24.3	4.33e-08	8.73e-06	lm.nb	G alpha (i) signalling events, GPCR ligand binding	NM_023158.6:679
Itgal-mRNA	4.02	0.204	3.62	4.41	16.2	12.3	21.3	4.53e-08	8.83e-06	loglinear		NM_008400.2:950
Ncf1-mRNA	2.96	0.15	2.67	3.25	7.78	6.35	9.55	4.58e-08	8.83e-06	loglinear	Cellular responses to stress, Class I MHC mediated antigen processing & presentation, ROS and RNS production in phagocytes, Signaling by Rho GTPases, Signaling by VEGF	NM_001286037.1:970
Tyrobp-mRNA	2.48	0.13	2.23	2.74	5.59	4.68	6.67	5.92e-08	1.12e-05	loglinear	Cell-Cell communication, Developmental Biology, Neutrophil degranulation	NM_011662.2:130
Psmb9-mRNA	3.19	0.168	2.86	3.52	9.12	7.26	11.4	6.06e-08	1.12e-05	loglinear	Cell Cycle, Cellular responses to stress, Class I MHC mediated antigen processing & presentation, Deubiquitination, Intracellular signaling by second messengers, MAPK family signaling cascades, Metabolism of amino acids and derivatives, Metabolism of RNA, Signaling by Hedgehog, Signaling by Interleukins, Signaling by the B Cell Receptor (BCR), Signaling by WNT, TNFR2 non-canonical NF-kB pathway, …	NM_013585.2:540
Ptgs2-mRNA	1.35	0.0716	1.21	1.49	2.56	2.32	2.82	6.33e-08	1.14e-05	loglinear	Metabolism of lipids, Metabolism of vitamins and cofactors	NM_011198.3:675
Msn-mRNA	2.11	0.112	1.89	2.33	4.32	3.71	5.03	6.53e-08	1.16e-05	loglinear	Developmental Biology	NM_010833.2:515
Relb-mRNA	1.48	0.0795	1.32	1.63	2.78	2.5	3.1	7.33e-08	1.27e-05	loglinear	TNFR2 non-canonical NF-kB pathway	NM_009046.2:2013
C3-mRNA	4.38	0.24	3.91	4.85	20.8	15	28.7	8.38e-08	1.4e-05	lm.nb		XM_011246258.1:2702
Csf1-mRNA	1.52	0.0836	1.36	1.69	2.88	2.57	3.22	8.4e-08	1.4e-05	loglinear	Regulation of IGF transport and uptake by IGFBPs, Signaling by Interleukins	NM_001113530.1:833
C3.1-mRNA	5.15	0.284	4.59	5.7	35.4	24.1	52.2	8.89e-08	1.45e-05	lm.nb	Complement cascade, G alpha (i) signalling events, GPCR ligand binding, Immunoregulatory interactions between a Lymphoid and a non-Lymphoid cell, Neutrophil degranulation, Regulation of IGF transport and uptake by IGFBPs	NM_009778.2:285
Lyn-mRNA	2.25	0.127	2	2.5	4.77	4.01	5.66	1.05e-07	1.69e-05	loglinear		NM_010747.1:1725
Sp100-mRNA	3.65	0.207	3.24	4.06	12.6	9.47	16.6	1.12e-07	1.75e-05	loglinear		NM_013673.3:410
Gfap-mRNA	2.59	0.148	2.3	2.88	6.01	4.92	7.34	1.15e-07	1.75e-05	lm.nb	Autophagy	NM_001131020.1:610
Srgn-mRNA	3.04	0.174	2.7	3.38	8.23	6.5	10.4	1.15e-07	1.75e-05	lm.nb	Platelet activation# signaling and aggregation	NM_011157.2:168
Ifi30-mRNA	3.42	0.197	3.03	3.8	10.7	8.18	14	1.23e-07	1.84e-05	lm.nb	MHC class II antigen presentation	NM_023065.3:806
Il2rg-mRNA	3	0.173	2.66	3.34	7.98	6.3	10.1	1.28e-07	1.88e-05	loglinear		NM_013563.3:566
Cfb-mRNA	5.09	0.302	4.5	5.68	34.1	22.6	51.4	1.54e-07	2.22e-05	lm.nb		NM_008198.2:1685
Serping1-mRNA	3.38	0.201	2.99	3.78	10.4	7.94	13.7	1.56e-07	2.22e-05	lm.nb	Complement cascade, Platelet activation# signaling and aggregation	NM_009776.3:1480
Nod1-mRNA	1.68	0.1	1.48	1.88	3.2	2.79	3.67	1.67e-07	2.33e-05	loglinear	Deubiquitination, Nucleotide-binding domain# leucine rich repeat containing receptor (NLR) signaling pathways, Signaling by Interleukins, Toll-like Receptor Cascades	NM_172729.2:1446
Cybb-mRNA	5.04	0.307	4.43	5.64	32.8	21.6	49.8	1.94e-07	2.68e-05	lm.nb	Cellular responses to stress, Class I MHC mediated antigen processing & presentation, Neutrophil degranulation, ROS and RNS production in phagocytes, Signaling by Rho GTPases, Signaling by VEGF	NM_007807.2:1535
Fcer1g-mRNA	3.1	0.19	2.73	3.47	8.58	6.62	11.1	2.03e-07	2.75e-05	lm.nb	Cell surface interactions at the vascular wall, Neutrophil degranulation, Platelet activation# signaling and aggregation	NM_010185.4:264
Irf8-mRNA	3.14	0.195	2.76	3.52	8.82	6.76	11.5	2.23e-07	2.98e-05	loglinear		NM_008320.3:2274
Tspo-mRNA	2.82	0.176	2.47	3.16	7.06	5.56	8.96	2.3e-07	3.03e-05	loglinear	Metabolism of lipids	NM_009775.4:241
STAT3-mRNA	1.72	0.108	1.51	1.93	3.3	2.85	3.82	2.38e-07	3.08e-05	loglinear	Signaling by Interleukins, Signaling by MET, Signaling by PTK6, Signaling by SCF-KIT	NM_213659.2:1360
Cd86-mRNA	2.14	0.135	1.87	2.4	4.4	3.66	5.29	2.54e-07	3.21e-05	loglinear	Costimulation by the CD28 family, Intracellular signaling by second messengers	NM_019388.3:251
Tmem119-mRNA	1.83	0.116	1.61	2.06	3.56	3.04	4.17	2.55e-07	3.21e-05	loglinear		NM_146162.2:1550
Tlr2-mRNA	2.58	0.164	2.26	2.9	5.97	4.78	7.46	2.68e-07	3.32e-05	loglinear	Neutrophil degranulation, Toll-like Receptor Cascades	NM_011905.2:255
Myd88-mRNA	1.55	0.101	1.35	1.75	2.93	2.56	3.36	3.12e-07	3.81e-05	loglinear	Death Receptor Signalling, Intracellular signaling by second messengers, Signaling by Interleukins, Toll-like Receptor Cascades	NM_010851.2:1595
Ccl12-mRNA	5.45	0.361	4.74	6.16	43.8	26.8	71.5	3.67e-07	4.42e-05	lm.nb	GPCR ligand binding	NM_011331.2:173
P2rx7-mRNA	1.44	0.096	1.25	1.63	2.72	2.38	3.09	3.82e-07	4.54e-05	loglinear		NM_001038839.2:378
Gba-mRNA	0.991	0.0669	0.86	1.12	1.99	1.81	2.18	4.23e-07	4.95e-05	loglinear	Metabolism of lipids	NM_001077411.1:820
Ifnar2-mRNA	1.38	0.0931	1.19	1.56	2.6	2.29	2.95	4.28e-07	4.95e-05	loglinear	Interferon Signaling	NM_001110498.1:725
Tgm2-mRNA	2.83	0.193	2.46	3.21	7.13	5.49	9.27	4.51e-07	5.15e-05	loglinear		NM_009373.3:1260
Ptprc-mRNA	3.32	0.227	2.87	3.76	9.97	7.33	13.6	4.68e-07	5.24e-05	lm.nb		NM_011210.3:2320
Casp8-mRNA	2.16	0.148	1.87	2.45	4.46	3.65	5.45	4.71e-07	5.24e-05	loglinear	Death Receptor Signalling, Nucleotide-binding domain# leucine rich repeat containing receptor (NLR) signaling pathways, Programmed Cell Death, Toll-like Receptor Cascades	NM_009812.2:1463
Fgl2-mRNA	2.81	0.195	2.42	3.19	6.99	5.36	9.12	5.39e-07	5.92e-05	lm.nb	Neutrophil degranulation	NM_008013.2:3470
Bcl2a1a-mRNA	3.81	0.268	3.29	4.34	14	9.76	20.2	5.78e-07	6.27e-05	loglinear		NM_009742.3:175
Mvp-mRNA	1.59	0.112	1.37	1.81	3.01	2.58	3.5	5.9e-07	6.32e-05	loglinear		NM_080638.2:1845
Cd9-mRNA	1.43	0.101	1.23	1.63	2.69	2.34	3.08	6.26e-07	6.63e-05	loglinear	Platelet activation# signaling and aggregation	NM_007657.3:620
St3gal6-mRNA	0.938	0.0668	0.807	1.07	1.92	1.75	2.1	6.43e-07	6.64e-05	loglinear	Asparagine N-linked glycosylation, Metabolism of carbohydrates	NM_018784.2:1252
Spi1-mRNA	2.46	0.175	2.12	2.8	5.5	4.34	6.98	6.43e-07	6.64e-05	loglinear		NM_011355.1:200
Hcar2-mRNA	2.59	0.186	2.23	2.96	6.03	4.68	7.76	6.8e-07	6.94e-05	loglinear	G alpha (i) signalling events, GPCR ligand binding	NM_030701.1:770
Hmox1-mRNA	1.98	0.144	1.69	2.26	3.93	3.23	4.78	7.63e-07	7.7e-05	loglinear	Protein localization, Transport of small molecules	NM_010442.2:610
Cx3cr1-mRNA	1.54	0.113	1.32	1.76	2.91	2.5	3.39	7.83e-07	7.8e-05	loglinear	G alpha (i) signalling events, GPCR ligand binding	NM_009987.3:2696
Casp4-mRNA	2.61	0.191	2.24	2.99	6.12	4.72	7.94	7.98e-07	7.8e-05	loglinear	Nucleotide-binding domain# leucine rich repeat containing receptor (NLR) signaling pathways	NM_007609.2:408
Fcgr1-mRNA	3.4	0.249	2.92	3.89	10.6	7.55	14.9	8.01e-07	7.8e-05	loglinear	Class I MHC mediated antigen processing & presentation	NM_010186.5:185
Tnfrsf1a-mRNA	1.93	0.142	1.65	2.21	3.8	3.14	4.62	8.47e-07	8.17e-05	loglinear	Death Receptor Signalling, TNFR2 non-canonical NF-kB pathway	NM_011609.2:615
Lag3-mRNA	2.17	0.161	1.86	2.49	4.5	3.62	5.6	8.65e-07	8.25e-05	loglinear	MHC class II antigen presentation	NM_008479.1:1700
Slamf8-mRNA	3.15	0.235	2.69	3.61	8.89	6.46	12.2	9.14e-07	8.62e-05	lm.nb		NM_029084.3:1366
Pla2g16-mRNA	1.62	0.121	1.38	1.86	3.08	2.61	3.63	9.39e-07	8.76e-05	loglinear	Metabolism of lipids	NM_139269.2:568
Spint1-mRNA	1.95	0.147	1.67	2.24	3.87	3.17	4.73	9.74e-07	8.95e-05	loglinear	Signaling by MET	NM_016907.3:1366
Cd44-mRNA	2.29	0.172	1.95	2.63	4.89	3.87	6.18	9.8e-07	8.95e-05	loglinear	Cell surface interactions at the vascular wall, Extracellular matrix organization, Metabolism of carbohydrates, Neutrophil degranulation	NM_009851.2:3075
Lacc1-mRNA	1.86	0.141	1.58	2.14	3.63	3	4.39	1.03e-06	9.29e-05	loglinear		NM_172488.2:1025
Fcgr2b-mRNA	3.05	0.231	2.6	3.5	8.28	6.04	11.3	1.05e-06	9.36e-05	lm.nb		NM_001077189.1:1225
Nfe2l2.2-mRNA	1.41	0.108	1.2	1.62	2.66	2.29	3.08	1.14e-06	0.000101	loglinear		NM_010902.3:1665
Lgmn-mRNA	1.87	0.144	1.58	2.15	3.64	3	4.43	1.16e-06	0.000101	loglinear	MHC class II antigen presentation, Toll-like Receptor Cascades	NM_011175.3:370
Icam1-mRNA	2.92	0.225	2.48	3.36	7.59	5.59	10.3	1.17e-06	0.000101	loglinear	Extracellular matrix organization, Immunoregulatory interactions between a Lymphoid and a non-Lymphoid cell	NM_010493.2:2195
Vav1-mRNA	2.07	0.16	1.76	2.39	4.21	3.39	5.23	1.19e-06	0.000102	loglinear	Costimulation by the CD28 family, Death Receptor Signalling, Intracellular signaling by second messengers, Platelet activation# signaling and aggregation, Signaling by Erythropoietin, Signaling by Interleukins, Signaling by Rho GTPases, Signaling by SCF-KIT, Signaling by the B Cell Receptor (BCR), Signaling by VEGF	NM_011691.4:1640
Slfn8-mRNA	3.2	0.249	2.71	3.69	9.2	6.56	12.9	1.25e-06	0.000106	loglinear		NM_181545.4:2806
Tgfb1-mRNA	1.97	0.154	1.67	2.28	3.93	3.19	4.84	1.3e-06	0.000109	loglinear	Cell surface interactions at the vascular wall, Extracellular matrix organization, Platelet activation# signaling and aggregation, Signaling by TGF-beta family members, Transcriptional regulation by RUNX3	NM_011577.1:1470
Vim-mRNA	2.74	0.214	2.32	3.16	6.67	4.99	8.91	1.3e-06	0.000109	lm.nb	Autophagy, Muscle contraction, Programmed Cell Death	NM_011701.4:34
Itgam-mRNA	1.98	0.155	1.67	2.28	3.94	3.19	4.86	1.32e-06	0.000109	loglinear		NM_008401.2:155
Mcm6-mRNA	1.29	0.101	1.09	1.48	2.44	2.13	2.8	1.39e-06	0.000113	loglinear	Cell Cycle	NM_008567.1:1118
Lcn2-mRNA	5.19	0.409	4.39	6	36.6	21	63.8	1.4e-06	0.000113	lm.nb	Neutrophil degranulation, Transport of small molecules	NM_008491.1:190
C1s-mRNA	3.17	0.251	2.68	3.66	8.99	6.4	12.6	1.44e-06	0.000115	loglinear		NM_144938.2:2490
Arrb2-mRNA	0.918	0.0727	0.776	1.06	1.89	1.71	2.09	1.45e-06	0.000115	loglinear	Deubiquitination, MAPK family signaling cascades, Platelet activation# signaling and aggregation, Signaling by Hedgehog, Signaling by WNT, Vesicle-mediated transport	NM_145429.4:725
Slco2b1-mRNA	2.04	0.162	1.72	2.36	4.12	3.31	5.14	1.48e-06	0.000116	loglinear	Transport of small molecules	NM_175316.3:2720
Top2a-mRNA	1.85	0.147	1.56	2.14	3.61	2.95	4.4	1.48e-06	0.000116	loglinear	SUMO E3 ligases SUMOylate target proteins	NM_011623.2:1953
Ccl8-mRNA	5.56	0.442	4.69	6.43	47.2	25.9	86	1.51e-06	0.000117	lm.nb		NM_021443.2:150
Irf2-mRNA	1.03	0.0823	0.871	1.19	2.05	1.83	2.29	1.53e-06	0.000117	loglinear		NM_008391.2:440
Atf3-mRNA	1.85	0.148	1.56	2.14	3.59	2.94	4.39	1.59e-06	0.000121	loglinear		NM_007498.3:387
Cp-mRNA	2.1	0.168	1.77	2.43	4.29	3.41	5.39	1.61e-06	0.000121	lm.nb	Regulation of IGF transport and uptake by IGFBPs, Transport of small molecules	NM_001042611.1:1750
Itgam.1-mRNA	1.88	0.152	1.58	2.18	3.67	2.99	4.52	1.7e-06	0.000127	loglinear		NM_001082960.1:3025
Slc11a1-mRNA	2.23	0.183	1.87	2.59	4.7	3.66	6.03	1.93e-06	0.000143	loglinear	Neutrophil degranulation, ROS and RNS production in phagocytes, Transport of small molecules	NM_013612.2:945
Man2b1-mRNA	1.69	0.139	1.41	1.96	3.22	2.66	3.89	2e-06	0.000147	loglinear	Metabolism of carbohydrates, Neutrophil degranulation	NM_010764.2:1658
Osmr-mRNA	2.01	0.168	1.68	2.34	4.03	3.21	5.07	2.17e-06	0.000158	loglinear	Signaling by Interleukins	NM_011019.3:395
Nfkbie-mRNA	1.51	0.127	1.26	1.76	2.85	2.4	3.39	2.26e-06	0.000163	loglinear	Signaling by the B Cell Receptor (BCR)	NM_008690.3:630
Cotl1-mRNA	1.38	0.116	1.16	1.61	2.61	2.23	3.06	2.29e-06	0.000164	loglinear	Neutrophil degranulation	NM_028071.3:325
Pfn1-mRNA	1.19	0.101	0.992	1.39	2.28	1.99	2.62	2.5e-06	0.000178	loglinear	Developmental Biology, Signaling by Rho GTPases, Signaling by WNT	NM_011072.4:266
Ccr2-mRNA	2.53	0.216	2.11	2.95	5.78	4.31	7.75	2.53e-06	0.000179	loglinear		NM_009915.2:2965
Pros1-mRNA	1.62	0.139	1.35	1.9	3.08	2.55	3.72	2.58e-06	0.00018	loglinear	Cell surface interactions at the vascular wall, Complement cascade, Platelet activation# signaling and aggregation	NM_011173.2:2720
Ifitm2-mRNA	1.57	0.135	1.31	1.84	2.98	2.48	3.58	2.69e-06	0.000186	loglinear	Immunoregulatory interactions between a Lymphoid and a non-Lymphoid cell	NM_030694.1:87
Nfkbia-mRNA	1.42	0.123	1.18	1.66	2.67	2.26	3.16	2.84e-06	0.000195	loglinear	DDX58IFIH1-mediated induction of interferon-alphabeta, Death Receptor Signalling, Deubiquitination, Signaling by Interleukins, Signaling by the B Cell Receptor (BCR), SUMO E3 ligases SUMOylate target proteins, Toll-like Receptor Cascades	NM_010907.2:646
Olfml3-mRNA	1.39	0.12	1.15	1.63	2.62	2.23	3.09	2.86e-06	0.000195	loglinear		NM_133859.2:1035
Chmp2b-mRNA	0.447	0.0391	0.37	0.524	1.36	1.29	1.44	3.09e-06	0.000209	loglinear	Autophagy, Vesicle-mediated transport	NM_026879.2:920
Itgb5-mRNA	1.31	0.115	1.08	1.53	2.47	2.12	2.89	3.16e-06	0.000213	loglinear	Class I MHC mediated antigen processing & presentation, Extracellular matrix organization, Muscle contraction	NM_001145884.1:1270
Cd36-mRNA	2.81	0.249	2.32	3.3	7.01	5	9.84	3.47e-06	0.000231	loglinear	Class I MHC mediated antigen processing & presentation, Neutrophil degranulation, Platelet activation# signaling and aggregation, Toll-like Receptor Cascades, Vesicle-mediated transport	NM_007643.3:1520
Cxcl11-mRNA	2.76	0.246	2.27	3.24	6.76	4.84	9.43	3.59e-06	0.000238	loglinear	G alpha (i) signalling events, GPCR ligand binding	NM_019494.1:345
Mmp14-mRNA	1.78	0.16	1.46	2.09	3.43	2.76	4.26	3.77e-06	0.000248	loglinear	Extracellular matrix organization	NM_008608.3:554
Ddx58-mRNA	2.6	0.235	2.14	3.06	6.05	4.4	8.32	4.02e-06	0.000262	lm.nb	DDX58IFIH1-mediated induction of interferon-alphabeta, Deubiquitination, Interferon Signaling	NM_172689.3:1751
Ifit1-mRNA	4.51	0.409	3.71	5.31	22.8	13.1	39.8	4.1e-06	0.000265	loglinear		NM_008331.2:890
Ralb-mRNA	1.16	0.106	0.954	1.37	2.24	1.94	2.58	4.17e-06	0.000268	loglinear		NM_022327.5:1120
Casp7-mRNA	1.82	0.166	1.5	2.15	3.53	2.82	4.42	4.22e-06	0.000269	loglinear	Programmed Cell Death	NM_007611.2:1468
S100a10-mRNA	1.02	0.0931	0.833	1.2	2.02	1.78	2.29	4.4e-06	0.000279	loglinear		NM_009112.2:154
Axl-mRNA	1.79	0.164	1.47	2.11	3.46	2.77	4.33	4.45e-06	0.00028	loglinear	Signaling by VEGF	NM_009465.3:3820
Nfe2l2-mRNA	1.94	0.179	1.59	2.29	3.84	3.01	4.9	4.66e-06	0.000291	lm.nb		NR_132727.1:193
Mafb-mRNA	2.02	0.188	1.65	2.39	4.05	3.14	5.23	4.87e-06	0.000302	lm.nb		NM_010658.2:2658
Crip1-mRNA	1.94	0.181	1.58	2.29	3.83	2.99	4.9	5.18e-06	0.000319	lm.nb		NM_007763.3:47
Ccl19-mRNA	2.45	0.23	2	2.91	5.48	4.01	7.49	5.3e-06	0.000324	lm.nb	G alpha (i) signalling events, GPCR ligand binding	NM_011888.2:465
Plcg2-mRNA	1.6	0.152	1.3	1.9	3.04	2.47	3.73	5.74e-06	0.000347	loglinear	Platelet activation# signaling and aggregation, Signaling by the B Cell Receptor (BCR), Toll-like Receptor Cascades	NM_172285.1:978
Pla2g4a-mRNA	1.67	0.159	1.36	1.98	3.19	2.57	3.96	5.76e-06	0.000347	loglinear	G alpha (i) signalling events, Metabolism of lipids, Platelet activation# signaling and aggregation, Vesicle-mediated transport	NM_008869.2:1525
Lilrb4a-mRNA	2.24	0.213	1.82	2.66	4.72	3.53	6.3	5.85e-06	0.00035	lm.nb	Immunoregulatory interactions between a Lymphoid and a non-Lymphoid cell, Neutrophil degranulation	NM_013532.3:348
C3ar1-mRNA	2.51	0.24	2.04	2.99	5.71	4.12	7.92	6.09e-06	0.00036	lm.nb	Complement cascade, G alpha (i) signalling events, GPCR ligand binding, Neutrophil degranulation	NM_009779.2:555
Dock2-mRNA	2.63	0.251	2.13	3.12	6.18	4.39	8.69	6.11e-06	0.00036	loglinear	Factors involved in megakaryocyte development and platelet production, Neutrophil degranulation	NM_033374.3:2410
Cd33-mRNA	1.23	0.119	1	1.47	2.35	2	2.76	6.29e-06	0.000369	loglinear	Immunoregulatory interactions between a Lymphoid and a non-Lymphoid cell, Neutrophil degranulation	NM_001111058.1:405
Irak2-mRNA	0.788	0.076	0.639	0.937	1.73	1.56	1.91	6.44e-06	0.000375	loglinear	Nucleotide-binding domain# leucine rich repeat containing receptor (NLR) signaling pathways, Signaling by Interleukins, Toll-like Receptor Cascades	NM_001113553.1:485
Ccr5-mRNA	2.11	0.206	1.71	2.52	4.32	3.27	5.72	7.01e-06	0.000406	loglinear	G alpha (i) signalling events, GPCR ligand binding	NM_009917.5:1340
Bid-mRNA	0.866	0.0845	0.7	1.03	1.82	1.62	2.04	7.08e-06	0.000407	loglinear	Programmed Cell Death	NM_007544.3:1307
Btk-mRNA	1.59	0.156	1.28	1.89	3	2.43	3.71	7.42e-06	0.000423	loglinear	G alpha (q) signalling events, Signaling by Rho GTPases, Signaling by the B Cell Receptor (BCR)	NM_013482.2:2255
Ltb-mRNA	1.74	0.172	1.41	2.08	3.35	2.65	4.23	7.7e-06	0.000437	loglinear	TNFR2 non-canonical NF-kB pathway	NM_008518.2:163
Slamf9-mRNA	1.59	0.158	1.28	1.9	3	2.42	3.72	8.31e-06	0.000468	loglinear		NM_029612.4:748
Tgfbr1-mRNA	1.03	0.103	0.825	1.23	2.04	1.77	2.34	8.72e-06	0.000488	loglinear	Deubiquitination, Signaling by TGF-beta family members	NM_009370.2:4425
Scamp2-mRNA	1.04	0.106	0.837	1.25	2.06	1.79	2.38	9.4e-06	0.00052	loglinear		NM_022813.3:526
Tnfsf10-mRNA	2.93	0.298	2.35	3.52	7.64	5.1	11.5	9.42e-06	0.00052	loglinear	Death Receptor Signalling, Programmed Cell Death	NM_009425.2:2055
C1ra-mRNA	3.22	0.327	2.58	3.86	9.3	5.96	14.5	9.51e-06	0.000522	loglinear	Complement cascade	NM_023143.3:64
Rps9-mRNA	1.25	0.128	0.996	1.5	2.37	1.99	2.82	1.02e-05	0.000556	lm.nb	Metabolism of RNA	NM_029767.2:173
Lamp2-mRNA	1.42	0.146	1.14	1.71	2.68	2.2	3.27	1.04e-05	0.000564	loglinear	Autophagy, Neutrophil degranulation, Platelet activation# signaling and aggregation	NM_001017959.1:908
Hpgds-mRNA	1.29	0.132	1.03	1.54	2.44	2.04	2.92	1.05e-05	0.000568	loglinear	Biological oxidations, Metabolism of lipids	NM_019455.4:194
Lsr-mRNA	1.3	0.135	1.04	1.57	2.47	2.06	2.97	1.08e-05	0.00058	loglinear		NM_001164184.1:445
Gnas-mRNA	-0.422	0.044	-0.508	-0.336	0.746	0.703	0.792	1.15e-05	0.000614	loglinear	GPCR ligand binding, Transport of small molecules	NM_010309.3:2592
Fn1-mRNA	1.29	0.134	1.03	1.55	2.44	2.04	2.93	1.16e-05	0.000616	loglinear	Cell surface interactions at the vascular wall, Extracellular matrix organization, MAPK family signaling cascades, Platelet activation# signaling and aggregation, Regulation of IGF transport and uptake by IGFBPs, Signaling by MET	NM_010233.1:2627
Ctsw-mRNA	2.15	0.225	1.71	2.59	4.44	3.27	6.03	1.19e-05	0.000626	loglinear	Platelet activation# signaling and aggregation	NM_009985.4:190
Cnn2-mRNA	1.33	0.14	1.06	1.61	2.52	2.08	3.04	1.21e-05	0.000631	loglinear	Neutrophil degranulation	NM_007725.2:350
Lair1-mRNA	2.09	0.22	1.66	2.52	4.26	3.16	5.74	1.22e-05	0.000633	lm.nb	Immunoregulatory interactions between a Lymphoid and a non-Lymphoid cell, Neutrophil degranulation	NM_001113474.1:1865
Katna1-mRNA	1.23	0.129	0.973	1.48	2.34	1.96	2.78	1.23e-05	0.000633	loglinear		NM_011835.2:55
Rpl36al-mRNA	0.796	0.0839	0.632	0.961	1.74	1.55	1.95	1.25e-05	0.000639	loglinear	Metabolism of RNA	NM_025589.4:74
Trem2-mRNA	1.9	0.2	1.5	2.29	3.72	2.84	4.89	1.27e-05	0.000649	loglinear	Developmental Biology, Immunoregulatory interactions between a Lymphoid and a non-Lymphoid cell	NM_031254.2:646
Nfkb2-mRNA	1.75	0.185	1.39	2.11	3.36	2.61	4.32	1.29e-05	0.000653	loglinear	Chromatin modifying enzymes, DDX58IFIH1-mediated induction of interferon-alphabeta, Signaling by Interleukins, SUMO E3 ligases SUMOylate target proteins, TNFR2 non-canonical NF-kB pathway, Toll-like Receptor Cascades	NM_019408.2:1150
Tlr9-mRNA	2.7	0.286	2.14	3.26	6.49	4.4	9.58	1.33e-05	0.000668	loglinear	Toll-like Receptor Cascades	NM_031178.2:1801
Il1rn-mRNA	2.46	0.262	1.95	2.98	5.52	3.87	7.88	1.33e-05	0.000668	lm.nb	Signaling by Interleukins	NM_031167.5:224
Jun-mRNA	0.567	0.0604	0.448	0.685	1.48	1.36	1.61	1.36e-05	0.000676	loglinear	Cellular responses to stress, Signaling by Interleukins, Signaling by Nuclear Receptors, Toll-like Receptor Cascades	NM_010591.2:2212
Gnai2-mRNA	1.03	0.11	0.812	1.24	2.04	1.76	2.37	1.42e-05	0.000705	loglinear	G alpha (i) signalling events, Neuronal System, Platelet activation# signaling and aggregation, Signaling by Nuclear Receptors	NM_008138.4:971
Nkg7-mRNA	2.45	0.264	1.93	2.97	5.47	3.82	7.84	1.48e-05	0.000728	lm.nb		NM_024253.4:530
Fcgr3-mRNA	2.11	0.227	1.66	2.55	4.3	3.16	5.86	1.49e-05	0.000728	lm.nb		NM_010188.5:1175
Cd68-mRNA	2.15	0.233	1.69	2.61	4.44	3.24	6.09	1.54e-05	0.000748	lm.nb	Neutrophil degranulation	NM_009853.1:636
Tlr4-mRNA	1.52	0.165	1.2	1.85	2.87	2.29	3.59	1.56e-05	0.000756	loglinear	Programmed Cell Death, Toll-like Receptor Cascades	NM_021297.2:2510
C4a-mRNA	1.56	0.172	1.22	1.9	2.95	2.33	3.73	1.75e-05	0.000842	loglinear		NM_011413.2:4186
Il13ra1-mRNA	1.63	0.181	1.28	1.99	3.1	2.42	3.97	1.86e-05	0.000889	loglinear	Signaling by Interleukins	NM_133990.4:845
Clec7a-mRNA	2.56	0.286	1.99	3.12	5.88	3.99	8.68	1.96e-05	0.000931	lm.nb		NM_020008.2:1008
Cd40-mRNA	1.67	0.187	1.3	2.04	3.19	2.47	4.11	1.96e-05	0.000931	loglinear	Immunoregulatory interactions between a Lymphoid and a non-Lymphoid cell, TNFR2 non-canonical NF-kB pathway	NM_011611.2:1425
Igsf6-mRNA	2.31	0.261	1.8	2.82	4.96	3.48	7.08	2.1e-05	0.000986	lm.nb		NM_030691.1:115
Traf2-mRNA	0.907	0.102	0.706	1.11	1.87	1.63	2.15	2.1e-05	0.000986	loglinear	Death Receptor Signalling, Deubiquitination, Programmed Cell Death, TNFR2 non-canonical NF-kB pathway	NM_009422.2:1334
Cd84-mRNA	2.1	0.239	1.63	2.57	4.3	3.1	5.94	2.2e-05	0.00102	lm.nb	Cell surface interactions at the vascular wall	NM_013489.2:915
Naglu-mRNA	1.37	0.157	1.07	1.68	2.59	2.09	3.21	2.33e-05	0.00108	loglinear	Metabolism of carbohydrates	NM_013792.2:2334
Serpina3n-mRNA	2.52	0.289	1.95	3.09	5.74	3.87	8.5	2.34e-05	0.00108	lm.nb		NM_009252.2:119
Cd14-mRNA	1.45	0.168	1.12	1.78	2.73	2.18	3.43	2.5e-05	0.00115	loglinear	Neutrophil degranulation, Programmed Cell Death, Toll-like Receptor Cascades	NM_009841.3:235
Clu-mRNA	0.659	0.0764	0.509	0.809	1.58	1.42	1.75	2.52e-05	0.00115	loglinear	Complement cascade, Platelet activation# signaling and aggregation	NM_013492.2:354
Il10rb-mRNA	1.23	0.143	0.952	1.51	2.35	1.93	2.86	2.59e-05	0.00118	loglinear		NM_008349.5:465
Slc2a1-mRNA	1.04	0.121	0.804	1.28	2.06	1.75	2.43	2.63e-05	0.00119	loglinear	Metabolism of carbohydrates, Metabolism of vitamins and cofactors, Transport of small molecules	NM_011400.3:2190
Csk-mRNA	0.888	0.104	0.684	1.09	1.85	1.61	2.13	2.71e-05	0.00122	loglinear	Costimulation by the CD28 family, MAPK family signaling cascades, Platelet activation# signaling and aggregation	NM_007783.2:268
Rsad2-mRNA	2.27	0.266	1.75	2.79	4.81	3.35	6.9	2.74e-05	0.00122	loglinear		NM_021384.2:3185
Bcl10-mRNA	0.884	0.104	0.68	1.09	1.85	1.6	2.13	2.79e-05	0.00124	loglinear	Signaling by the B Cell Receptor (BCR)	NM_009740.1:1168
Il6ra-mRNA	1.4	0.165	1.08	1.73	2.64	2.11	3.31	2.84e-05	0.00125	loglinear	MAPK family signaling cascades, Signaling by Interleukins	NM_010559.2:2825
Ltbr-mRNA	1.25	0.147	0.959	1.54	2.37	1.94	2.9	2.84e-05	0.00125	loglinear	TNFR2 non-canonical NF-kB pathway	NM_010736.3:1962
F3-mRNA	0.938	0.111	0.721	1.15	1.92	1.65	2.23	2.85e-05	0.00125	loglinear		NM_010171.3:1170
Chi3l3-mRNA	4.73	0.558	3.64	5.82	26.6	12.4	56.7	2.87e-05	0.00125	lm.nb		NM_009892.1:1196
Pecam1-mRNA	1.64	0.194	1.26	2.02	3.12	2.4	4.06	2.87e-05	0.00125	loglinear	Cell surface interactions at the vascular wall, Extracellular matrix organization, Neutrophil degranulation, Platelet activation# signaling and aggregation	NM_008816.2:1100
Tie1-mRNA	0.927	0.11	0.711	1.14	1.9	1.64	2.21	3.03e-05	0.00131	loglinear		NM_011587.2:2715
Pcna-mRNA	0.742	0.0886	0.569	0.916	1.67	1.48	1.89	3.13e-05	0.00135	loglinear	Cell Cycle, DNA Repair, SUMO E3 ligases SUMOylate target proteins, Transcriptional Regulation by TP53	NM_011045.2:590
Cflar-mRNA	1.86	0.225	1.42	2.31	3.64	2.68	4.94	3.44e-05	0.00147	loglinear	Death Receptor Signalling, Programmed Cell Death	NM_207653.3:990
Birc3-mRNA	1.77	0.215	1.35	2.19	3.41	2.55	4.57	3.48e-05	0.00148	loglinear	Death Receptor Signalling, Deubiquitination, Nucleotide-binding domain# leucine rich repeat containing receptor (NLR) signaling pathways, Programmed Cell Death, TNFR2 non-canonical NF-kB pathway, Toll-like Receptor Cascades	NM_007464.3:425
P2rx4-mRNA	1.2	0.147	0.915	1.49	2.3	1.89	2.82	3.76e-05	0.00159	loglinear		NM_011026.2:1655
Casp9-mRNA	0.443	0.0546	0.336	0.55	1.36	1.26	1.46	3.93e-05	0.00165	loglinear	Intracellular signaling by second messengers, Nucleotide-binding domain# leucine rich repeat containing receptor (NLR) signaling pathways, Programmed Cell Death	NM_015733.4:1675
Ccnd1-mRNA	0.962	0.12	0.728	1.2	1.95	1.66	2.29	4.19e-05	0.00176	loglinear	Cell Cycle, Chromatin modifying enzymes, Signaling by PTK6, Transcriptional regulation by RUNX1, Transcriptional regulation by RUNX3	NM_007631.1:2000
Lfng-mRNA	1.25	0.158	0.944	1.56	2.38	1.92	2.95	4.56e-05	0.0019	loglinear		NM_008494.3:1965
Irf5-mRNA	2.96	0.374	2.22	3.69	7.77	4.67	12.9	4.77e-05	0.00198	loglinear		NM_012057.3:1826
Il4ra-mRNA	1.18	0.15	0.889	1.48	2.27	1.85	2.78	4.79e-05	0.00198	loglinear	Signaling by Interleukins	NM_001008700.3:2908
Tlr3-mRNA	2.22	0.281	1.66	2.77	4.64	3.17	6.81	4.91e-05	0.00202	lm.nb		NM_126166.2:1165
Casp6-mRNA	0.961	0.123	0.721	1.2	1.95	1.65	2.3	5.06e-05	0.00207	loglinear	Programmed Cell Death	NM_009811.3:360
Cldn5-mRNA	1.4	0.179	1.05	1.76	2.65	2.07	3.38	5.1e-05	0.00208	loglinear		NM_013805.4:975
Tmem173-mRNA	2.01	0.258	1.5	2.51	4.02	2.83	5.7	5.36e-05	0.00217	lm.nb	Neutrophil degranulation	NM_028261.1:1792
Txnrd1-mRNA	0.89	0.115	0.665	1.12	1.85	1.59	2.17	5.46e-05	0.0022	loglinear	Cellular responses to stress, Metabolism of amino acids and derivatives, Metabolism of nucleotides, Transcriptional Regulation by TP53	NM_015762.2:2245
Traf3-mRNA	0.622	0.0806	0.464	0.78	1.54	1.38	1.72	5.65e-05	0.00227	loglinear	Deubiquitination, TNFR2 non-canonical NF-kB pathway, Toll-like Receptor Cascades	NM_011632.3:884
Pdpn-mRNA	1.42	0.185	1.06	1.79	2.68	2.09	3.45	5.68e-05	0.00227	lm.nb	Platelet activation# signaling and aggregation	NM_010329.2:1625
Csf3r-mRNA	1.95	0.254	1.45	2.45	3.86	2.73	5.45	5.9e-05	0.00235	loglinear		NM_001252651.1:1294
Clic4-mRNA	1.18	0.154	0.878	1.48	2.27	1.84	2.79	5.95e-05	0.00236	loglinear		NM_013885.2:3280
Cd3g-mRNA	1.44	0.188	1.07	1.81	2.71	2.1	3.5	6.04e-05	0.00238	lm.nb	Costimulation by the CD28 family, Immunoregulatory interactions between a Lymphoid and a non-Lymphoid cell, Vesicle-mediated transport	NM_009850.2:430
Sgpl1-mRNA	1.09	0.143	0.81	1.37	2.13	1.75	2.58	6.09e-05	0.00238	loglinear	Metabolism of lipids	NM_009163.3:1200
Ly9-mRNA	1.54	0.202	1.15	1.94	2.92	2.22	3.84	6.1e-05	0.00238	loglinear		NM_008534.2:1190
Tnfrsf1b-mRNA	1.74	0.229	1.29	2.19	3.33	2.44	4.55	6.35e-05	0.00246	loglinear	Neutrophil degranulation, TNFR2 non-canonical NF-kB pathway	NM_011610.3:3270
Prkcq-mRNA	0.635	0.0837	0.471	0.799	1.55	1.39	1.74	6.37e-05	0.00246	loglinear	Developmental Biology, G alpha (q) signalling events, Platelet activation# signaling and aggregation, Programmed Cell Death	NM_008859.2:1210
Ccl7-mRNA	1.44	0.189	1.06	1.81	2.71	2.09	3.5	6.39e-05	0.00246	loglinear	GPCR ligand binding	NM_013654.3:141
Rpl28-mRNA	0.933	0.124	0.691	1.18	1.91	1.61	2.26	6.63e-05	0.00254	loglinear	Metabolism of RNA	NM_009081.2:106
Casp3-mRNA	0.619	0.0822	0.458	0.78	1.54	1.37	1.72	6.71e-05	0.00256	loglinear	Death Receptor Signalling, Programmed Cell Death, Signaling by Interleukins	NM_009810.2:630
Rad23b-mRNA	0.288	0.0383	0.213	0.363	1.22	1.16	1.29	6.78e-05	0.00258	loglinear	Asparagine N-linked glycosylation, Deubiquitination, DNA Repair	NM_009011.4:1585
Timp1-mRNA	2.05	0.274	1.52	2.59	4.15	2.86	6.02	6.95e-05	0.00263	lm.nb	Extracellular matrix organization, Platelet activation# signaling and aggregation, Regulation of IGF transport and uptake by IGFBPs	NM_011593.2:436
Mapkapk2-mRNA	0.756	0.101	0.558	0.954	1.69	1.47	1.94	7.01e-05	0.00264	loglinear	Cellular responses to stress, Metabolism of lipids, Metabolism of RNA, Signaling by Interleukins, Signaling by NTRKs, Signaling by VEGF, Toll-like Receptor Cascades	NM_008551.1:1991
Col4a2-mRNA	0.895	0.12	0.659	1.13	1.86	1.58	2.19	7.36e-05	0.00276	loglinear	Developmental Biology, Extracellular matrix organization	NM_009932.3:5600
Cd83-mRNA	0.681	0.0917	0.501	0.861	1.6	1.42	1.82	7.46e-05	0.00278	loglinear		NM_009856.2:1624
Eng-mRNA	1.57	0.212	1.16	1.99	2.98	2.23	3.97	7.49e-05	0.00278	lm.nb		NM_001146350.1:574
Calr-mRNA	1	0.135	0.739	1.27	2.01	1.67	2.41	7.51e-05	0.00278	lm.nb	Asparagine N-linked glycosylation, Class I MHC mediated antigen processing & presentation, Vesicle-mediated transport	NM_007591.3:551
Egfl7-mRNA	0.778	0.106	0.571	0.985	1.71	1.49	1.98	7.84e-05	0.00288	loglinear		NM_001164564.1:168
Gsn-mRNA	0.616	0.0835	0.452	0.779	1.53	1.37	1.72	7.84e-05	0.00288	loglinear	Neutrophil degranulation, Programmed Cell Death	NM_146120.3:624
Csf2rb-mRNA	1.98	0.268	1.45	2.5	3.94	2.73	5.67	7.89e-05	0.00289	lm.nb	MAPK family signaling cascades, Signaling by Interleukins	NM_007780.4:4185
Atg7-mRNA	0.683	0.0929	0.501	0.865	1.61	1.41	1.82	8e-05	0.0029	loglinear	Autophagy, Class I MHC mediated antigen processing & presentation, Neutrophil degranulation	NM_028835.1:855
S1pr3-mRNA	1.4	0.19	1.02	1.77	2.63	2.03	3.4	8e-05	0.0029	lm.nb	G alpha (i) signalling events, GPCR ligand binding, Signaling by Nuclear Receptors	NM_010101.3:2939
Cd72-mRNA	1.36	0.185	0.996	1.72	2.57	1.99	3.3	8.09e-05	0.00292	lm.nb		NM_001110320.1:987
Notch1-mRNA	1.1	0.15	0.802	1.39	2.14	1.74	2.62	8.32e-05	0.003	loglinear	Signaling by NOTCH, Transcriptional regulation by RUNX3	NM_008714.2:1425
Rpl29-mRNA	0.955	0.131	0.698	1.21	1.94	1.62	2.32	8.56e-05	0.00307	loglinear	Metabolism of RNA	NM_009082.2:110
Gsr-mRNA	0.649	0.0895	0.473	0.824	1.57	1.39	1.77	8.83e-05	0.00315	loglinear	Cellular responses to stress, Metabolism of nucleotides, Transcriptional Regulation by TP53	NM_010344.4:1507
Rps10-mRNA	1.05	0.145	0.762	1.33	2.06	1.7	2.51	9.1e-05	0.00323	loglinear	Metabolism of RNA	NM_025963.3:318
Myc-mRNA	0.784	0.11	0.569	0.998	1.72	1.48	2	9.73e-05	0.00344	loglinear		NM_010849.4:630
Bak1-mRNA	1.22	0.171	0.887	1.56	2.33	1.85	2.95	9.78e-05	0.00345	loglinear	Programmed Cell Death	NM_007523.2:470
Syk-mRNA	1.68	0.235	1.22	2.14	3.2	2.32	4.4	9.92e-05	0.00349	lm.nb	Platelet activation# signaling and aggregation, Signaling by Interleukins, Signaling by the B Cell Receptor (BCR)	NM_001198977.1:2064
Kat2b-mRNA	0.805	0.113	0.583	1.03	1.75	1.5	2.04	0.000101	0.00354	loglinear	Deubiquitination, Epigenetic regulation of gene expression, Signaling by NOTCH, Signaling by Nuclear Receptors, Transcriptional regulation by RUNX1, Transcriptional regulation by RUNX3	NM_020005.3:3030
Hpgds.1-mRNA	1.21	0.17	0.876	1.54	2.31	1.83	2.91	0.000102	0.00354	loglinear	Biological oxidations, Metabolism of lipids	NM_019455.4:425
Tlr1-mRNA	3.08	0.434	2.23	3.93	8.44	4.68	15.2	0.000102	0.00355	loglinear	Toll-like Receptor Cascades	NM_030682.1:805
Rps2-mRNA	0.942	0.134	0.68	1.2	1.92	1.6	2.3	0.000108	0.00371	loglinear	Chromatin modifying enzymes, Metabolism of RNA	NM_008503.5:304
Ikbke-mRNA	1.03	0.146	0.745	1.32	2.04	1.68	2.49	0.000108	0.00371	loglinear	DDX58IFIH1-mediated induction of interferon-alphabeta, SUMO E3 ligases SUMOylate target proteins, Toll-like Receptor Cascades	NM_019777.3:618
Pik3cd-mRNA	1.11	0.159	0.799	1.42	2.16	1.74	2.68	0.000113	0.00386	loglinear		XM_003945690.1:4648
Cd3d-mRNA	2.5	0.358	1.8	3.2	5.67	3.49	9.21	0.000113	0.00387	lm.nb	Costimulation by the CD28 family, Immunoregulatory interactions between a Lymphoid and a non-Lymphoid cell, Vesicle-mediated transport	NM_013487.2:289
Oasl1-mRNA	3.87	0.553	2.78	4.95	14.6	6.89	31	0.000114	0.00387	loglinear	Interferon Signaling	NM_145209.2:1165
Sall1-mRNA	1.2	0.172	0.86	1.54	2.29	1.82	2.9	0.000119	0.00401	loglinear		NM_021390.3:4875
Il3ra-mRNA	1.55	0.224	1.12	1.99	2.94	2.17	3.98	0.000119	0.00401	loglinear		NM_008369.1:567
Rela-mRNA	0.701	0.101	0.503	0.898	1.63	1.42	1.86	0.000119	0.00401	loglinear	Chromatin modifying enzymes, DDX58IFIH1-mediated induction of interferon-alphabeta, Death Receptor Signalling, Signaling by Interleukins, Signaling by the B Cell Receptor (BCR), SUMO E3 ligases SUMOylate target proteins, Toll-like Receptor Cascades	NM_009045.4:645
Sod1-mRNA	0.45	0.0649	0.322	0.577	1.37	1.25	1.49	0.000121	0.00406	loglinear	Cellular responses to stress, Platelet activation# signaling and aggregation	NM_011434.1:406
Npc2-mRNA	0.978	0.142	0.699	1.26	1.97	1.62	2.39	0.000127	0.00425	loglinear	Neutrophil degranulation, Transport of small molecules	NM_023409.4:3095
Nfkb1-mRNA	0.917	0.134	0.654	1.18	1.89	1.57	2.26	0.000133	0.00443	loglinear	Chromatin modifying enzymes, DDX58IFIH1-mediated induction of interferon-alphabeta, Death Receptor Signalling, Neutrophil degranulation, Signaling by Interleukins, Signaling by the B Cell Receptor (BCR), Toll-like Receptor Cascades	NM_008689.2:2125
Traf6-mRNA	0.546	0.0801	0.389	0.703	1.46	1.31	1.63	0.000136	0.0045	loglinear	Death Receptor Signalling, Deubiquitination, Intracellular signaling by second messengers, Nucleotide-binding domain# leucine rich repeat containing receptor (NLR) signaling pathways, Signaling by Interleukins, Toll-like Receptor Cascades	NM_009424.2:980
Cxcl12-mRNA	0.841	0.124	0.598	1.08	1.79	1.51	2.12	0.000141	0.00465	loglinear	Developmental Biology, G alpha (i) signalling events, GPCR ligand binding	NM_021704.3:259
Prdx1-mRNA	0.482	0.0713	0.342	0.622	1.4	1.27	1.54	0.000143	0.00469	loglinear	Cellular responses to stress, Transcriptional Regulation by TP53	NM_011034.4:1131
Ifnar1-mRNA	0.977	0.145	0.692	1.26	1.97	1.61	2.4	0.000151	0.00493	loglinear	Interferon Signaling	NM_010508.1:1195
Itga6-mRNA	1.17	0.175	0.83	1.52	2.25	1.78	2.86	0.000151	0.00493	loglinear		NM_008397.3:910
Fscn1-mRNA	0.621	0.0925	0.439	0.802	1.54	1.36	1.74	0.000152	0.00493	loglinear		NM_007984.2:1645
Cd6-mRNA	1.1	0.165	0.776	1.42	2.14	1.71	2.68	0.000157	0.00508	loglinear		NM_001037801.2:1315
Cxcr4-mRNA	1.17	0.176	0.825	1.51	2.25	1.77	2.85	0.00016	0.00515	loglinear	Developmental Biology, G alpha (i) signalling events, GPCR ligand binding	NM_009911.3:704
Il1r1-mRNA	0.836	0.126	0.59	1.08	1.79	1.5	2.12	0.000161	0.00519	loglinear		NM_001123382.1:820
Fas-mRNA	1.6	0.24	1.12	2.07	3.02	2.18	4.19	0.000162	0.00519	loglinear	Death Receptor Signalling, Programmed Cell Death	NM_007987.2:84
Gaa-mRNA	0.347	0.0528	0.244	0.451	1.27	1.18	1.37	0.000172	0.00548	loglinear	Metabolism of carbohydrates, Neutrophil degranulation	NM_008064.3:1390
Stx2-mRNA	1.02	0.154	0.714	1.32	2.02	1.64	2.5	0.000173	0.00548	lm.nb		NM_007941.2:225
Rps21-mRNA	0.988	0.151	0.692	1.28	1.98	1.62	2.44	0.00018	0.00569	lm.nb	Metabolism of RNA	NM_025587.2:153
Esam-mRNA	1.08	0.166	0.756	1.41	2.12	1.69	2.65	0.000184	0.0058	loglinear	Cell surface interactions at the vascular wall	NM_027102.3:495
Rad1-mRNA	0.549	0.0841	0.384	0.713	1.46	1.3	1.64	0.000184	0.0058	loglinear	Cell Cycle, DNA Repair, Transcriptional Regulation by TP53	NM_011232.2:406
Gzmb-mRNA	2.28	0.351	1.59	2.97	4.86	3.02	7.83	0.000188	0.00587	lm.nb	Peptide hormone metabolism, Programmed Cell Death	NM_013542.2:1020
Slc1a3-mRNA	0.907	0.14	0.633	1.18	1.87	1.55	2.27	0.000189	0.00589	lm.nb	Neuronal System, Transport of small molecules	NM_148938.3:3865
Tnfaip3-mRNA	0.952	0.147	0.664	1.24	1.93	1.58	2.36	0.00019	0.00592	loglinear	DDX58IFIH1-mediated induction of interferon-alphabeta, Death Receptor Signalling, Deubiquitination, Nucleotide-binding domain# leucine rich repeat containing receptor (NLR) signaling pathways	NM_009397.2:232
Mdm2-mRNA	0.635	0.098	0.443	0.827	1.55	1.36	1.77	0.000192	0.00594	loglinear	Cell Cycle, Cellular responses to stress, Deubiquitination, Intracellular signaling by second messengers, Neuronal System, SUMO E3 ligases SUMOylate target proteins, Transcriptional regulation by RUNX3, Transcriptional Regulation by TP53	NM_010786.4:1664
Trp53-mRNA	0.818	0.128	0.568	1.07	1.76	1.48	2.1	0.00021	0.00648	loglinear	Cell Cycle, Cellular responses to stress, Deubiquitination, DNA Repair, Transcriptional regulation by RUNX3, Transcriptional Regulation by TP53	NM_011640.1:1835
Rgl1-mRNA	0.453	0.0709	0.314	0.592	1.37	1.24	1.51	0.000211	0.00648	loglinear		NM_016846.3:3320
Nfe2l2.1-mRNA	0.947	0.149	0.656	1.24	1.93	1.58	2.36	0.000215	0.00659	loglinear		NR_132727.1:144
Oas1g-mRNA	1.02	0.16	0.703	1.33	2.02	1.63	2.51	0.000219	0.0067	loglinear		NM_011852.2:457
Sesn2-mRNA	0.706	0.112	0.487	0.925	1.63	1.4	1.9	0.00023	0.00699	loglinear	Cellular responses to stress, Transcriptional Regulation by TP53	NM_144907.1:1416
Trim28-mRNA	0.315	0.0499	0.217	0.413	1.24	1.16	1.33	0.000233	0.00706	loglinear		NM_011588.3:1615
Nrp2-mRNA	0.715	0.114	0.492	0.938	1.64	1.41	1.92	0.000239	0.00721	loglinear	Signaling by VEGF	NM_001077403.1:610
Sell-mRNA	1.72	0.274	1.18	2.25	3.29	2.27	4.77	0.000241	0.00724	lm.nb		XM_006496716.1:1035
Trf-mRNA	0.813	0.13	0.558	1.07	1.76	1.47	2.09	0.000243	0.00725	loglinear	Platelet activation# signaling and aggregation, Regulation of IGF transport and uptake by IGFBPs, Transport of small molecules, Vesicle-mediated transport	NM_133977.2:1940
Icam2-mRNA	1.48	0.237	1.02	1.95	2.79	2.02	3.85	0.000243	0.00725	loglinear	Extracellular matrix organization, Immunoregulatory interactions between a Lymphoid and a non-Lymphoid cell	NM_010494.1:375
Grap-mRNA	1.18	0.188	0.81	1.55	2.26	1.75	2.93	0.000243	0.00725	loglinear	Signaling by SCF-KIT	NM_027817.3:121
NRG3-mRNA	-0.448	0.0722	-0.59	-0.307	0.733	0.664	0.808	0.000256	0.0076	loglinear	Intracellular signaling by second messengers, MAPK family signaling cascades, Signaling by PTK6	NM_008734.3:2967
Col4a1-mRNA	0.989	0.159	0.676	1.3	1.98	1.6	2.46	0.000257	0.00762	loglinear	Developmental Biology, Extracellular matrix organization	NM_009931.2:4116
Pttg1-mRNA	0.639	0.103	0.436	0.841	1.56	1.35	1.79	0.000263	0.00777	loglinear	Cell Cycle	NM_001131054.1:288
Taf10-mRNA	0.476	0.0774	0.325	0.628	1.39	1.25	1.55	0.000273	0.00802	loglinear	Deubiquitination, RNA Polymerase II Pre-transcription Events, Transcriptional Regulation by TP53	NM_020024.3:357
Socs3-mRNA	1.44	0.235	0.984	1.91	2.72	1.98	3.75	0.000275	0.00807	loglinear	Class I MHC mediated antigen processing & presentation, Interferon Signaling, Signaling by Interleukins, Signaling by PTK6	NM_007707.2:585
Rpl9-mRNA	0.884	0.144	0.602	1.17	1.85	1.52	2.25	0.000279	0.00816	lm.nb	Metabolism of RNA	NM_011292.2:142
Fabp5-mRNA	0.686	0.112	0.466	0.906	1.61	1.38	1.87	0.000285	0.00831	loglinear	Metabolism of lipids, Neutrophil degranulation, Signaling by Nuclear Receptors	NM_010634.3:430
Mbd2-mRNA	0.882	0.144	0.599	1.17	1.84	1.51	2.24	0.000288	0.00835	lm.nb	Epigenetic regulation of gene expression	NM_010773.2:655
Pik3cg-mRNA	1.78	0.294	1.2	2.35	3.43	2.3	5.11	0.000304	0.00879	loglinear	Metabolism of lipids, Platelet activation# signaling and aggregation, Signaling by Erythropoietin	NM_020272.2:2890
Lrrc3-mRNA	0.939	0.155	0.635	1.24	1.92	1.55	2.37	0.000306	0.0088	loglinear		NM_145152.4:1830
Gpr84-mRNA	1.72	0.284	1.16	2.28	3.29	2.24	4.85	0.000306	0.0088	lm.nb	Neutrophil degranulation	NM_030720.1:315
Cdkn1a-mRNA	1.25	0.208	0.845	1.66	2.38	1.8	3.16	0.000312	0.00892	lm.nb	Cell Cycle, Cellular responses to stress, Developmental Biology, Intracellular signaling by second messengers, Transcriptional Regulation by TP53	NM_007669.4:1670
Tgm1-mRNA	1.87	0.31	1.26	2.47	3.64	2.39	5.55	0.000315	0.00898	lm.nb	Developmental Biology	NM_001161714.1:1530
Cebpb-mRNA	0.993	0.165	0.669	1.32	1.99	1.59	2.49	0.000323	0.00919	loglinear	Cellular responses to stress	NM_009883.3:1147
Atf2-mRNA	-0.443	0.0743	-0.588	-0.297	0.736	0.665	0.814	0.000338	0.00958	loglinear	Chromatin modifying enzymes, Signaling by Interleukins, Signaling by Nuclear Receptors, Toll-like Receptor Cascades	NM_001025093.1:3995
Bok-mRNA	0.55	0.0925	0.369	0.731	1.46	1.29	1.66	0.000344	0.00969	loglinear		NM_016778.2:635
Akt2-mRNA	0.551	0.0927	0.369	0.733	1.47	1.29	1.66	0.000344	0.00969	loglinear	Cell Cycle, Costimulation by the CD28 family, Developmental Biology, Intracellular signaling by second messengers, mTOR signalling, Signaling by Nuclear Receptors, Signaling by VEGF, Signaling by WNT, Transcriptional Regulation by TP53, Vesicle-mediated transport	NM_001110208.1:2504
Gnai3-mRNA	0.685	0.115	0.459	0.911	1.61	1.37	1.88	0.000346	0.0097	loglinear	G alpha (i) signalling events, Neuronal System, Platelet activation# signaling and aggregation, Signaling by Nuclear Receptors	NM_010306.2:354
Prpf31-mRNA	0.414	0.0698	0.278	0.551	1.33	1.21	1.47	0.000347	0.0097	loglinear	Metabolism of RNA	NM_001159714.1:1765
Rras-mRNA	0.91	0.153	0.609	1.21	1.88	1.53	2.31	0.000349	0.00973	loglinear	Developmental Biology	NM_009101.2:282
Plekho2-mRNA	0.772	0.131	0.516	1.03	1.71	1.43	2.04	0.000356	0.00989	loglinear	Neutrophil degranulation	NM_153119.2:406
Cytip-mRNA	2.2	0.372	1.47	2.93	4.59	2.77	7.61	0.000357	0.00989	loglinear		NM_139200.4:1080
Arc-mRNA	1.27	0.216	0.849	1.69	2.41	1.8	3.24	0.000365	0.0101	lm.nb		NM_018790.2:2715
Gzma-mRNA	2.77	0.472	1.85	3.7	6.83	3.6	13	0.000372	0.0103	loglinear		NM_010370.2:188
Ctnnb1-mRNA	0.338	0.0576	0.225	0.451	1.26	1.17	1.37	0.000374	0.0103	loglinear	Cell-Cell communication, Developmental Biology, Programmed Cell Death, Signaling by Rho GTPases, Signaling by VEGF, Signaling by WNT, Transcriptional regulation by RUNX3	NM_007614.2:2975
Cd69-mRNA	1.28	0.219	0.848	1.71	2.42	1.8	3.26	0.000388	0.0106	lm.nb		NM_001033122.3:1370
Mr1-mRNA	0.929	0.159	0.617	1.24	1.9	1.53	2.36	0.000388	0.0106	loglinear		NM_008209.4:1360
Ldha-mRNA	0.773	0.133	0.513	1.03	1.71	1.43	2.05	0.000395	0.0107	lm.nb	Pyruvate metabolism and Citric Acid (TCA) cycle	NM_010699.2:1354
Cdc25a-mRNA	0.522	0.0896	0.346	0.697	1.44	1.27	1.62	0.000396	0.0107	loglinear	Cell Cycle, Deubiquitination	NM_007658.3:855
Psen1-mRNA	0.425	0.073	0.281	0.568	1.34	1.22	1.48	0.000398	0.0108	loglinear		NM_008943.2:2770
Il21r-mRNA	1.83	0.315	1.21	2.44	3.55	2.31	5.44	0.000403	0.0108	loglinear	Signaling by Interleukins	NM_021887.1:619
Lamb2-mRNA	0.888	0.153	0.588	1.19	1.85	1.5	2.28	0.000404	0.0108	loglinear	Extracellular matrix organization, Regulation of IGF transport and uptake by IGFBPs, Signaling by MET	NM_008483.3:712
Lst1-mRNA	1.75	0.301	1.16	2.34	3.35	2.23	5.05	0.000405	0.0108	lm.nb		NM_010734.2:104
Sox9-mRNA	0.738	0.127	0.488	0.987	1.67	1.4	1.98	0.000406	0.0108	loglinear	Signaling by WNT	NM_011448.4:3540
Lmnb1-mRNA	1	0.173	0.663	1.34	2	1.58	2.53	0.000407	0.0108	loglinear	Cell Cycle, Cellular responses to stress, Programmed Cell Death	NM_010721.2:805
Atp7a-mRNA	1.14	0.197	0.754	1.53	2.2	1.69	2.88	0.00041	0.0109	loglinear		NM_001109757.2:1200
Crem-mRNA	0.89	0.154	0.589	1.19	1.85	1.5	2.28	0.000412	0.0109	loglinear		NM_001110853.1:1840
Oas2-mRNA	1.8	0.311	1.19	2.41	3.47	2.27	5.3	0.00042	0.0111	lm.nb		NM_145227.2:3438
Wfs1-mRNA	0.469	0.0813	0.31	0.628	1.38	1.24	1.55	0.000421	0.0111	loglinear	Regulation of IGF transport and uptake by IGFBPs	NM_011716.2:2975
Kcnk13-mRNA	0.688	0.12	0.452	0.923	1.61	1.37	1.9	0.000442	0.0116	loglinear	Muscle contraction, Neuronal System	NM_146037.1:1430
Gstp1-mRNA	0.514	0.0899	0.338	0.69	1.43	1.26	1.61	0.000444	0.0116	loglinear	Biological oxidations, Cellular responses to stress, Neutrophil degranulation	NM_013541.1:421
Smarca5-mRNA	0.534	0.0936	0.35	0.717	1.45	1.27	1.64	0.000452	0.0118	loglinear	Cell Cycle, DNA Repair, Epigenetic regulation of gene expression	NM_053124.2:2934
Hdac1-mRNA	0.782	0.137	0.513	1.05	1.72	1.43	2.07	0.000454	0.0118	loglinear	Cell Cycle, Factors involved in megakaryocyte development and platelet production, Intracellular signaling by second messengers, Signaling by Nuclear Receptors, Signaling by TGF-beta family members, Signaling by WNT, SUMO E3 ligases SUMOylate target proteins, Transcriptional regulation by RUNX1, Transcriptional Regulation by TP53	NM_008228.2:470
Abl1-mRNA	0.488	0.0857	0.32	0.656	1.4	1.25	1.58	0.000458	0.0119	loglinear	Cell Cycle, Developmental Biology, DNA Repair, Signaling by Rho GTPases, Transcriptional regulation by RUNX1	NM_009594.4:1378
Kcnj10-mRNA	0.824	0.146	0.539	1.11	1.77	1.45	2.16	0.000473	0.0122	lm.nb	Neuronal System	NM_001039484.1:400
Mbd3-mRNA	0.638	0.113	0.417	0.859	1.56	1.33	1.81	0.000477	0.0123	loglinear	Intracellular signaling by second messengers, Transcriptional Regulation by TP53	NM_013595.2:420
Cd47-mRNA	0.807	0.143	0.527	1.09	1.75	1.44	2.12	0.000482	0.0124	loglinear	Cell-Cell communication, Cell surface interactions at the vascular wall, Extracellular matrix organization, Neutrophil degranulation	NM_010581.3:165
Suv39h1-mRNA	0.681	0.121	0.444	0.919	1.6	1.36	1.89	0.000496	0.0127	loglinear	Chromatin modifying enzymes, Epigenetic regulation of gene expression	NM_011514.2:396
Smc1a-mRNA	0.464	0.0829	0.302	0.627	1.38	1.23	1.54	0.000511	0.013	loglinear	Cell Cycle, SUMO E3 ligases SUMOylate target proteins	NM_019710.2:1675
Hap1-mRNA	0.486	0.087	0.315	0.656	1.4	1.24	1.58	0.000519	0.0132	loglinear		NM_010404.3:2552
Ikbkb-mRNA	0.705	0.127	0.456	0.955	1.63	1.37	1.94	0.000545	0.0138	loglinear	DDX58IFIH1-mediated induction of interferon-alphabeta, Death Receptor Signalling, Nucleotide-binding domain# leucine rich repeat containing receptor (NLR) signaling pathways, Signaling by Interleukins, Signaling by the B Cell Receptor (BCR), Toll-like Receptor Cascades	NM_010546.2:498
Arid1a-mRNA	0.433	0.0781	0.28	0.586	1.35	1.21	1.5	0.000547	0.0138	loglinear	Chromatin modifying enzymes, Transcriptional regulation by RUNX1	NM_001080819.1:5193
Apaf1-mRNA	0.708	0.128	0.457	0.958	1.63	1.37	1.94	0.000554	0.014	loglinear	Neutrophil degranulation, Programmed Cell Death	NM_009684.2:5264
Sqstm1-mRNA	0.466	0.0844	0.301	0.631	1.38	1.23	1.55	0.000558	0.014	loglinear	Autophagy, Death Receptor Signalling, Signaling by Interleukins	NM_011018.2:1430
Aldh1l1-mRNA	0.912	0.165	0.589	1.24	1.88	1.5	2.36	0.000559	0.014	loglinear	Metabolism of vitamins and cofactors	NM_027406.1:1340
Lig1-mRNA	0.883	0.16	0.569	1.2	1.84	1.48	2.29	0.000563	0.0141	loglinear		NM_001083188.1:1456
Lrrc25-mRNA	1.55	0.281	1	2.1	2.93	2	4.3	0.000564	0.0141	loglinear		NM_153074.3:246
Psen2-mRNA	0.704	0.129	0.452	0.957	1.63	1.37	1.94	0.000598	0.0149	loglinear	Death Receptor Signalling, Developmental Biology, Signaling by NOTCH	NM_001128605.1:560
Hgf-mRNA	1.17	0.215	0.751	1.59	2.25	1.68	3.02	0.000601	0.0149	lm.nb	Intracellular signaling by second messengers, MAPK family signaling cascades, Platelet activation# signaling and aggregation, Signaling by MET	NM_010427.5:483
Atf4-mRNA	0.439	0.0806	0.281	0.597	1.36	1.22	1.51	0.000611	0.0151	loglinear		NM_009716.2:812
Cntnap2-mRNA	0.331	0.061	0.212	0.451	1.26	1.16	1.37	0.000623	0.0154	loglinear		NM_001004357.2:3985
Cyp7b1-mRNA	0.785	0.145	0.502	1.07	1.72	1.42	2.1	0.000625	0.0154	loglinear	Biological oxidations, Metabolism of lipids	NM_007825.4:1030
Rpa1-mRNA	0.606	0.112	0.387	0.825	1.52	1.31	1.77	0.00063	0.0154	loglinear	Cell Cycle, Cellular responses to stress, DNA Repair, SUMO E3 ligases SUMOylate target proteins, Transcriptional Regulation by TP53	NM_026653.2:930
Tnfsf13b-mRNA	1.05	0.193	0.669	1.43	2.07	1.59	2.69	0.000633	0.0155	loglinear	TNFR2 non-canonical NF-kB pathway	NM_033622.1:225
Eed-mRNA	0.577	0.107	0.367	0.786	1.49	1.29	1.72	0.000645	0.0157	loglinear	Cellular responses to stress, Chromatin modifying enzymes, Epigenetic regulation of gene expression, Intracellular signaling by second messengers	NM_021876.3:1000
Cryba4-mRNA	1.14	0.211	0.723	1.55	2.2	1.65	2.92	0.000651	0.0158	loglinear		NM_021351.1:440
Tnf-mRNA	0.789	0.147	0.502	1.08	1.73	1.42	2.11	0.000658	0.016	loglinear	Death Receptor Signalling, TNFR2 non-canonical NF-kB pathway	NM_013693.2:514
Rhoa-mRNA	0.335	0.0627	0.212	0.458	1.26	1.16	1.37	0.000692	0.0167	loglinear	Death Receptor Signalling, Deubiquitination, Developmental Biology, Neutrophil degranulation, Platelet activation# signaling and aggregation, Signaling by NTRKs, Signaling by PTK6, Signaling by Rho GTPases, Signaling by TGF-beta family members, Signaling by VEGF, Signaling by WNT	NM_016802.4:1885
Coa5-mRNA	0.803	0.15	0.508	1.1	1.74	1.42	2.14	0.000698	0.0167	loglinear		NM_198006.4:1808
C5ar1-mRNA	1.28	0.24	0.811	1.75	2.43	1.75	3.37	0.000698	0.0167	lm.nb	Complement cascade, G alpha (i) signalling events, GPCR ligand binding, Neutrophil degranulation	NM_007577.3:595
Rala-mRNA	0.44	0.0826	0.279	0.602	1.36	1.21	1.52	0.000698	0.0167	loglinear		NM_019491.5:605
Il18rap-mRNA	2.52	0.473	1.6	3.45	5.75	3.02	10.9	0.000698	0.0167	lm.nb		NM_010553.2:2055
Sf3a2-mRNA	0.403	0.0755	0.255	0.551	1.32	1.19	1.46	0.000699	0.0167	loglinear		NM_013651.4:494
Cd34-mRNA	0.667	0.126	0.421	0.913	1.59	1.34	1.88	0.000717	0.017	loglinear		NM_001111059.1:560
Brd4-mRNA	0.536	0.101	0.338	0.734	1.45	1.26	1.66	0.000718	0.017	loglinear		NM_001286630.1:1492
Tmem88b-mRNA	0.506	0.0955	0.319	0.693	1.42	1.25	1.62	0.000726	0.0172	loglinear		NM_001033394.3:1122
Cd3e-mRNA	2.09	0.394	1.31	2.86	4.25	2.49	7.25	0.00073	0.0172	loglinear	Costimulation by the CD28 family, Immunoregulatory interactions between a Lymphoid and a non-Lymphoid cell	NM_007648.4:380
Atp6v0e-mRNA	0.776	0.148	0.485	1.07	1.71	1.4	2.09	0.000793	0.0186	loglinear	Cellular responses to stress, ROS and RNS production in phagocytes, Transport of small molecules	NM_025272.2:585
Tmcc3-mRNA	0.598	0.115	0.373	0.823	1.51	1.3	1.77	0.000806	0.0189	loglinear		NM_172051.2:3825
Vcp-mRNA	0.384	0.0736	0.239	0.528	1.3	1.18	1.44	0.000812	0.019	loglinear	Asparagine N-linked glycosylation, Cellular responses to stress, Deubiquitination, DNA Repair, Neutrophil degranulation, Signaling by Hedgehog, Transport of small molecules	NM_009503.3:510
Cd8a-mRNA	1.42	0.275	0.885	1.96	2.68	1.85	3.9	0.000845	0.0197	loglinear	Immunoregulatory interactions between a Lymphoid and a non-Lymphoid cell	NM_001081110.2:355
Tle3-mRNA	0.729	0.141	0.453	1	1.66	1.37	2.01	0.000845	0.0197	loglinear	Signaling by Nuclear Receptors, Signaling by WNT	NM_009389.2:3584
Tcirg1-mRNA	1.29	0.25	0.801	1.78	2.45	1.74	3.43	0.000854	0.0198	loglinear	Cellular responses to stress, Neutrophil degranulation, ROS and RNS production in phagocytes, Transport of small molecules	NM_001136091.1:1345
Prkcb.1-mRNA	-0.598	0.116	-0.825	-0.371	0.661	0.564	0.773	0.000863	0.02	loglinear	Cell Cycle, Neuronal System, Platelet activation# signaling and aggregation, Signaling by Rho GTPases, Signaling by the B Cell Receptor (BCR), Signaling by VEGF, Signaling by WNT	NM_008855.2:4220
Il1b-mRNA	2.02	0.393	1.25	2.79	4.06	2.38	6.92	0.000877	0.0202	lm.nb	Signaling by Interleukins	NM_008361.3:1120
Atm-mRNA	0.674	0.131	0.417	0.931	1.6	1.34	1.91	0.000878	0.0202	loglinear	Cell Cycle, Cellular responses to stress, DNA Repair, Transcriptional Regulation by TP53	NM_007499.2:5543
Crtc2-mRNA	0.995	0.195	0.614	1.38	1.99	1.53	2.6	0.000916	0.021	loglinear		NM_028881.2:1477
Ccl3-mRNA	1.14	0.223	0.701	1.58	2.2	1.63	2.98	0.000932	0.0213	loglinear	GPCR ligand binding	NM_011337.1:60
Ezh1-mRNA	0.712	0.14	0.438	0.985	1.64	1.35	1.98	0.000936	0.0214	loglinear		NM_007970.1:3950
Ppt1-mRNA	0.561	0.11	0.345	0.777	1.48	1.27	1.71	0.000942	0.0215	loglinear	Metabolism of lipids	NM_008917.3:1714
Klrk1-mRNA	0.951	0.187	0.584	1.32	1.93	1.5	2.49	0.000955	0.0217	loglinear	Immunoregulatory interactions between a Lymphoid and a non-Lymphoid cell	NM_001083322.1:144
Cln3-mRNA	0.616	0.121	0.378	0.854	1.53	1.3	1.81	0.000958	0.0217	loglinear		NM_001146311.1:378
Sri-mRNA	0.496	0.0977	0.304	0.687	1.41	1.23	1.61	0.000959	0.0217	loglinear	Muscle contraction, Transport of small molecules	NM_001080974.2:470
Il15ra-mRNA	1.17	0.231	0.719	1.63	2.25	1.65	3.09	0.00097	0.0219	loglinear	Signaling by Interleukins	NM_008358.2:800
Shc1-mRNA	0.873	0.173	0.535	1.21	1.83	1.45	2.32	0.000983	0.0221	loglinear	Cell surface interactions at the vascular wall, Developmental Biology, MAPK family signaling cascades, Platelet activation# signaling and aggregation, Signaling by Erythropoietin, Signaling by FGFR2, Signaling by Interleukins, Signaling by MET, Signaling by NTRKs, Signaling by Nuclear Receptors	NM_011368.4:235
Rps3-mRNA	0.755	0.15	0.461	1.05	1.69	1.38	2.07	0.00101	0.0225	loglinear	Metabolism of RNA	NM_012052.2:886
Gnptab-mRNA	0.441	0.0876	0.269	0.612	1.36	1.2	1.53	0.00101	0.0226	loglinear		NM_001004164.2:1214
Irak4-mRNA	1.51	0.301	0.923	2.1	2.85	1.9	4.3	0.00102	0.0227	lm.nb	Intracellular signaling by second messengers, Signaling by Interleukins, Toll-like Receptor Cascades	NM_029926.5:250
Hus1-mRNA	0.495	0.0986	0.302	0.689	1.41	1.23	1.61	0.00103	0.0228	loglinear	Cell Cycle, DNA Repair, Transcriptional Regulation by TP53	NM_008316.2:2505
Fos-mRNA	1.66	0.333	1.01	2.31	3.17	2.01	4.98	0.00106	0.0234	lm.nb	Cellular responses to stress, Signaling by Interleukins, Signaling by Nuclear Receptors, Toll-like Receptor Cascades	NM_010234.2:1330
Parp2-mRNA	0.471	0.0948	0.286	0.657	1.39	1.22	1.58	0.00109	0.0241	loglinear	DNA Repair	NM_009632.2:1325
Ptx3-mRNA	1.23	0.249	0.747	1.72	2.35	1.68	3.3	0.00111	0.0244	loglinear	Neutrophil degranulation	NM_008987.3:692
Apex1-mRNA	0.674	0.136	0.407	0.941	1.6	1.33	1.92	0.00113	0.0249	loglinear	DNA Repair	NM_009687.2:289
Brd2-mRNA	0.74	0.15	0.446	1.03	1.67	1.36	2.05	0.00114	0.0251	loglinear	Transcriptional regulation by RUNX3	NM_010238.3:2800
Adam10-mRNA	0.476	0.0965	0.287	0.665	1.39	1.22	1.59	0.00115	0.0252	loglinear	Extracellular matrix organization, Neutrophil degranulation, Regulation of IGF transport and uptake by IGFBPs, Signaling by NOTCH	NM_007399.3:2390
Ddit3-mRNA	0.474	0.0961	0.285	0.662	1.39	1.22	1.58	0.00115	0.0252	loglinear		NM_007837.3:255
Il1rap.1-mRNA	-0.616	0.126	-0.862	-0.37	0.653	0.55	0.774	0.00119	0.0259	loglinear	Intracellular signaling by second messengers, Neuronal System, Signaling by Interleukins	NM_008364.2:2415
Vps4b-mRNA	0.603	0.123	0.362	0.844	1.52	1.29	1.8	0.00119	0.0259	loglinear	Vesicle-mediated transport	NM_009190.2:640
Ddx23-mRNA	0.441	0.0901	0.264	0.618	1.36	1.2	1.53	0.00121	0.0262	loglinear	Metabolism of RNA	NM_001080981.1:2175
Akt1-mRNA	0.553	0.113	0.331	0.776	1.47	1.26	1.71	0.00122	0.0265	loglinear	Cell Cycle, Costimulation by the CD28 family, Developmental Biology, Intracellular signaling by second messengers, Metabolism of RNA, Metabolism of vitamins and cofactors, mTOR signalling, Platelet activation# signaling and aggregation, Signaling by NOTCH, Signaling by Nuclear Receptors, Signaling by PTK6, Signaling by VEGF, Signaling by WNT, Transcriptional Regulation by TP53, Vesicle-mediated t…	NM_001165894.1:898
Rapgef3-mRNA	0.69	0.142	0.413	0.968	1.61	1.33	1.96	0.00123	0.0265	loglinear	Platelet activation# signaling and aggregation	NM_001177810.1:564
Blnk-mRNA	0.985	0.203	0.588	1.38	1.98	1.5	2.61	0.00125	0.027	lm.nb	Signaling by the B Cell Receptor (BCR)	NM_008528.4:1546
Npnt-mRNA	0.8	0.166	0.475	1.12	1.74	1.39	2.18	0.00131	0.0281	loglinear		NM_001029836.1:2650
Lamp1-mRNA	0.715	0.148	0.425	1.01	1.64	1.34	2.01	0.00132	0.0282	loglinear	Neutrophil degranulation	NM_010684.2:2080
Mapk3-mRNA	0.213	0.0442	0.126	0.299	1.16	1.09	1.23	0.00132	0.0283	loglinear	Cell Cycle, Cellular responses to stress, Developmental Biology, G alpha (q) signalling events, Interferon Signaling, Intracellular signaling by second messengers, MAPK family signaling cascades, Platelet activation# signaling and aggregation, Signaling by FGFR2, Signaling by Interleukins, Signaling by NTRKs, Signaling by Nuclear Receptors, Signaling by Rho GTPases, Toll-like Receptor Cascades	NM_011952.2:825
Acaa1a-mRNA	0.522	0.108	0.31	0.734	1.44	1.24	1.66	0.00133	0.0283	loglinear	Metabolism of lipids, Neutrophil degranulation, Protein localization	NM_130864.3:626
Tgfa-mRNA	0.461	0.0958	0.273	0.649	1.38	1.21	1.57	0.00134	0.0285	loglinear	Asparagine N-linked glycosylation, Intracellular signaling by second messengers, MAPK family signaling cascades, Signaling by Nuclear Receptors, Vesicle-mediated transport	NM_031199.2:3360
Prnp-mRNA	0.377	0.0789	0.222	0.532	1.3	1.17	1.45	0.0014	0.0296	loglinear	Protein localization	NM_011170.2:1460
Prkcsh-mRNA	0.297	0.0622	0.175	0.419	1.23	1.13	1.34	0.0014	0.0297	loglinear	Regulation of IGF transport and uptake by IGFBPs	NM_008925.1:1295
Gjb1-mRNA	0.429	0.0899	0.253	0.605	1.35	1.19	1.52	0.00141	0.0297	loglinear	Vesicle-mediated transport	NM_008124.2:113
Mre11a-mRNA	0.592	0.124	0.348	0.836	1.51	1.27	1.79	0.00142	0.0299	loglinear	Cell Cycle, Cellular responses to stress, DNA Repair, Transcriptional Regulation by TP53	NM_018736.2:2376
Gnb1-mRNA	-0.254	0.0533	-0.358	-0.149	0.839	0.78	0.902	0.00143	0.0299	loglinear	G alpha (i) signalling events, G alpha (q) signalling events, GPCR ligand binding, Neuronal System, Platelet activation# signaling and aggregation, Signaling by Nuclear Receptors, Signaling by WNT, Transport of small molecules	NM_008142.3:311
Mavs-mRNA	0.908	0.191	0.534	1.28	1.88	1.45	2.43	0.00143	0.0299	loglinear	DDX58IFIH1-mediated induction of interferon-alphabeta	NM_144888.2:1162
Cnp-mRNA	0.584	0.123	0.344	0.825	1.5	1.27	1.77	0.00143	0.0299	loglinear		NM_009923.2:166
Ripk2-mRNA	0.826	0.174	0.485	1.17	1.77	1.4	2.25	0.00146	0.0305	loglinear	Death Receptor Signalling, Deubiquitination, Nucleotide-binding domain# leucine rich repeat containing receptor (NLR) signaling pathways, Signaling by Interleukins, Toll-like Receptor Cascades	NM_138952.3:830
Rab7-mRNA	0.592	0.125	0.346	0.837	1.51	1.27	1.79	0.00148	0.0308	lm.nb	MHC class II antigen presentation, Neutrophil degranulation, RAB geranylgeranylation, Vesicle-mediated transport	NM_009005.2:490
Daxx-mRNA	0.642	0.136	0.376	0.908	1.56	1.3	1.88	0.00149	0.0309	loglinear	SUMO E3 ligases SUMOylate target proteins, Transcriptional Regulation by TP53	NM_007829.3:1215
Bax-mRNA	0.626	0.133	0.366	0.886	1.54	1.29	1.85	0.00149	0.0309	loglinear	Programmed Cell Death, Transcriptional Regulation by TP53	NM_007527.3:735
Ptms-mRNA	0.587	0.124	0.343	0.831	1.5	1.27	1.78	0.0015	0.0309	loglinear		NM_026988.2:755
Plxnc1-mRNA	0.378	0.08	0.221	0.535	1.3	1.17	1.45	0.0015	0.0309	loglinear	Developmental Biology	NM_018797.2:2120
Pik3r1-mRNA	0.52	0.11	0.304	0.737	1.43	1.23	1.67	0.00152	0.0312	loglinear		NM_001024955.1:5664
Bcl2l1-mRNA	0.299	0.0635	0.174	0.424	1.23	1.13	1.34	0.00153	0.0314	loglinear	Nucleotide-binding domain# leucine rich repeat containing receptor (NLR) signaling pathways, Programmed Cell Death	NM_009743.4:200
Tmem206-mRNA	0.563	0.12	0.328	0.798	1.48	1.26	1.74	0.00155	0.0316	loglinear		NM_025864.3:845
Becn1-mRNA	0.356	0.0758	0.207	0.505	1.28	1.15	1.42	0.00155	0.0316	loglinear	Autophagy, Deubiquitination	NM_019584.3:1145
Cd300lf-mRNA	1.05	0.223	0.608	1.48	2.06	1.52	2.8	0.00158	0.0322	lm.nb		NM_001169153.1:665
Ripk1-mRNA	1.02	0.219	0.593	1.45	2.03	1.51	2.74	0.00162	0.0328	loglinear	Death Receptor Signalling, Deubiquitination, Programmed Cell Death, Toll-like Receptor Cascades, Transport of small molecules	NM_009068.3:1246
Map3k1-mRNA	0.742	0.159	0.43	1.05	1.67	1.35	2.08	0.00162	0.0329	loglinear		NM_011945.2:1640
Eef2k-mRNA	0.574	0.124	0.332	0.817	1.49	1.26	1.76	0.00167	0.0338	loglinear	mTOR signalling	NM_007908.3:1166
H2afx-mRNA	0.657	0.142	0.379	0.935	1.58	1.3	1.91	0.0017	0.0342	loglinear	Cell Cycle, Cellular responses to stress, DNA Repair, Epigenetic regulation of gene expression, Gene Silencing by RNA, Signaling by Nuclear Receptors, Signaling by Rho GTPases, Signaling by WNT, Transcriptional regulation by RUNX1	NM_010436.2:980
Bcl2-mRNA	0.645	0.14	0.372	0.919	1.56	1.29	1.89	0.0017	0.0342	loglinear	Nucleotide-binding domain# leucine rich repeat containing receptor (NLR) signaling pathways, Programmed Cell Death	NM_009741.3:1844
Acvrl1-mRNA	1.05	0.227	0.604	1.49	2.07	1.52	2.82	0.0017	0.0342	lm.nb	Signaling by TGF-beta family members	NM_009612.2:2985
Tnfrsf12a-mRNA	0.9	0.195	0.519	1.28	1.87	1.43	2.43	0.0017	0.0342	loglinear	TNFR2 non-canonical NF-kB pathway	NM_001161746.1:517
Cast-mRNA	0.639	0.139	0.367	0.911	1.56	1.29	1.88	0.00174	0.0346	loglinear		NM_009817.1:1820
Msr1-mRNA	1.39	0.302	0.799	1.98	2.62	1.74	3.95	0.00174	0.0346	lm.nb	Vesicle-mediated transport	NM_001113326.1:555
Ccs-mRNA	0.597	0.13	0.343	0.852	1.51	1.27	1.8	0.00174	0.0346	loglinear		XM_006531645.1:185
Fen1-mRNA	0.768	0.167	0.441	1.1	1.7	1.36	2.14	0.00174	0.0346	loglinear		NM_001271614.1:1880
Kdm3a-mRNA	0.573	0.124	0.329	0.817	1.49	1.26	1.76	0.00175	0.0346	loglinear	Chromatin modifying enzymes	NM_001038695.2:4110
Itgav-mRNA	0.489	0.106	0.28	0.697	1.4	1.21	1.62	0.00178	0.0351	loglinear	Cell surface interactions at the vascular wall, Class I MHC mediated antigen processing & presentation, Developmental Biology, Extracellular matrix organization, Neutrophil degranulation, Signaling by VEGF	NM_008402.2:3145
Tpm1-mRNA	0.351	0.0767	0.201	0.502	1.28	1.15	1.42	0.0018	0.0354	loglinear	Muscle contraction	NM_024427.4:426
Wdr5-mRNA	0.395	0.0864	0.226	0.565	1.32	1.17	1.48	0.00181	0.0356	loglinear	Chromatin modifying enzymes, Transcriptional regulation by RUNX1	NM_080848.2:1704
Gadd45g-mRNA	0.891	0.195	0.509	1.27	1.85	1.42	2.42	0.00183	0.0359	loglinear		NM_011817.2:208
Eif1-mRNA	0.597	0.132	0.339	0.855	1.51	1.26	1.81	0.00193	0.0377	loglinear		NM_011508.1:664
Hira-mRNA	0.728	0.161	0.412	1.04	1.66	1.33	2.06	0.00195	0.038	lm.nb	Cellular responses to stress	NM_010435.2:3210
Xbp1-mRNA	0.683	0.151	0.387	0.979	1.61	1.31	1.97	0.00196	0.0381	loglinear		NM_013842.2:825
Irak1-mRNA	0.741	0.166	0.417	1.07	1.67	1.33	2.09	0.00207	0.0403	loglinear	Death Receptor Signalling, Intracellular signaling by second messengers, Nucleotide-binding domain# leucine rich repeat containing receptor (NLR) signaling pathways, Signaling by Interleukins, Toll-like Receptor Cascades	NM_008363.2:951
Plxdc2-mRNA	0.545	0.122	0.306	0.783	1.46	1.24	1.72	0.00208	0.0403	loglinear		NM_026162.5:1580
Kdm5a-mRNA	0.473	0.106	0.266	0.681	1.39	1.2	1.6	0.0021	0.0406	loglinear		XR_377436.1:2314
Nlrp3.1-mRNA	1.87	0.419	1.05	2.69	3.66	2.07	6.46	0.0021	0.0406	lm.nb	Deubiquitination, Nucleotide-binding domain# leucine rich repeat containing receptor (NLR) signaling pathways	NM_145827.3:2745
Arhgap24-mRNA	0.476	0.107	0.266	0.686	1.39	1.2	1.61	0.00215	0.0414	loglinear	Signaling by Rho GTPases	NM_029270.2:1164
Spp1-mRNA	0.848	0.191	0.473	1.22	1.8	1.39	2.33	0.0022	0.0423	lm.nb	Extracellular matrix organization, Regulation of IGF transport and uptake by IGFBPs	NM_009263.3:420
Cdc42-mRNA	-0.177	0.04	-0.255	-0.0986	0.885	0.838	0.934	0.00222	0.0426	loglinear	Costimulation by the CD28 family, Developmental Biology, Factors involved in megakaryocyte development and platelet production, MAPK family signaling cascades, Platelet activation# signaling and aggregation, Signaling by Rho GTPases, Signaling by VEGF	NM_009861.1:205
Gna15-mRNA	1.45	0.329	0.807	2.1	2.74	1.75	4.28	0.00226	0.0433	loglinear	G alpha (q) signalling events, Platelet activation# signaling and aggregation	NM_010304.3:323
Myrf-mRNA	0.485	0.11	0.269	0.701	1.4	1.2	1.63	0.00231	0.0441	loglinear		NM_001033481.1:4465
Serpinf1-mRNA	0.548	0.126	0.301	0.795	1.46	1.23	1.74	0.00247	0.047	loglinear		NM_011340.3:745
U2af2-mRNA	0.355	0.0817	0.194	0.515	1.28	1.14	1.43	0.00248	0.0471	loglinear		NM_133671.3:131
Islr2-mRNA	0.457	0.105	0.25	0.664	1.37	1.19	1.58	0.00251	0.0476	loglinear		NM_001161538.1:1782
Tfam-mRNA	0.38	0.0878	0.208	0.552	1.3	1.15	1.47	0.00253	0.0479	loglinear		NM_009360.4:790
Gfpt1-mRNA	0.258	0.06	0.14	0.376	1.2	1.1	1.3	0.00262	0.0495	loglinear	Asparagine N-linked glycosylation	NM_013528.3:718
Mertk-mRNA	0.726	0.169	0.395	1.06	1.65	1.31	2.08	0.00263	0.0495	loglinear	Cell surface interactions at the vascular wall	NM_008587.1:1320
Igf2r-mRNA	0.48	0.112	0.261	0.699	1.39	1.2	1.62	0.00265	0.0498	loglinear	Neutrophil degranulation, Vesicle-mediated transport	NM_010515.1:2585
Tubb3-mRNA	0.574	0.134	0.312	0.836	1.49	1.24	1.78	0.00265	0.0498	loglinear	Asparagine N-linked glycosylation, Cell Cycle, Cellular responses to stress, Developmental Biology, Factors involved in megakaryocyte development and platelet production, MHC class II antigen presentation, Signaling by Hedgehog, Signaling by Rho GTPases, Vesicle-mediated transport	NM_023279.2:179
Taf6l-mRNA	0.773	0.181	0.418	1.13	1.71	1.34	2.19	0.00274	0.0514	loglinear		NM_001177798.1:1086
Serpine1-mRNA	0.929	0.218	0.501	1.36	1.9	1.42	2.56	0.00278	0.0519	loglinear		NM_008871.2:1822
Abcc3-mRNA	1.04	0.243	0.558	1.51	2.05	1.47	2.85	0.00278	0.0519	lm.nb	Metabolism of lipids, Transport of small molecules	NM_029600.3:2730
Amigo2-mRNA	0.477	0.112	0.257	0.697	1.39	1.19	1.62	0.00283	0.0527	loglinear		NM_178114.4:2425
Arsa-mRNA	0.402	0.0949	0.216	0.588	1.32	1.16	1.5	0.00286	0.053	loglinear	Metabolism of lipids, Neutrophil degranulation	NM_009713.4:2802
Gtf2h1-mRNA	0.247	0.0584	0.133	0.362	1.19	1.1	1.28	0.00286	0.053	loglinear	DNA Repair, Metabolism of RNA, RNA Polymerase II Pre-transcription Events, Transcriptional Regulation by TP53	NM_008186.4:830
Lsm2-mRNA	0.441	0.104	0.236	0.645	1.36	1.18	1.56	0.00287	0.0531	loglinear	Metabolism of RNA	NM_001110101.2:641
Napsa-mRNA	0.788	0.187	0.422	1.15	1.73	1.34	2.23	0.00291	0.0536	loglinear		NM_008437.1:1144
Cysltr2-mRNA	1.07	0.254	0.574	1.57	2.1	1.49	2.97	0.00291	0.0536	loglinear	G alpha (q) signalling events, GPCR ligand binding	NM_001162412.1:1283
Tpd52-mRNA	0.609	0.145	0.325	0.892	1.52	1.25	1.86	0.00295	0.0542	lm.nb	Vesicle-mediated transport	NM_001025262.1:2054
Camk2d-mRNA	0.39	0.0929	0.208	0.572	1.31	1.16	1.49	0.00299	0.0548	loglinear	Cellular responses to stress, Interferon Signaling, MAPK family signaling cascades, Muscle contraction, Neuronal System, Transport of small molecules	NM_001025439.1:1315
Mdc1-mRNA	0.672	0.16	0.358	0.985	1.59	1.28	1.98	0.00302	0.0552	loglinear	Cell Cycle, DNA Repair, SUMO E3 ligases SUMOylate target proteins	NM_001010833.2:5900
Smarcd1-mRNA	0.438	0.105	0.232	0.644	1.35	1.17	1.56	0.00313	0.0571	loglinear	Chromatin modifying enzymes, Transcriptional regulation by RUNX1	NM_031842.1:2220
Aqp4-mRNA	0.554	0.133	0.293	0.815	1.47	1.23	1.76	0.00314	0.0572	loglinear	Transport of small molecules	NM_009700.2:130
Hat1-mRNA	0.617	0.148	0.326	0.908	1.53	1.25	1.88	0.00317	0.0576	loglinear	Chromatin modifying enzymes	NM_026115.4:1270
Bin1-mRNA	0.565	0.136	0.299	0.832	1.48	1.23	1.78	0.00319	0.0579	loglinear		NM_001083334.1:1400
Fas.1-mRNA	0.873	0.21	0.461	1.29	1.83	1.38	2.44	0.00321	0.0582	lm.nb	Death Receptor Signalling, Programmed Cell Death	NM_007987.2:95
Usp30-mRNA	0.256	0.0619	0.135	0.377	1.19	1.1	1.3	0.00325	0.0586	loglinear	Deubiquitination	NM_001033202.3:2576
Zfp24-mRNA	0.412	0.0995	0.217	0.607	1.33	1.16	1.52	0.00325	0.0586	loglinear		NM_021559.2:2326
Sesn1-mRNA	0.442	0.107	0.233	0.652	1.36	1.18	1.57	0.00326	0.0587	loglinear	Cellular responses to stress, Transcriptional Regulation by TP53	NM_001013370.2:497
Kat2a-mRNA	0.554	0.134	0.292	0.817	1.47	1.22	1.76	0.00327	0.0588	loglinear	Deubiquitination, Epigenetic regulation of gene expression, Signaling by NOTCH, Transcriptional regulation by RUNX3	NM_020004.5:1700
Inpp5d-mRNA	0.881	0.214	0.462	1.3	1.84	1.38	2.46	0.00335	0.06	loglinear	Cell surface interactions at the vascular wall, Metabolism of lipids, Signaling by Interleukins	NM_001110192.1:2186
Grm4-mRNA	-0.641	0.156	-0.946	-0.335	0.641	0.519	0.793	0.00337	0.0603	lm.nb	G alpha (i) signalling events, GPCR ligand binding	NM_001013385.1:822
Pdgfa-mRNA	-0.349	0.0849	-0.515	-0.182	0.785	0.7	0.881	0.00339	0.0605	loglinear	Extracellular matrix organization, Intracellular signaling by second messengers, MAPK family signaling cascades, Platelet activation# signaling and aggregation	NM_008808.3:805
Apoe-mRNA	0.752	0.183	0.393	1.11	1.68	1.31	2.16	0.00342	0.061	lm.nb	G alpha (i) signalling events, Metabolism of vitamins and cofactors, Regulation of IGF transport and uptake by IGFBPs, Transport of small molecules, Vesicle-mediated transport	NM_001305844.1:903
Jarid2-mRNA	0.513	0.126	0.267	0.759	1.43	1.2	1.69	0.00351	0.0624	loglinear	Epigenetic regulation of gene expression	NM_021878.2:2160
Tlr8-mRNA	1.78	0.436	0.925	2.64	3.43	1.9	6.21	0.00352	0.0625	lm.nb	Toll-like Receptor Cascades	NM_133212.2:110
Kdm2a-mRNA	0.605	0.149	0.313	0.898	1.52	1.24	1.86	0.00367	0.065	lm.nb	Chromatin modifying enzymes	NM_001001984.2:4160
Nbn-mRNA	0.52	0.129	0.268	0.773	1.43	1.2	1.71	0.00375	0.0661	loglinear	Cell Cycle, Cellular responses to stress, DNA Repair, Transcriptional Regulation by TP53	NM_013752.3:1000
Mcm5-mRNA	0.895	0.222	0.461	1.33	1.86	1.38	2.51	0.00375	0.0661	loglinear		NM_008566.2:2244
Gtf2b-mRNA	0.373	0.0926	0.192	0.555	1.3	1.14	1.47	0.00376	0.0662	loglinear	RNA Polymerase II Pre-transcription Events	NM_145546.1:346
Suz12-mRNA	0.538	0.133	0.276	0.8	1.45	1.21	1.74	0.00378	0.0664	loglinear	Cellular responses to stress, Chromatin modifying enzymes, Epigenetic regulation of gene expression, Intracellular signaling by second messengers, SUMO E3 ligases SUMOylate target proteins	NM_199196.1:820
3110043O21Rik-mRNA	0.327	0.0813	0.168	0.487	1.25	1.12	1.4	0.00381	0.0668	loglinear		NM_001081343.1:1020
Fgd2-mRNA	0.807	0.201	0.413	1.2	1.75	1.33	2.3	0.00387	0.0678	lm.nb	Death Receptor Signalling, Signaling by Rho GTPases	NM_001159538.1:882
Rad50-mRNA	0.359	0.0899	0.183	0.535	1.28	1.14	1.45	0.00397	0.0694	loglinear		NM_009012.2:4165
Nos2-mRNA	1.06	0.266	0.539	1.58	2.08	1.45	2.99	0.00401	0.0698	lm.nb	Protein localization, ROS and RNS production in phagocytes	NM_010927.3:3715
Map1lc3a-mRNA	0.471	0.118	0.239	0.702	1.39	1.18	1.63	0.00406	0.0706	loglinear	Autophagy	NM_025735.1:685
Lmna-mRNA	0.502	0.126	0.255	0.75	1.42	1.19	1.68	0.00409	0.0709	loglinear	Cell Cycle, Programmed Cell Death	NM_001002011.2:1611
Limk1-mRNA	-0.49	0.125	-0.735	-0.246	0.712	0.601	0.843	0.00437	0.0756	loglinear	Developmental Biology, Signaling by Rho GTPases	NM_010717.2:1583
Parp1-mRNA	0.31	0.079	0.155	0.465	1.24	1.11	1.38	0.00442	0.0763	loglinear		NM_007415.2:3020
Fyn-mRNA	0.29	0.074	0.145	0.435	1.22	1.11	1.35	0.00445	0.0768	loglinear	Cell-Cell communication, Cell surface interactions at the vascular wall, Costimulation by the CD28 family, Developmental Biology, Intracellular signaling by second messengers, MAPK family signaling cascades, Platelet activation# signaling and aggregation, Signaling by Interleukins, Signaling by NTRKs, Signaling by SCF-KIT, Signaling by VEGF	NM_008054.2:1030
Atg5.1-mRNA	0.555	0.142	0.277	0.834	1.47	1.21	1.78	0.0045	0.0774	loglinear	Autophagy	NM_001314013.1:262
Idh1-mRNA	0.442	0.114	0.22	0.665	1.36	1.16	1.59	0.00457	0.0785	loglinear	Metabolism of vitamins and cofactors, Neutrophil degranulation, Protein localization	NM_010497.2:495
Bola2-mRNA	0.592	0.152	0.294	0.89	1.51	1.23	1.85	0.00458	0.0785	loglinear		NM_175103.3:94
Dnaja2-mRNA	0.258	0.0663	0.128	0.388	1.2	1.09	1.31	0.00459	0.0786	loglinear	Cellular responses to stress	NM_019794.4:1045
Sumo1-mRNA	0.612	0.157	0.304	0.921	1.53	1.23	1.89	0.00462	0.0789	loglinear	Cell Cycle, DNA Repair, Interferon Signaling, SUMO E3 ligases SUMOylate target proteins	NM_009460.1:720
Optn-mRNA	0.35	0.0902	0.173	0.527	1.27	1.13	1.44	0.00466	0.0794	loglinear	Cell Cycle, Vesicle-mediated transport	NM_181848.4:1018
Lypla1-mRNA	0.362	0.0934	0.179	0.545	1.28	1.13	1.46	0.00473	0.0805	loglinear		XM_006495472.2:648
Clstn1-mRNA	0.492	0.127	0.242	0.741	1.41	1.18	1.67	0.0048	0.0815	loglinear		NM_023051.4:2352
Cln8-mRNA	0.446	0.116	0.219	0.674	1.36	1.16	1.6	0.00489	0.0829	loglinear		NM_012000.3:762
Kdm5c-mRNA	0.469	0.122	0.229	0.709	1.38	1.17	1.63	0.00501	0.0846	loglinear	Chromatin modifying enzymes	NM_013668.3:750
Flt1-mRNA	0.689	0.18	0.336	1.04	1.61	1.26	2.06	0.00501	0.0846	loglinear	Signaling by VEGF	NM_010228.3:1550
Cox5b-mRNA	0.502	0.132	0.243	0.76	1.42	1.18	1.69	0.0052	0.0876	loglinear		NM_009942.2:332
Twistnb-mRNA	0.412	0.108	0.2	0.624	1.33	1.15	1.54	0.00522	0.0878	loglinear	Epigenetic regulation of gene expression	NM_172253.2:576
Kdm1a-mRNA	0.514	0.135	0.249	0.779	1.43	1.19	1.72	0.00527	0.0884	loglinear	Chromatin modifying enzymes, Factors involved in megakaryocyte development and platelet production, Signaling by Nuclear Receptors, Signaling by Rho GTPases	NM_133872.1:1263
Ncor2-mRNA	0.477	0.126	0.23	0.724	1.39	1.17	1.65	0.00532	0.089	loglinear		NM_011424.2:1156
Slc44a1-mRNA	0.453	0.119	0.218	0.687	1.37	1.16	1.61	0.00532	0.089	loglinear		NM_001159633.1:944
Ercc2-mRNA	0.694	0.183	0.335	1.05	1.62	1.26	2.07	0.00533	0.089	loglinear	DNA Repair, Metabolism of RNA, RNA Polymerase II Pre-transcription Events, Transcriptional Regulation by TP53	NM_007949.4:1800
Sox10-mRNA	0.505	0.134	0.243	0.768	1.42	1.18	1.7	0.00544	0.0906	loglinear		XM_128139.6:2646
Mapk1-mRNA	0.16	0.0424	0.0767	0.243	1.12	1.05	1.18	0.00546	0.0907	loglinear	Cell Cycle, Cellular responses to stress, Developmental Biology, G alpha (i) signalling events, G alpha (q) signalling events, Intracellular signaling by second messengers, MAPK family signaling cascades, Neutrophil degranulation, Platelet activation# signaling and aggregation, Signaling by FGFR2, Signaling by Interleukins, Signaling by NTRKs, Signaling by Nuclear Receptors, Signaling by Rho GTPa…	NM_011949.3:1210
Bnip3-mRNA	0.43	0.115	0.206	0.655	1.35	1.15	1.57	0.00556	0.0922	loglinear		NM_009760.4:1108
Bad-mRNA	0.341	0.0912	0.162	0.52	1.27	1.12	1.43	0.00571	0.0945	loglinear	Death Receptor Signalling, Programmed Cell Death	NM_007522.3:1146
Mta1-mRNA	0.336	0.0903	0.159	0.513	1.26	1.12	1.43	0.00582	0.096	loglinear		NM_054081.2:955
Stambpl1-mRNA	0.349	0.0937	0.165	0.533	1.27	1.12	1.45	0.00582	0.096	loglinear	Deubiquitination	NM_029682.4:1040
Ccni-mRNA	0.511	0.137	0.242	0.78	1.43	1.18	1.72	0.00585	0.0963	lm.nb		NM_017367.3:1180
Mnat1-mRNA	0.456	0.123	0.215	0.696	1.37	1.16	1.62	0.00592	0.0972	loglinear	Cell Cycle, DNA Repair, Metabolism of RNA, RNA Polymerase II Pre-transcription Events, Transcriptional regulation by RUNX1, Transcriptional Regulation by TP53	NM_008612.2:914
Ripk1.1-mRNA	0.847	0.228	0.399	1.29	1.8	1.32	2.45	0.00595	0.0976	loglinear	Death Receptor Signalling, Deubiquitination, Programmed Cell Death, Toll-like Receptor Cascades, Transport of small molecules	NM_009068.3:3185
Atg14-mRNA	0.481	0.13	0.227	0.736	1.4	1.17	1.67	0.00601	0.0984	loglinear	Autophagy	NM_172599.4:204
Rrm2-mRNA	1.13	0.307	0.533	1.73	2.19	1.45	3.33	0.00607	0.0992	loglinear	Metabolism of nucleotides	NM_009104.1:265
Ikbkg-mRNA	0.732	0.198	0.344	1.12	1.66	1.27	2.17	0.0061	0.0994	loglinear		NM_178590.2:525
Pld1-mRNA	0.497	0.135	0.233	0.761	1.41	1.18	1.7	0.00612	0.0997	loglinear		NM_001164056.1:520
Opalin-mRNA	0.525	0.143	0.246	0.805	1.44	1.19	1.75	0.00619	0.101	loglinear		NM_153520.1:201
Mef2c_Mm-mRNA	-0.487	0.132	-0.747	-0.228	0.713	0.596	0.854	0.00622	0.101	lm.nb	Developmental Biology	NM_025282.2:1155
Axin2-mRNA	0.423	0.115	0.197	0.649	1.34	1.15	1.57	0.00633	0.102	loglinear	Deubiquitination, Signaling by WNT	NM_015732.4:1120
Kdm1b-mRNA	0.448	0.122	0.208	0.687	1.36	1.16	1.61	0.00634	0.102	loglinear	Chromatin modifying enzymes, Deubiquitination	NM_172262.3:2034
Gja1-mRNA	0.499	0.137	0.232	0.767	1.41	1.17	1.7	0.00643	0.103	lm.nb	Vesicle-mediated transport	NM_010288.3:1450
Ehmt2-mRNA	0.514	0.141	0.238	0.789	1.43	1.18	1.73	0.00643	0.103	loglinear	Cellular responses to stress, Chromatin modifying enzymes, Transcriptional Regulation by TP53	NM_145830.1:3475
Prkar2a-mRNA	0.376	0.103	0.174	0.578	1.3	1.13	1.49	0.00651	0.105	loglinear		NM_008924.2:2135
Arg1-mRNA	1.89	0.519	0.875	2.91	3.71	1.83	7.52	0.00654	0.105	lm.nb	Metabolism of amino acids and derivatives, Neutrophil degranulation	NM_007482.3:626
Tnf.1-mRNA	2.73	0.749	1.26	4.2	6.63	2.39	18.3	0.00658	0.105	loglinear	Death Receptor Signalling, TNFR2 non-canonical NF-kB pathway	NM_013693.1:1135
Mef2d-mRNA	-0.319	0.0879	-0.491	-0.147	0.802	0.711	0.903	0.0067	0.107	loglinear		NM_133665.3:1890
Car2-mRNA	0.32	0.0883	0.147	0.493	1.25	1.11	1.41	0.00673	0.107	loglinear	Transport of small molecules	NM_009801.4:437
Klrd1-mRNA	1.11	0.307	0.509	1.71	2.16	1.42	3.28	0.00679	0.108	loglinear	Immunoregulatory interactions between a Lymphoid and a non-Lymphoid cell	NM_010654.2:434
Tmem100-mRNA	0.658	0.182	0.301	1.01	1.58	1.23	2.02	0.00681	0.108	loglinear		NM_026433.2:1350
Irf3-mRNA	0.729	0.202	0.334	1.12	1.66	1.26	2.18	0.00683	0.108	loglinear	DDX58IFIH1-mediated induction of interferon-alphabeta, Interferon Signaling, Toll-like Receptor Cascades	NM_016849.4:526
Dnm2-mRNA	0.56	0.155	0.257	0.864	1.47	1.19	1.82	0.00684	0.108	loglinear		NM_001039520.1:1148
Pms2-mRNA	0.401	0.111	0.183	0.618	1.32	1.14	1.53	0.00688	0.109	loglinear		NM_008886.2:265
Dapk1-mRNA	0.46	0.127	0.21	0.71	1.38	1.16	1.64	0.0069	0.109	loglinear		NM_134062.1:4935
Anapc15-mRNA	0.705	0.196	0.32	1.09	1.63	1.25	2.13	0.00709	0.112	lm.nb	Cell Cycle, Cellular responses to stress	NM_027532.3:350
Tcf4-mRNA	-0.292	0.0813	-0.451	-0.132	0.817	0.732	0.912	0.0071	0.112	loglinear	Developmental Biology	NM_013685.1:3045
Akt1s1-mRNA	0.265	0.074	0.12	0.41	1.2	1.09	1.33	0.00723	0.113	loglinear	Cellular responses to stress, Intracellular signaling by second messengers, mTOR signalling	NM_026270.4:946
Setd1b-mRNA	0.51	0.143	0.229	0.79	1.42	1.17	1.73	0.00736	0.115	loglinear	Chromatin modifying enzymes, Transcriptional regulation by RUNX1	NM_001040398.1:2880
Cks1b-mRNA	0.884	0.248	0.397	1.37	1.84	1.32	2.58	0.0074	0.116	loglinear	Cell Cycle	NM_016904.1:185
ErbB4-mRNA	-0.464	0.131	-0.72	-0.207	0.725	0.607	0.866	0.00754	0.118	loglinear	Intracellular signaling by second messengers, MAPK family signaling cascades, Signaling by Nuclear Receptors, Signaling by PTK6	NM_010154.1:2290
Ptk2-mRNA	-0.387	0.109	-0.602	-0.173	0.764	0.659	0.887	0.0076	0.118	loglinear	Developmental Biology, MAPK family signaling cascades, Platelet activation# signaling and aggregation, Programmed Cell Death, Signaling by MET, Signaling by Nuclear Receptors, Signaling by Rho GTPases, Signaling by VEGF	NM_007982.2:1060
Usp21-mRNA	0.403	0.114	0.179	0.626	1.32	1.13	1.54	0.00768	0.119	loglinear	Death Receptor Signalling, Deubiquitination	NM_013919.4:1590
Fkbp5-mRNA	0.841	0.239	0.372	1.31	1.79	1.29	2.48	0.00787	0.122	lm.nb	Cellular responses to stress, Signaling by Nuclear Receptors	NM_010220.3:2125
Ms4a4a-mRNA	1.06	0.301	0.466	1.64	2.08	1.38	3.13	0.00797	0.123	lm.nb		XM_003086124.1:252
Egfr-mRNA	0.471	0.134	0.207	0.734	1.39	1.15	1.66	0.00806	0.125	loglinear	Developmental Biology, G alpha (q) signalling events, Intracellular signaling by second messengers, MAPK family signaling cascades, Signaling by NOTCH, Signaling by Nuclear Receptors, Signaling by PTK6, Vesicle-mediated transport	NM_207655.2:1335
Jam3-mRNA	0.485	0.138	0.213	0.756	1.4	1.16	1.69	0.00809	0.125	loglinear	Cell surface interactions at the vascular wall, Extracellular matrix organization	NM_023277.4:145
Slc17a7-mRNA	0.523	0.15	0.23	0.816	1.44	1.17	1.76	0.00811	0.125	loglinear	Neuronal System, Transport of small molecules	NM_182993.2:530
Itpr2-mRNA	0.767	0.22	0.336	1.2	1.7	1.26	2.29	0.00825	0.127	loglinear	G alpha (q) signalling events, Muscle contraction, Platelet activation# signaling and aggregation, Signaling by the B Cell Receptor (BCR)	NM_010586.1:4365
Cdc27-mRNA	0.275	0.079	0.12	0.429	1.21	1.09	1.35	0.00838	0.129	loglinear	Cell Cycle, Cellular responses to stress, Class I MHC mediated antigen processing & presentation	NM_145436.2:3198
Vps4a-mRNA	0.42	0.121	0.183	0.657	1.34	1.14	1.58	0.00843	0.129	loglinear	Vesicle-mediated transport	NM_126165.1:994
Mapk8-mRNA	-0.268	0.0773	-0.419	-0.116	0.831	0.748	0.922	0.00848	0.13	loglinear	Cellular responses to stress, Death Receptor Signalling, Developmental Biology, DNA Repair, Programmed Cell Death, Signaling by Interleukins, Toll-like Receptor Cascades	NM_016700.3:970
Polr2h-mRNA	0.483	0.14	0.21	0.757	1.4	1.16	1.69	0.00856	0.131	loglinear	DNA Repair, Epigenetic regulation of gene expression, Gene Silencing by RNA, Metabolism of RNA, RNA Polymerase II Pre-transcription Events, Signaling by FGFR2, Signaling by Nuclear Receptors, Transcriptional Regulation by TP53	NM_145632.2:100
Pex14-mRNA	0.471	0.136	0.204	0.738	1.39	1.15	1.67	0.00856	0.131	loglinear	Protein localization	NM_019781.2:597
Prkca-mRNA	-0.284	0.0822	-0.445	-0.123	0.821	0.735	0.918	0.00863	0.131	loglinear	Cell Cycle, Developmental Biology, Extracellular matrix organization, G alpha (i) signalling events, G alpha (q) signalling events, Intracellular signaling by second messengers, Metabolism of RNA, Neuronal System, Platelet activation# signaling and aggregation, Signaling by Rho GTPases, Signaling by SCF-KIT, Signaling by VEGF, Signaling by WNT	NM_011101.3:6965
Ran-mRNA	0.209	0.0604	0.0902	0.327	1.16	1.06	1.25	0.00865	0.131	loglinear	Gene Silencing by RNA, Metabolism of lipids	NM_009391.3:1755
Xab2-mRNA	0.452	0.131	0.194	0.709	1.37	1.14	1.64	0.00883	0.134	loglinear	DNA Repair, Metabolism of RNA	NM_026156.2:1616
Dock1-mRNA	0.415	0.121	0.179	0.652	1.33	1.13	1.57	0.00886	0.134	loglinear	Developmental Biology, Factors involved in megakaryocyte development and platelet production, Signaling by PTK6, Signaling by VEGF	NM_001033420.2:405
Srxn1-mRNA	0.514	0.15	0.221	0.808	1.43	1.17	1.75	0.00889	0.134	lm.nb		NM_029688.4:2010
Prkar1a-mRNA	0.464	0.135	0.199	0.728	1.38	1.15	1.66	0.00891	0.134	loglinear	Factors involved in megakaryocyte development and platelet production, G alpha (i) signalling events, Intracellular signaling by second messengers, Neuronal System, Signaling by Hedgehog, Transport of small molecules	NM_021880.2:2235
Jam2-mRNA	0.565	0.165	0.242	0.887	1.48	1.18	1.85	0.00897	0.135	loglinear	Cell surface interactions at the vascular wall, Extracellular matrix organization	NM_023844.4:1090
Ezh2-mRNA	0.425	0.124	0.181	0.669	1.34	1.13	1.59	0.0091	0.137	loglinear	Cellular responses to stress, Chromatin modifying enzymes, Epigenetic regulation of gene expression, Intracellular signaling by second messengers	NM_007971.2:425
Hnrnpm-mRNA	0.542	0.159	0.231	0.853	1.46	1.17	1.81	0.00916	0.138	loglinear	Metabolism of RNA, Signaling by FGFR2	NM_001109913.1:606
Ptgs1-mRNA	0.651	0.191	0.277	1.02	1.57	1.21	2.03	0.00919	0.138	lm.nb	Biological oxidations, Metabolism of lipids	NM_008969.3:1642
Klk6-mRNA	0.645	0.189	0.274	1.02	1.56	1.21	2.02	0.00924	0.138	loglinear		NM_001164696.1:1053
Actn1-mRNA	0.278	0.0818	0.117	0.438	1.21	1.08	1.36	0.00943	0.141	loglinear	Cell-Cell communication, Platelet activation# signaling and aggregation	NM_134156.2:2688
Slc6a1-mRNA	0.53	0.156	0.223	0.837	1.44	1.17	1.79	0.00955	0.142	loglinear	Neuronal System, Transport of small molecules	NM_178703.4:1865
Mfn2-mRNA	0.246	0.0729	0.103	0.389	1.19	1.07	1.31	0.00969	0.144	loglinear		XM_006535920.1:692
Ep300-mRNA	0.409	0.121	0.171	0.646	1.33	1.13	1.56	0.00977	0.145	loglinear	Cellular responses to stress, DDX58IFIH1-mediated induction of interferon-alphabeta, Deubiquitination, DNA Repair, Epigenetic regulation of gene expression, Signaling by NOTCH, Signaling by Nuclear Receptors, Signaling by WNT, SUMO E3 ligases SUMOylate target proteins, Transcriptional regulation by RUNX1, Transcriptional regulation by RUNX3, Transcriptional Regulation by TP53	NM_177821.6:4305
Bag3-mRNA	0.506	0.151	0.21	0.802	1.42	1.16	1.74	0.0101	0.15	loglinear	Cellular responses to stress	NM_013863.4:1000
Smarca4-mRNA	0.483	0.144	0.2	0.766	1.4	1.15	1.7	0.0101	0.15	loglinear	Chromatin modifying enzymes, Signaling by Interleukins, Signaling by WNT, Transcriptional regulation by RUNX1	NM_011417.2:3540
Cst7-mRNA	1.43	0.429	0.589	2.27	2.69	1.5	4.82	0.0103	0.152	loglinear		NM_009977.3:690
Il1a-mRNA	1.18	0.355	0.486	1.88	2.27	1.4	3.67	0.0104	0.153	lm.nb	Signaling by Interleukins	NM_010554.4:512
Grb2-mRNA	-0.254	0.0763	-0.404	-0.105	0.838	0.756	0.93	0.0104	0.153	loglinear	Cell-Cell communication, Cell surface interactions at the vascular wall, Costimulation by the CD28 family, Developmental Biology, G alpha (q) signalling events, Intracellular signaling by second messengers, MAPK family signaling cascades, Platelet activation# signaling and aggregation, Signaling by Erythropoietin, Signaling by FGFR2, Signaling by Interleukins, Signaling by MET, Signaling by NTRKs…	NM_008163.3:1783
Polr2l-mRNA	0.491	0.148	0.202	0.781	1.41	1.15	1.72	0.0105	0.154	loglinear	DNA Repair, Epigenetic regulation of gene expression, Gene Silencing by RNA, Metabolism of RNA, RNA Polymerase II Pre-transcription Events, Signaling by FGFR2, Signaling by Nuclear Receptors, Transcriptional Regulation by TP53	NM_025593.1:348
Kmt2c-mRNA	0.503	0.152	0.206	0.801	1.42	1.15	1.74	0.0105	0.155	loglinear		NM_001081383.1:7075
Lclat1-mRNA	0.194	0.0584	0.0791	0.308	1.14	1.06	1.24	0.0106	0.156	loglinear	Metabolism of lipids	NM_001177967.1:2646
Gadd45a-mRNA	0.659	0.199	0.268	1.05	1.58	1.2	2.07	0.0107	0.157	loglinear	Transcriptional Regulation by TP53	NM_007836.1:654
Sin3a-mRNA	0.512	0.155	0.208	0.816	1.43	1.16	1.76	0.0108	0.157	loglinear	Metabolism of lipids, SUMO E3 ligases SUMOylate target proteins, Transcriptional regulation by RUNX1	NM_001110350.1:3585
Nptx1-mRNA	0.541	0.164	0.22	0.862	1.46	1.16	1.82	0.0108	0.157	lm.nb		NM_008730.2:4748
Syn2-mRNA	0.465	0.141	0.189	0.741	1.38	1.14	1.67	0.0109	0.158	loglinear	Neuronal System	NM_013681.1:1330
Tfg-mRNA	0.522	0.159	0.211	0.833	1.44	1.16	1.78	0.011	0.16	loglinear		NM_001252443.1:578
Rad17-mRNA	0.548	0.167	0.22	0.876	1.46	1.16	1.84	0.0113	0.163	loglinear	Cell Cycle, DNA Repair, Transcriptional Regulation by TP53	NM_001044371.1:386
Sirt1-mRNA	0.421	0.129	0.168	0.675	1.34	1.12	1.6	0.0116	0.168	loglinear	Cellular responses to stress, Epigenetic regulation of gene expression	NM_019812.2:843
Atg3-mRNA	0.463	0.143	0.182	0.743	1.38	1.13	1.67	0.012	0.174	loglinear	Autophagy	NM_026402.3:862
Ak1-mRNA	0.4	0.124	0.157	0.643	1.32	1.11	1.56	0.0121	0.175	loglinear	Metabolism of nucleotides	NM_001198790.1:1625
Atg5-mRNA	0.457	0.142	0.178	0.736	1.37	1.13	1.67	0.0124	0.178	lm.nb	Autophagy	NM_053069.5:774
Plekhm1-mRNA	0.469	0.146	0.182	0.755	1.38	1.13	1.69	0.0125	0.179	loglinear		NM_183034.1:3060
Rdx-mRNA	0.279	0.087	0.108	0.449	1.21	1.08	1.37	0.0125	0.179	loglinear		NM_001104617.1:1384
Ccng2-mRNA	0.567	0.177	0.219	0.915	1.48	1.16	1.89	0.0127	0.182	loglinear		NM_007635.4:1536
Casp2-mRNA	0.488	0.153	0.188	0.788	1.4	1.14	1.73	0.0128	0.183	loglinear	Death Receptor Signalling, Nucleotide-binding domain# leucine rich repeat containing receptor (NLR) signaling pathways, Transcriptional Regulation by TP53	NM_007610.1:420
Tmem64-mRNA	0.503	0.158	0.193	0.812	1.42	1.14	1.76	0.0129	0.185	loglinear		NM_181401.3:1125
Stmn1-mRNA	0.369	0.116	0.142	0.596	1.29	1.1	1.51	0.013	0.185	loglinear		NM_019641.3:595
Map2k2-mRNA	0.429	0.135	0.165	0.694	1.35	1.12	1.62	0.013	0.185	loglinear	Developmental Biology, MAPK family signaling cascades, Signaling by NTRKs	NM_023138.4:1440
Egr1-mRNA	0.834	0.263	0.319	1.35	1.78	1.25	2.55	0.0131	0.187	lm.nb		NM_007913.5:515
Tollip-mRNA	-0.276	0.0872	-0.447	-0.105	0.826	0.734	0.93	0.0132	0.188	loglinear	Neutrophil degranulation, Signaling by Interleukins	NM_023764.3:260
Hif1a-mRNA	0.31	0.0981	0.118	0.502	1.24	1.08	1.42	0.0134	0.19	loglinear	Cellular responses to stress, Deubiquitination, Signaling by PTK6	NM_010431.2:1294
Ly96-mRNA	0.804	0.256	0.303	1.31	1.75	1.23	2.47	0.0138	0.195	loglinear	Programmed Cell Death, Toll-like Receptor Cascades	NM_016923.1:368
Pgam1-mRNA	0.283	0.0904	0.106	0.461	1.22	1.08	1.38	0.014	0.197	loglinear	Metabolism of carbohydrates, Neutrophil degranulation	NM_023418.2:466
Vamp7-mRNA	0.489	0.156	0.183	0.796	1.4	1.14	1.74	0.014	0.197	lm.nb		NM_011515.4:390
Prkacb-mRNA	0.28	0.0898	0.104	0.456	1.21	1.08	1.37	0.0141	0.199	loglinear		NM_011100.3:3754
Pik3r2-mRNA	0.45	0.144	0.167	0.733	1.37	1.12	1.66	0.0142	0.2	loglinear	Cell surface interactions at the vascular wall, Costimulation by the CD28 family, Developmental Biology, G alpha (q) signalling events, Intracellular signaling by second messengers, Metabolism of lipids, Platelet activation# signaling and aggregation, Signaling by Interleukins, Signaling by NTRKs, Signaling by Nuclear Receptors, Signaling by Rho GTPases, Signaling by SCF-KIT, Signaling by VEGF	NM_008841.2:230
Mmrn2-mRNA	0.893	0.287	0.331	1.45	1.86	1.26	2.74	0.0143	0.201	loglinear		NM_153127.3:2622
Tor1a-mRNA	0.336	0.108	0.123	0.548	1.26	1.09	1.46	0.0147	0.206	loglinear	Vesicle-mediated transport	NM_144884.1:220
Dnmt1-mRNA	0.467	0.151	0.171	0.764	1.38	1.13	1.7	0.0149	0.208	loglinear	Epigenetic regulation of gene expression, SUMO E3 ligases SUMOylate target proteins	NM_010066.3:2380
Pacsin1-mRNA	0.423	0.138	0.153	0.693	1.34	1.11	1.62	0.0154	0.214	lm.nb	Vesicle-mediated transport	NM_011861.3:2936
Atp6v0c-mRNA	0.203	0.0662	0.0733	0.333	1.15	1.05	1.26	0.0154	0.215	loglinear	Cellular responses to stress, Neutrophil degranulation, ROS and RNS production in phagocytes, Transport of small molecules	NM_009729.3:569
Timeless-mRNA	0.594	0.194	0.212	0.975	1.51	1.16	1.97	0.0158	0.219	loglinear	DNA Repair	NM_011589.1:3720
Cdc40-mRNA	0.235	0.0771	0.0841	0.386	1.18	1.06	1.31	0.0158	0.219	loglinear	Metabolism of RNA	NM_027879.2:1606
Rps6ka5-mRNA	-0.378	0.124	-0.622	-0.135	0.769	0.65	0.911	0.0158	0.22	loglinear	Developmental Biology, Signaling by Interleukins, Signaling by NTRKs, Toll-like Receptor Cascades	NM_153587.2:2755
Ncor1-mRNA	0.489	0.161	0.174	0.803	1.4	1.13	1.74	0.016	0.221	loglinear		NM_011308.2:211
Crebbp-mRNA	0.322	0.106	0.113	0.53	1.25	1.08	1.44	0.0164	0.227	loglinear		NM_001025432.1:3770
Pik3cb-mRNA	0.298	0.0987	0.105	0.491	1.23	1.08	1.41	0.0166	0.229	loglinear	Cell surface interactions at the vascular wall, Developmental Biology, Intracellular signaling by second messengers, Metabolism of lipids, Platelet activation# signaling and aggregation, Signaling by Erythropoietin, Signaling by Interleukins, Signaling by NTRKs, Signaling by VEGF	NM_029094.3:1970
Atr-mRNA	0.603	0.2	0.211	0.994	1.52	1.16	1.99	0.0166	0.229	loglinear		NM_019864.1:4392
Cul2-mRNA	0.294	0.0975	0.103	0.485	1.23	1.07	1.4	0.0167	0.23	loglinear	Cellular responses to stress, Class I MHC mediated antigen processing & presentation	NM_029402.3:2528
Bag4-mRNA	0.368	0.122	0.129	0.607	1.29	1.09	1.52	0.0167	0.23	loglinear	Cellular responses to stress, Death Receptor Signalling	NM_026121.3:3735
Pllp-mRNA	0.306	0.102	0.107	0.506	1.24	1.08	1.42	0.0169	0.232	loglinear		NM_026385.3:345
Slu7-mRNA	0.272	0.0906	0.0949	0.45	1.21	1.07	1.37	0.0169	0.232	loglinear	Metabolism of RNA	NM_148673.3:1034
Kdm4c-mRNA	0.434	0.145	0.15	0.717	1.35	1.11	1.64	0.0171	0.233	loglinear	Chromatin modifying enzymes, Signaling by Rho GTPases	NM_144787.1:2859
Iqsec1-mRNA	0.394	0.131	0.137	0.652	1.31	1.1	1.57	0.0171	0.233	loglinear		NM_001134383.1:1792
Ets2-mRNA	0.466	0.156	0.162	0.771	1.38	1.12	1.71	0.0171	0.233	lm.nb	Cellular responses to stress	NM_011809.2:3284
Sirt7-mRNA	0.516	0.173	0.177	0.855	1.43	1.13	1.81	0.0175	0.239	loglinear		NM_153056.2:575
Map3k5-mRNA	-0.345	0.116	-0.572	-0.118	0.787	0.673	0.922	0.0177	0.24	loglinear	Cellular responses to stress	NM_008580.4:640
Tgfb2-mRNA	-0.227	0.0764	-0.377	-0.0775	0.854	0.77	0.948	0.0178	0.241	loglinear	Extracellular matrix organization, Platelet activation# signaling and aggregation	NM_009367.1:1685
Syp-mRNA	0.416	0.14	0.142	0.69	1.33	1.1	1.61	0.0178	0.241	loglinear		NM_009305.2:732
B3gnt5-mRNA	0.571	0.192	0.194	0.947	1.49	1.14	1.93	0.0178	0.241	loglinear		NM_001159407.1:1738
Bnip3l-mRNA	0.446	0.15	0.152	0.741	1.36	1.11	1.67	0.0179	0.242	loglinear	Transcriptional Regulation by TP53	NM_009761.3:1738
Bcl2l2-mRNA	0.401	0.135	0.136	0.667	1.32	1.1	1.59	0.018	0.243	lm.nb		NM_007537.1:1592
Cd33.1-mRNA	0.84	0.285	0.282	1.4	1.79	1.22	2.64	0.0184	0.248	loglinear	Immunoregulatory interactions between a Lymphoid and a non-Lymphoid cell, Neutrophil degranulation	NM_001111058.1:598
Prkaca-mRNA	0.236	0.0801	0.0792	0.393	1.18	1.06	1.31	0.0184	0.248	loglinear	Cell Cycle, Developmental Biology, Factors involved in megakaryocyte development and platelet production, G alpha (i) signalling events, Intracellular signaling by second messengers, MAPK family signaling cascades, Muscle contraction, Neuronal System, Signaling by Hedgehog, Signaling by Interleukins, Signaling by VEGF, Transport of small molecules	NM_008854.3:699
Gpr62-mRNA	0.447	0.151	0.15	0.743	1.36	1.11	1.67	0.0185	0.248	loglinear		NM_001159652.1:1576
Acin1-mRNA	0.42	0.142	0.141	0.699	1.34	1.1	1.62	0.0185	0.248	lm.nb		NM_001085472.2:674
Tbc1d4-mRNA	0.447	0.152	0.15	0.744	1.36	1.11	1.68	0.0185	0.248	loglinear		NM_001081278.2:2610
Bmi1-mRNA	0.353	0.12	0.118	0.588	1.28	1.09	1.5	0.0186	0.249	loglinear	Cellular responses to stress, Intracellular signaling by second messengers, SUMO E3 ligases SUMOylate target proteins, Transcriptional regulation by RUNX1	NM_007552.4:3354
Emp1-mRNA	0.678	0.231	0.226	1.13	1.6	1.17	2.19	0.0188	0.25	loglinear		NM_010128.4:1080
Gss-mRNA	0.376	0.129	0.124	0.628	1.3	1.09	1.55	0.0193	0.257	loglinear	Biological oxidations	NM_008180.1:728
Dst-mRNA	0.406	0.139	0.133	0.678	1.32	1.1	1.6	0.0193	0.257	lm.nb	Cell-Cell communication, Extracellular matrix organization	NM_010081.2:226
Src-mRNA	0.362	0.125	0.118	0.607	1.29	1.09	1.52	0.0196	0.261	loglinear	Autophagy, Cell Cycle, Cell surface interactions at the vascular wall, Costimulation by the CD28 family, Developmental Biology, G alpha (i) signalling events, Intracellular signaling by second messengers, MAPK family signaling cascades, Platelet activation# signaling and aggregation, Signaling by FGFR2, Signaling by MET, Signaling by NTRKs, Signaling by Nuclear Receptors, Signaling by Rho GTPases…	NM_001025395.2:968
Xiap-mRNA	0.382	0.131	0.124	0.639	1.3	1.09	1.56	0.0197	0.261	loglinear	Death Receptor Signalling, Intracellular signaling by second messengers, Programmed Cell Death, Signaling by WNT	NM_009688.2:1654
Atp6v1e1-mRNA	0.254	0.0875	0.0823	0.425	1.19	1.06	1.34	0.0198	0.263	loglinear	Cellular responses to stress, ROS and RNS production in phagocytes, Transport of small molecules	NM_007510.2:1025
Ppp1r12b-mRNA	-0.473	0.164	-0.796	-0.151	0.72	0.576	0.9	0.0205	0.271	loglinear		NM_001081307.1:2560
Gria1-mRNA	0.281	0.0975	0.0896	0.472	1.21	1.06	1.39	0.0206	0.271	loglinear		NM_001252403.1:2476
Emp2-mRNA	0.331	0.116	0.104	0.557	1.26	1.07	1.47	0.0211	0.278	loglinear		NM_007929.2:3196
Epg5-mRNA	0.358	0.125	0.113	0.604	1.28	1.08	1.52	0.0212	0.279	loglinear		NM_001195633.1:2436
Cers6-mRNA	0.336	0.118	0.105	0.567	1.26	1.08	1.48	0.0215	0.282	loglinear	Metabolism of lipids	NM_172856.3:678
Polr2j-mRNA	0.206	0.0726	0.0638	0.348	1.15	1.05	1.27	0.0218	0.287	loglinear		NM_011293.2:70
Atp6v1a-mRNA	0.24	0.085	0.0729	0.406	1.18	1.05	1.33	0.0226	0.296	loglinear	Cellular responses to stress, ROS and RNS production in phagocytes, Transport of small molecules	NM_007508.5:434
Nes-mRNA	0.588	0.209	0.178	0.998	1.5	1.13	2	0.0228	0.299	loglinear		NM_016701.3:2716
Msh2-mRNA	0.343	0.122	0.103	0.583	1.27	1.07	1.5	0.0231	0.302	loglinear	DNA Repair	NM_008628.2:1870
Snrpa-mRNA	0.305	0.109	0.0916	0.518	1.24	1.07	1.43	0.0232	0.302	loglinear	Metabolism of RNA	NM_001046637.1:880
Mmp16-mRNA	0.404	0.145	0.121	0.688	1.32	1.09	1.61	0.0234	0.305	loglinear	Extracellular matrix organization	NM_019724.3:3075
Ambra1-mRNA	0.479	0.172	0.142	0.815	1.39	1.1	1.76	0.0236	0.307	loglinear	Autophagy	NM_001080754.1:944
Hdac7-mRNA	0.613	0.22	0.182	1.04	1.53	1.13	2.06	0.0236	0.307	loglinear	SUMO E3 ligases SUMOylate target proteins	NM_019572.2:3706
Cdk5rap3-mRNA	0.419	0.151	0.123	0.714	1.34	1.09	1.64	0.0241	0.313	loglinear		NM_030248.1:248
Hdac6.1-mRNA	0.316	0.114	0.0928	0.54	1.25	1.07	1.45	0.0242	0.313	loglinear	Autophagy, Cellular responses to stress	NM_010413.3:564
Pink1-mRNA	0.387	0.141	0.112	0.663	1.31	1.08	1.58	0.0249	0.321	loglinear	Autophagy	NM_026880.2:688
Ap2b1-mRNA	0.205	0.0744	0.0588	0.351	1.15	1.04	1.28	0.025	0.323	loglinear		NM_001035854.2:4160
Plcb1-mRNA	-0.401	0.146	-0.687	-0.114	0.757	0.621	0.924	0.0253	0.326	loglinear	G alpha (i) signalling events, G alpha (q) signalling events, Neuronal System, Signaling by WNT	NM_019677.1:495
Rac1-mRNA	0.136	0.0497	0.0387	0.234	1.1	1.03	1.18	0.0255	0.328	loglinear	Costimulation by the CD28 family, Death Receptor Signalling, Developmental Biology, Factors involved in megakaryocyte development and platelet production, Intracellular signaling by second messengers, MAPK family signaling cascades, Neutrophil degranulation, Platelet activation# signaling and aggregation, Signaling by MET, Signaling by NTRKs, Signaling by PTK6, Signaling by Rho GTPases, Signaling…	NM_009007.2:1045
Dicer1-mRNA	0.438	0.16	0.124	0.751	1.35	1.09	1.68	0.0256	0.328	loglinear		NM_148948.2:5270
Htra2-mRNA	0.423	0.155	0.12	0.727	1.34	1.09	1.65	0.0256	0.329	loglinear		NM_019752.3:1088
Kmt2a-mRNA	0.424	0.155	0.12	0.727	1.34	1.09	1.66	0.0257	0.33	lm.nb		NM_001081049.1:2080
Mog-mRNA	0.206	0.0753	0.058	0.353	1.15	1.04	1.28	0.0258	0.33	loglinear		NM_010814.2:750
Atf6-mRNA	0.316	0.116	0.088	0.543	1.24	1.06	1.46	0.0263	0.337	loglinear		NM_001081304.1:4765
Eif2s1-mRNA	0.276	0.101	0.0767	0.474	1.21	1.05	1.39	0.0264	0.337	loglinear	Transport of small molecules	NM_026114.3:665
Dlg1-mRNA	0.286	0.105	0.0794	0.492	1.22	1.06	1.41	0.0265	0.338	loglinear	MAPK family signaling cascades, Neuronal System	NM_001252433.1:1064
Cfl1-mRNA	-0.112	0.0413	-0.193	-0.0308	0.925	0.875	0.979	0.0268	0.341	loglinear		NM_007687.5:978
Trim47-mRNA	0.916	0.339	0.25	1.58	1.89	1.19	2.99	0.0272	0.345	loglinear		NM_001205081.1:2019
Hrk-mRNA	0.408	0.151	0.111	0.704	1.33	1.08	1.63	0.0274	0.347	loglinear		NM_007545.2:3458
Cers2-mRNA	0.266	0.0987	0.072	0.459	1.2	1.05	1.37	0.0275	0.349	loglinear	Metabolism of lipids	NM_029789.1:1422
Chd4-mRNA	0.298	0.111	0.0803	0.516	1.23	1.06	1.43	0.0279	0.352	loglinear	Intracellular signaling by second messengers, Transcriptional Regulation by TP53	NM_145979.2:1090
Braf-mRNA	0.382	0.142	0.103	0.661	1.3	1.07	1.58	0.0279	0.352	loglinear	MAPK family signaling cascades, Signaling by FGFR2, Signaling by NTRKs	NM_139294.5:1102
Phf2-mRNA	0.332	0.124	0.0889	0.574	1.26	1.06	1.49	0.028	0.354	loglinear	Chromatin modifying enzymes	NM_011078.2:3590
Chuk-mRNA	0.511	0.193	0.133	0.889	1.43	1.1	1.85	0.0292	0.367	lm.nb		NM_001162410.1:222
Hdac2-mRNA	0.206	0.0782	0.0532	0.36	1.15	1.04	1.28	0.0297	0.373	loglinear	Factors involved in megakaryocyte development and platelet production, Intracellular signaling by second messengers, SUMO E3 ligases SUMOylate target proteins, Transcriptional Regulation by TP53	NM_008229.2:1010
Sirt2-mRNA	0.2	0.076	0.0513	0.349	1.15	1.04	1.27	0.03	0.376	loglinear		NM_022432.4:435
CDH1-mRNA	0.618	0.235	0.158	1.08	1.54	1.12	2.11	0.0301	0.377	loglinear	Cell-Cell communication, Extracellular matrix organization, Programmed Cell Death, Signaling by Rho GTPases	NM_009864.2:1610
Sf3b2-mRNA	0.324	0.124	0.0819	0.566	1.25	1.06	1.48	0.0305	0.382	loglinear	Metabolism of RNA	NM_030109.2:2654
Creb1-mRNA	0.397	0.152	0.0997	0.694	1.32	1.07	1.62	0.0308	0.385	loglinear		NM_001037726.1:2734
Kit-mRNA	0.458	0.175	0.115	0.801	1.37	1.08	1.74	0.0308	0.385	loglinear	Intracellular signaling by second messengers, MAPK family signaling cascades, Signaling by SCF-KIT	NM_001122733.1:4275
Gad2-mRNA	0.21	0.0803	0.0525	0.367	1.16	1.04	1.29	0.0309	0.386	loglinear	Neuronal System	NM_008078.2:769
Nsf-mRNA	0.211	0.0811	0.0519	0.37	1.16	1.04	1.29	0.0316	0.393	loglinear	Asparagine N-linked glycosylation, Neuronal System, Vesicle-mediated transport	NM_008740.2:395
Akt3-mRNA	0.284	0.11	0.0695	0.499	1.22	1.05	1.41	0.0319	0.396	loglinear	Cell Cycle, Costimulation by the CD28 family, Developmental Biology, Intracellular signaling by second messengers, Signaling by Nuclear Receptors, Signaling by VEGF, Transcriptional Regulation by TP53, Vesicle-mediated transport	NM_011785.3:2494
Cers4-mRNA	0.405	0.156	0.0988	0.712	1.32	1.07	1.64	0.032	0.398	loglinear	Metabolism of lipids	NM_026058.4:1458
Nfkbib-mRNA	0.442	0.171	0.107	0.777	1.36	1.08	1.71	0.0325	0.402	loglinear	DDX58IFIH1-mediated induction of interferon-alphabeta, Signaling by Interleukins, Signaling by the B Cell Receptor (BCR), Toll-like Receptor Cascades	NM_010908.4:382
Nr3c1-mRNA	-0.337	0.131	-0.594	-0.0805	0.792	0.663	0.946	0.0329	0.407	loglinear		NM_008173.3:1800
Nlgn2-mRNA	0.405	0.157	0.0964	0.713	1.32	1.07	1.64	0.033	0.408	loglinear	Neuronal System	NM_198862.2:1204
Gnao1-mRNA	0.187	0.0728	0.0441	0.33	1.14	1.03	1.26	0.0333	0.411	loglinear	G alpha (i) signalling events, Signaling by WNT	NM_010308.3:754
Park7-mRNA	0.223	0.0877	0.0508	0.394	1.17	1.04	1.31	0.0347	0.427	loglinear	Autophagy, SUMO E3 ligases SUMOylate target proteins	NM_020569.3:334
Mag-mRNA	0.276	0.109	0.063	0.489	1.21	1.04	1.4	0.0347	0.427	loglinear	Cell surface interactions at the vascular wall, Death Receptor Signalling	NM_010758.2:1670
Igf1r-mRNA	0.384	0.151	0.0872	0.68	1.3	1.06	1.6	0.0349	0.428	loglinear	Signaling by Nuclear Receptors	NM_010513.2:3390
Cd44.1-mRNA	0.509	0.201	0.116	0.903	1.42	1.08	1.87	0.0349	0.428	loglinear	Cell surface interactions at the vascular wall, Extracellular matrix organization, Metabolism of carbohydrates, Neutrophil degranulation	NM_009851.2:112
Mtor-mRNA	0.217	0.0859	0.0485	0.385	1.16	1.03	1.31	0.0355	0.435	loglinear	Autophagy, Cellular responses to stress, Costimulation by the CD28 family, Intracellular signaling by second messengers, mTOR signalling, Signaling by VEGF, Transcriptional Regulation by TP53	NM_020009.2:2432
Itga7-mRNA	0.564	0.224	0.125	1	1.48	1.09	2.01	0.0359	0.439	loglinear		NM_008398.2:2435
Ppp3cb.1-mRNA	0.372	0.148	0.0823	0.661	1.29	1.06	1.58	0.0359	0.439	loglinear	Signaling by the B Cell Receptor (BCR), Signaling by WNT	NM_008914.2:2950
Gtf2a1-mRNA	0.222	0.0885	0.049	0.396	1.17	1.03	1.32	0.0362	0.441	loglinear	RNA Polymerase II Pre-transcription Events, Signaling by Nuclear Receptors	NM_175335.3:3618
Ppp2r5c-mRNA	0.206	0.0819	0.0452	0.366	1.15	1.03	1.29	0.0363	0.442	loglinear		NM_001135001.1:1400
Trpm2-mRNA	0.317	0.126	0.0692	0.564	1.25	1.05	1.48	0.0365	0.444	loglinear	Neutrophil degranulation, Transport of small molecules	NM_138301.2:2106
Adora1-mRNA	0.413	0.165	0.0894	0.737	1.33	1.06	1.67	0.0369	0.448	loglinear	G alpha (i) signalling events, GPCR ligand binding	NM_001008533.3:1603
Rb1cc1-mRNA	0.349	0.14	0.0747	0.623	1.27	1.05	1.54	0.0373	0.452	lm.nb	Autophagy	NM_009826.4:497
Setd1a-mRNA	0.476	0.191	0.101	0.85	1.39	1.07	1.8	0.0376	0.456	loglinear	Chromatin modifying enzymes, Transcriptional regulation by RUNX1	NM_178029.3:1612
Ppp3cc-mRNA	0.199	0.0803	0.042	0.357	1.15	1.03	1.28	0.0379	0.459	loglinear	Programmed Cell Death	NM_008915.2:1020
Map3k7-mRNA	-0.276	0.111	-0.494	-0.0581	0.826	0.71	0.961	0.038	0.459	loglinear	Death Receptor Signalling, Deubiquitination, Nucleotide-binding domain# leucine rich repeat containing receptor (NLR) signaling pathways, Signaling by Interleukins, Signaling by WNT, Toll-like Receptor Cascades	NM_172688.2:2405
Sp1-mRNA	0.444	0.179	0.0932	0.794	1.36	1.07	1.73	0.038	0.459	loglinear	Signaling by Nuclear Receptors, Signaling by TGF-beta family members	NM_013672.2:6580
Kdm4b-mRNA	0.358	0.144	0.075	0.641	1.28	1.05	1.56	0.0381	0.46	loglinear	Chromatin modifying enzymes, DNA Repair, Signaling by Nuclear Receptors	NM_172132.1:3704
Ulk1-mRNA	0.424	0.171	0.0886	0.759	1.34	1.06	1.69	0.0382	0.46	loglinear	Autophagy, Vesicle-mediated transport	NM_009469.3:4050
Asph-mRNA	0.362	0.148	0.0728	0.651	1.29	1.05	1.57	0.0397	0.477	lm.nb		NM_001177849.1:400
Cd4-mRNA	0.291	0.119	0.0575	0.525	1.22	1.04	1.44	0.0404	0.485	loglinear	Costimulation by the CD28 family, Signaling by Interleukins, Vesicle-mediated transport	NM_013488.2:950
Rtn4rl1-mRNA	0.446	0.184	0.0854	0.807	1.36	1.06	1.75	0.0416	0.498	loglinear		NM_177708.4:2075
Smn1-mRNA	0.265	0.109	0.0504	0.479	1.2	1.04	1.39	0.0418	0.5	loglinear	Metabolism of RNA	NM_011420.2:390
Cables1-mRNA	0.427	0.177	0.0807	0.774	1.34	1.06	1.71	0.0421	0.503	loglinear		NM_001146287.1:3120
Cd24a-mRNA	0.447	0.186	0.0828	0.812	1.36	1.06	1.76	0.0428	0.511	loglinear		NM_009846.2:584
Atp6v1h-mRNA	0.138	0.0576	0.0255	0.251	1.1	1.02	1.19	0.043	0.512	loglinear		XM_006495434.2:1296
Mmp2-mRNA	0.554	0.231	0.101	1.01	1.47	1.07	2.01	0.0432	0.514	loglinear	Developmental Biology, Extracellular matrix organization, Signaling by Nuclear Receptors	NM_008610.2:2376
Mobp-mRNA	0.312	0.131	0.0562	0.568	1.24	1.04	1.48	0.0438	0.521	lm.nb		NM_001039364.2:152
Dusp7-mRNA	0.338	0.142	0.0603	0.616	1.26	1.04	1.53	0.0442	0.524	loglinear	MAPK family signaling cascades, Signaling by Interleukins, Signaling by NTRKs, Toll-like Receptor Cascades	NM_153459.4:2094
Atg9a-mRNA	0.363	0.152	0.0643	0.661	1.29	1.05	1.58	0.0444	0.526	loglinear	Autophagy	NM_001003917.3:340
Comt-mRNA	0.157	0.0664	0.0273	0.287	1.12	1.02	1.22	0.0451	0.534	loglinear	Biological oxidations, Neuronal System	NM_007744.3:625
Mapk9-mRNA	0.235	0.0993	0.0408	0.43	1.18	1.03	1.35	0.0452	0.534	loglinear	Cellular responses to stress, Signaling by Interleukins, Toll-like Receptor Cascades	NM_207692.1:260
Tmem144-mRNA	0.458	0.194	0.0774	0.839	1.37	1.06	1.79	0.0461	0.544	loglinear		NM_027495.4:1525
Olig2-mRNA	0.389	0.165	0.0656	0.713	1.31	1.05	1.64	0.0462	0.544	loglinear		NM_016967.2:1740
Kdm4a-mRNA	0.254	0.108	0.042	0.466	1.19	1.03	1.38	0.0468	0.551	loglinear	Chromatin modifying enzymes, DNA Repair	NM_172382.2:1675
Tnfrsf11b-mRNA	0.422	0.181	0.0685	0.776	1.34	1.05	1.71	0.0475	0.558	loglinear	TNFR2 non-canonical NF-kB pathway	NM_008764.3:684
Pilra-mRNA	0.873	0.374	0.139	1.61	1.83	1.1	3.04	0.048	0.563	lm.nb	Immunoregulatory interactions between a Lymphoid and a non-Lymphoid cell	NM_153510.3:1050
Ppp2r5e-mRNA	0.221	0.0949	0.0349	0.407	1.17	1.02	1.33	0.0483	0.566	loglinear	Cell Cycle, Costimulation by the CD28 family, Intracellular signaling by second messengers, MAPK family signaling cascades, Signaling by Rho GTPases, Signaling by WNT	NM_012024.2:4010
Cdk7-mRNA	0.305	0.131	0.0481	0.562	1.24	1.03	1.48	0.0484	0.567	loglinear	Cell Cycle, DNA Repair, Metabolism of RNA, RNA Polymerase II Pre-transcription Events, Transcriptional regulation by RUNX1, Transcriptional Regulation by TP53	NM_009874.3:2432
Tarbp2-mRNA	0.526	0.226	0.0824	0.969	1.44	1.06	1.96	0.0486	0.568	lm.nb		NM_001253795.1:813
Taf4-mRNA	0.173	0.0745	0.0265	0.319	1.13	1.02	1.25	0.0492	0.574	loglinear	RNA Polymerase II Pre-transcription Events, Transcriptional Regulation by TP53	NM_001081092.1:3016
28dpi
	Log2 fold change	std error (log2)	Lower confidence limit (log2)	Upper confidence limit (log2)	Linear fold change	Lower confidence limit (linear)	Upper confidence limit (linear)	P-value	BY.p.value	method	Gene.sets	probe.ID
Iigp1-mRNA	7.96	0.133	7.7	8.22	249	208	298	6.95e-12	4.12e-08	loglinear		NM_021792.3:2335
Cd274-mRNA	6.45	0.112	6.23	6.67	87.5	75.1	102	9.49e-12	4.12e-08	loglinear	Costimulation by the CD28 family	NM_021893.2:515
Irf1-mRNA	5.46	0.108	5.24	5.67	43.9	37.9	50.8	2.55e-11	5.79e-08	loglinear		NM_008390.1:365
C4a.1-mRNA	4.93	0.0978	4.74	5.12	30.5	26.7	34.8	2.67e-11	5.79e-08	loglinear		NM_011413.2:56
Zbp1-mRNA	6.17	0.129	5.92	6.42	71.9	60.4	85.7	4.06e-11	7.05e-08	loglinear		NM_021394.2:473
Psmb8-mRNA	5.81	0.137	5.55	6.08	56.3	46.7	67.8	1.08e-10	1.56e-07	loglinear	Cell Cycle, Cellular responses to stress, Class I MHC mediated antigen processing & presentation, Deubiquitination, Intracellular signaling by second messengers, MAPK family signaling cascades, Metabolism of amino acids and derivatives, Metabolism of RNA, Signaling by Hedgehog, Signaling by Interleukins, Signaling by the B Cell Receptor (BCR), Signaling by WNT, TNFR2 non-canonical NF-kB pathway, …	NM_010724.2:362
Cd74-mRNA	8.54	0.213	8.13	8.96	373	280	499	1.63e-10	1.99e-07	lm.nb	Cell surface interactions at the vascular wall, MHC class II antigen presentation	NM_001042605.1:391
H2-Eb1-mRNA	7.67	0.194	7.29	8.05	203	156	264	1.84e-10	1.99e-07	loglinear		NM_010382.2:935
Casp1-mRNA	3.23	0.087	3.06	3.4	9.37	8.32	10.5	3.06e-10	2.95e-07	loglinear	Nucleotide-binding domain# leucine rich repeat containing receptor (NLR) signaling pathways, Signaling by Interleukins	NM_009807.2:259
Ifitm3-mRNA	5	0.151	4.71	5.3	32	26.1	39.3	7.4e-10	6.04e-07	loglinear	Immunoregulatory interactions between a Lymphoid and a non-Lymphoid cell	NM_025378.2:370
Gbp2-mRNA	6.68	0.203	6.28	7.07	102	77.7	135	7.91e-10	6.04e-07	lm.nb		NM_010260.1:1996
C1qa-mRNA	4.12	0.126	3.87	4.36	17.3	14.6	20.6	8.35e-10	6.04e-07	loglinear	Complement cascade	NM_007572.2:566
Csf1r-mRNA	2.5	0.0783	2.35	2.66	5.67	5.09	6.3	9.98e-10	6.66e-07	loglinear	Signaling by Interleukins	NM_001037859.1:3655
Stat1-mRNA	5.23	0.165	4.91	5.55	37.5	30	47	1.08e-09	6.7e-07	loglinear		NM_009283.3:1590
Tgfbr2-mRNA	2.35	0.075	2.2	2.49	5.09	4.6	5.64	1.19e-09	6.72e-07	loglinear	Signaling by TGF-beta family members	NM_009371.2:475
Ctss-mRNA	4.73	0.152	4.43	5.03	26.5	21.6	32.6	1.24e-09	6.72e-07	lm.nb	Extracellular matrix organization, MHC class II antigen presentation, Neutrophil degranulation, Toll-like Receptor Cascades	NM_021281.2:740
Mpeg1-mRNA	5.02	0.165	4.69	5.34	32.4	25.9	40.6	1.52e-09	7.02e-07	lm.nb		NM_010821.1:4135
Oas1a-mRNA	4.54	0.151	4.25	4.84	23.3	19	28.6	1.58e-09	7.02e-07	loglinear		NM_145211.2:471
Ifit3-mRNA	4.24	0.141	3.96	4.52	18.9	15.6	22.9	1.62e-09	7.02e-07	loglinear		NM_010501.1:1290
C1qb-mRNA	3.77	0.126	3.52	4.01	13.6	11.5	16.2	1.72e-09	7.02e-07	loglinear	Complement cascade	NM_009777.2:865
C1qc-mRNA	4.19	0.141	3.91	4.47	18.3	15.1	22.1	1.78e-09	7.02e-07	lm.nb	Complement cascade	NM_007574.2:708
Hexb-mRNA	2.25	0.076	2.1	2.4	4.77	4.3	5.29	1.82e-09	7.02e-07	loglinear	Metabolism of carbohydrates, Metabolism of lipids, Neutrophil degranulation	NM_010422.2:805
Il10ra-mRNA	2.9	0.0981	2.71	3.09	7.45	6.52	8.52	1.87e-09	7.02e-07	loglinear	Signaling by Interleukins	NM_008348.2:2522
Ptpn6-mRNA	4.01	0.136	3.75	4.28	16.1	13.4	19.4	1.94e-09	7.02e-07	loglinear	Cell surface interactions at the vascular wall, Costimulation by the CD28 family, Interferon Signaling, Neutrophil degranulation, Platelet activation# signaling and aggregation, Signaling by Interleukins, Signaling by SCF-KIT, Signaling by the B Cell Receptor (BCR)	NM_013545.2:1691
Ly6a-mRNA	4.64	0.164	4.32	4.96	24.9	19.9	31.1	2.59e-09	8.97e-07	loglinear		NM_010738.2:206
Cxcl10-mRNA	6.6	0.234	6.14	7.06	97	70.6	133	2.69e-09	8.97e-07	loglinear	G alpha (i) signalling events, GPCR ligand binding	NM_021274.1:115
C2-mRNA	3.33	0.123	3.09	3.58	10.1	8.53	11.9	3.78e-09	1.22e-06	loglinear	Complement cascade	NM_013484.2:2359
Cxcl9-mRNA	7.78	0.294	7.2	8.35	219	147	327	4.49e-09	1.35e-06	lm.nb	G alpha (i) signalling events, GPCR ligand binding	NM_008599.2:40
Relb-mRNA	2.1	0.0795	1.95	2.26	4.29	3.85	4.78	4.52e-09	1.35e-06	loglinear	TNFR2 non-canonical NF-kB pathway	NM_009046.2:2013
C3-mRNA	6.21	0.238	5.74	6.68	74	53.5	102	5.01e-09	1.45e-06	lm.nb		XM_011246258.1:2702
Ccl5-mRNA	8.91	0.345	8.23	9.58	480	300	766	5.46e-09	1.53e-06	lm.nb	G alpha (i) signalling events, GPCR ligand binding	NM_013653.1:165
H2-T23-mRNA	4.32	0.169	3.99	4.65	20	15.9	25.1	5.8e-09	1.57e-06	loglinear	Class I MHC mediated antigen processing & presentation, Immunoregulatory interactions between a Lymphoid and a non-Lymphoid cell, Neutrophil degranulation	NM_010398.3:365
Itgb2-mRNA	4.41	0.176	4.07	4.76	21.3	16.8	27.1	6.69e-09	1.74e-06	loglinear	Cell surface interactions at the vascular wall, Extracellular matrix organization, Immunoregulatory interactions between a Lymphoid and a non-Lymphoid cell, Neutrophil degranulation, Toll-like Receptor Cascades	NM_008404.4:2542
Stat2-mRNA	2.48	0.0987	2.28	2.67	5.56	4.86	6.36	6.83e-09	1.74e-06	loglinear		NM_019963.1:1955
Stat3-mRNA	2.06	0.0827	1.9	2.22	4.18	3.73	4.67	7.16e-09	1.78e-06	loglinear	Signaling by Interleukins, Signaling by MET, Signaling by PTK6, Signaling by SCF-KIT	NM_213659.2:2130
C3.1-mRNA	7.01	0.283	6.46	7.57	129	87.9	190	7.45e-09	1.8e-06	lm.nb	Complement cascade, G alpha (i) signalling events, GPCR ligand binding, Immunoregulatory interactions between a Lymphoid and a non-Lymphoid cell, Neutrophil degranulation, Regulation of IGF transport and uptake by IGFBPs	NM_009778.2:285
Ncf1-mRNA	3.69	0.15	3.39	3.98	12.9	10.5	15.8	8.11e-09	1.85e-06	loglinear	Cellular responses to stress, Class I MHC mediated antigen processing & presentation, ROS and RNS production in phagocytes, Signaling by Rho GTPases, Signaling by VEGF	NM_001286037.1:970
Itgal-mRNA	4.98	0.204	4.58	5.38	31.6	24	41.7	8.29e-09	1.85e-06	loglinear		NM_008400.2:950
Ifih1-mRNA	3.05	0.125	2.8	3.29	8.28	6.99	9.8	8.31e-09	1.85e-06	loglinear	Deubiquitination	NM_027835.2:1997
Grn-mRNA	2.9	0.12	2.67	3.14	7.49	6.36	8.81	8.82e-09	1.91e-06	loglinear		NM_008175.3:2010
Msn-mRNA	2.68	0.112	2.46	2.9	6.41	5.5	7.47	9.98e-09	2.11e-06	loglinear	Developmental Biology	NM_010833.2:515
Cxcl16-mRNA	5	0.21	4.59	5.41	31.9	24	42.5	1.02e-08	2.11e-06	lm.nb	G alpha (i) signalling events, GPCR ligand binding	NM_023158.6:679
P2rx7-mRNA	2.26	0.096	2.07	2.45	4.79	4.2	5.46	1.12e-08	2.26e-06	loglinear		NM_001038839.2:378
Tyrobp-mRNA	3.03	0.13	2.77	3.28	8.16	6.84	9.74	1.24e-08	2.26e-06	loglinear	Cell-Cell communication, Developmental Biology, Neutrophil degranulation	NM_011662.2:130
Ifit2-mRNA	3.15	0.136	2.89	3.42	8.9	7.4	10.7	1.24e-08	2.26e-06	loglinear		NM_008332.2:230
Ptgs2-mRNA	1.66	0.0716	1.52	1.8	3.17	2.88	3.49	1.25e-08	2.26e-06	loglinear	Metabolism of lipids, Metabolism of vitamins and cofactors	NM_011198.3:675
Srgn-mRNA	3.99	0.171	3.65	4.32	15.8	12.6	20	1.25e-08	2.26e-06	lm.nb	Platelet activation# signaling and aggregation	NM_011157.2:168
Csf1-mRNA	1.94	0.0836	1.78	2.1	3.84	3.43	4.3	1.25e-08	2.26e-06	loglinear	Regulation of IGF transport and uptake by IGFBPs, Signaling by Interleukins	NM_001113530.1:833
Ifi27l2a-mRNA	5.13	0.222	4.69	5.56	34.9	25.8	47.2	1.3e-08	2.3e-06	lm.nb		NM_029803.1:270
Psmb9-mRNA	3.83	0.168	3.5	4.16	14.2	11.3	17.9	1.43e-08	2.47e-06	loglinear	Cell Cycle, Cellular responses to stress, Class I MHC mediated antigen processing & presentation, Deubiquitination, Intracellular signaling by second messengers, MAPK family signaling cascades, Metabolism of amino acids and derivatives, Metabolism of RNA, Signaling by Hedgehog, Signaling by Interleukins, Signaling by the B Cell Receptor (BCR), Signaling by WNT, TNFR2 non-canonical NF-kB pathway, …	NM_013585.2:540
Ccl7.1-mRNA	4.8	0.213	4.39	5.22	27.9	20.9	37.3	1.59e-08	2.71e-06	loglinear	GPCR ligand binding	NM_013654.2:215
Irf7-mRNA	3.92	0.174	3.58	4.26	15.1	11.9	19.1	1.63e-08	2.72e-06	loglinear	DDX58IFIH1-mediated induction of interferon-alphabeta, Toll-like Receptor Cascades	NM_016850.2:705
Nod1-mRNA	2.23	0.1	2.03	2.43	4.69	4.09	5.38	1.8e-08	2.91e-06	loglinear	Deubiquitination, Nucleotide-binding domain# leucine rich repeat containing receptor (NLR) signaling pathways, Signaling by Interleukins, Toll-like Receptor Cascades	NM_172729.2:1446
Il2rg-mRNA	3.84	0.173	3.5	4.18	14.3	11.3	18.2	1.81e-08	2.91e-06	loglinear		NM_013563.3:566
Ccl2-mRNA	6.1	0.276	5.56	6.65	68.8	47.2	100	1.87e-08	2.95e-06	lm.nb		NM_011333.3:415
Ifnar2-mRNA	2.02	0.0931	1.84	2.2	4.05	3.57	4.6	2.15e-08	3.33e-06	loglinear	Interferon Signaling	NM_001110498.1:725
Cx3cr1-mRNA	2.43	0.113	2.21	2.65	5.4	4.63	6.29	2.23e-08	3.39e-06	loglinear	G alpha (i) signalling events, GPCR ligand binding	NM_009987.3:2696
Tm4sf1-mRNA	1.43	0.0666	1.3	1.56	2.7	2.47	2.96	2.3e-08	3.44e-06	loglinear		NM_008536.3:652
Cd86-mRNA	2.88	0.135	2.61	3.14	7.35	6.12	8.84	2.48e-08	3.65e-06	loglinear	Costimulation by the CD28 family, Intracellular signaling by second messengers	NM_019388.3:251
Lyn-mRNA	2.67	0.127	2.42	2.92	6.38	5.36	7.58	2.75e-08	3.87e-06	loglinear		NM_010747.1:1725
Sp100-mRNA	4.36	0.207	3.95	4.77	20.5	15.5	27.2	2.76e-08	3.87e-06	loglinear		NM_013673.3:410
Serping1-mRNA	4.17	0.199	3.78	4.56	18	13.8	23.6	2.77e-08	3.87e-06	lm.nb	Complement cascade, Platelet activation# signaling and aggregation	NM_009776.3:1480
Lag3-mRNA	3.33	0.161	3.01	3.64	10	8.07	12.5	3.1e-08	4.2e-06	loglinear	MHC class II antigen presentation	NM_008479.1:1700
Fcer1g-mRNA	3.9	0.188	3.53	4.27	14.9	11.6	19.3	3.1e-08	4.2e-06	lm.nb	Cell surface interactions at the vascular wall, Neutrophil degranulation, Platelet activation# signaling and aggregation	NM_010185.4:264
Gfap-mRNA	3.03	0.147	2.74	3.32	8.17	6.69	9.98	3.29e-08	4.38e-06	lm.nb	Autophagy	NM_001131020.1:610
Cybb-mRNA	6.25	0.306	5.65	6.85	75.9	50.1	115	3.45e-08	4.54e-06	lm.nb	Cellular responses to stress, Class I MHC mediated antigen processing & presentation, Neutrophil degranulation, ROS and RNS production in phagocytes, Signaling by Rho GTPases, Signaling by VEGF	NM_007807.2:1535
Ifi44-mRNA	5.33	0.264	4.82	5.85	40.3	28.2	57.7	3.72e-08	4.74e-06	lm.nb		NM_133871.2:990
Mvp-mRNA	2.26	0.112	2.05	2.48	4.81	4.13	5.6	3.72e-08	4.74e-06	loglinear		NM_080638.2:1845
Ifi30-mRNA	3.9	0.195	3.52	4.28	14.9	11.4	19.4	4.13e-08	5.19e-06	lm.nb	MHC class II antigen presentation	NM_023065.3:806
Tlr2-mRNA	3.26	0.164	2.94	3.58	9.59	7.68	12	4.27e-08	5.29e-06	loglinear	Neutrophil degranulation, Toll-like Receptor Cascades	NM_011905.2:255
Ptprc-mRNA	4.42	0.223	3.99	4.86	21.4	15.8	29	4.34e-08	5.31e-06	lm.nb		NM_011210.3:2320
Nfkbie-mRNA	2.5	0.127	2.26	2.75	5.67	4.77	6.74	4.51e-08	5.39e-06	loglinear	Signaling by the B Cell Receptor (BCR)	NM_008690.3:630
Tgm2-mRNA	3.8	0.193	3.43	4.18	14	10.8	18.2	4.53e-08	5.39e-06	loglinear		NM_009373.3:1260
Casp4-mRNA	3.75	0.191	3.37	4.13	13.5	10.4	17.5	4.81e-08	5.58e-06	loglinear	Nucleotide-binding domain# leucine rich repeat containing receptor (NLR) signaling pathways	NM_007609.2:408
Cfb-mRNA	5.88	0.3	5.29	6.47	58.9	39.2	88.6	4.82e-08	5.58e-06	lm.nb		NM_008198.2:1685
STAT3-mRNA	2.08	0.108	1.87	2.29	4.24	3.66	4.91	5.38e-08	6.14e-06	loglinear	Signaling by Interleukins, Signaling by MET, Signaling by PTK6, Signaling by SCF-KIT	NM_213659.2:1360
Tspo-mRNA	3.37	0.176	3.03	3.72	10.3	8.14	13.1	5.7e-08	6.29e-06	loglinear	Metabolism of lipids	NM_009775.4:241
Hcar2-mRNA	3.56	0.186	3.2	3.92	11.8	9.17	15.2	5.73e-08	6.29e-06	loglinear	G alpha (i) signalling events, GPCR ligand binding	NM_030701.1:770
Irf8-mRNA	3.73	0.195	3.35	4.11	13.3	10.2	17.3	5.8e-08	6.29e-06	loglinear		NM_008320.3:2274
Myd88-mRNA	1.92	0.101	1.73	2.12	3.79	3.31	4.35	5.83e-08	6.29e-06	loglinear	Death Receptor Signalling, Intracellular signaling by second messengers, Signaling by Interleukins, Toll-like Receptor Cascades	NM_010851.2:1595
Cd44-mRNA	3.29	0.172	2.95	3.63	9.77	7.73	12.4	5.88e-08	6.29e-06	loglinear	Cell surface interactions at the vascular wall, Extracellular matrix organization, Metabolism of carbohydrates, Neutrophil degranulation	NM_009851.2:3075
Fgl2-mRNA	3.57	0.193	3.19	3.95	11.9	9.13	15.4	7.58e-08	7.97e-06	lm.nb	Neutrophil degranulation	NM_008013.2:3470
Itgam-mRNA	2.85	0.155	2.55	3.16	7.23	5.86	8.92	7.69e-08	7.97e-06	loglinear		NM_008401.2:155
Ltb-mRNA	3.17	0.172	2.83	3.51	8.99	7.12	11.4	7.78e-08	7.97e-06	loglinear	TNFR2 non-canonical NF-kB pathway	NM_008518.2:163
Casp8-mRNA	2.72	0.148	2.43	3.01	6.58	5.38	8.04	7.81e-08	7.97e-06	loglinear	Death Receptor Signalling, Nucleotide-binding domain# leucine rich repeat containing receptor (NLR) signaling pathways, Programmed Cell Death, Toll-like Receptor Cascades	NM_009812.2:1463
Cp-mRNA	3.02	0.166	2.69	3.34	8.09	6.46	10.1	8.53e-08	8.6e-06	lm.nb	Regulation of IGF transport and uptake by IGFBPs, Transport of small molecules	NM_001042611.1:1750
Hmox1-mRNA	2.61	0.144	2.33	2.89	6.1	5.01	7.41	8.81e-08	8.79e-06	loglinear	Protein localization, Transport of small molecules	NM_010442.2:610
Tnfrsf1a-mRNA	2.57	0.142	2.29	2.85	5.93	4.89	7.19	9.14e-08	8.94e-06	loglinear	Death Receptor Signalling, TNFR2 non-canonical NF-kB pathway	NM_011609.2:615
Spi1-mRNA	3.16	0.175	2.82	3.5	8.93	7.04	11.3	9.19e-08	8.94e-06	loglinear		NM_011355.1:200
Arrb2-mRNA	1.31	0.0727	1.17	1.45	2.48	2.24	2.73	9.28e-08	8.94e-06	loglinear	Deubiquitination, MAPK family signaling cascades, Platelet activation# signaling and aggregation, Signaling by Hedgehog, Signaling by WNT, Vesicle-mediated transport	NM_145429.4:725
Bcl2a1a-mRNA	4.79	0.268	4.27	5.32	27.7	19.3	39.9	9.7e-08	9.25e-06	loglinear		NM_009742.3:175
Fcgr2b-mRNA	4.1	0.23	3.65	4.55	17.1	12.5	23.4	1e-07	9.46e-06	lm.nb		NM_001077189.1:1225
Gba-mRNA	1.18	0.0669	1.05	1.31	2.27	2.07	2.48	1.08e-07	1.01e-05	loglinear	Metabolism of lipids	NM_001077411.1:820
Slamf8-mRNA	4.08	0.232	3.63	4.54	16.9	12.4	23.2	1.1e-07	1.02e-05	lm.nb		NM_029084.3:1366
Irf2-mRNA	1.44	0.0823	1.28	1.6	2.71	2.43	3.03	1.17e-07	1.07e-05	loglinear		NM_008391.2:440
C1s-mRNA	4.37	0.251	3.88	4.86	20.7	14.7	29	1.2e-07	1.08e-05	loglinear		NM_144938.2:2490
Hpgds-mRNA	2.29	0.132	2.03	2.55	4.89	4.09	5.86	1.26e-07	1.13e-05	loglinear	Biological oxidations, Metabolism of lipids	NM_019455.4:194
Vim-mRNA	3.67	0.213	3.25	4.09	12.7	9.53	17	1.3e-07	1.15e-05	lm.nb	Autophagy, Muscle contraction, Programmed Cell Death	NM_011701.4:34
Tmem119-mRNA	1.99	0.116	1.77	2.22	3.98	3.4	4.66	1.33e-07	1.16e-05	loglinear		NM_146162.2:1550
Vav1-mRNA	2.75	0.16	2.43	3.06	6.71	5.4	8.34	1.34e-07	1.16e-05	loglinear	Costimulation by the CD28 family, Death Receptor Signalling, Intracellular signaling by second messengers, Platelet activation# signaling and aggregation, Signaling by Erythropoietin, Signaling by Interleukins, Signaling by Rho GTPases, Signaling by SCF-KIT, Signaling by the B Cell Receptor (BCR), Signaling by VEGF	NM_011691.4:1640
Cd9-mRNA	1.74	0.101	1.54	1.93	3.33	2.9	3.82	1.36e-07	1.17e-05	loglinear	Platelet activation# signaling and aggregation	NM_007657.3:620
Tgfb1-mRNA	2.64	0.154	2.33	2.94	6.22	5.04	7.66	1.38e-07	1.17e-05	loglinear	Cell surface interactions at the vascular wall, Extracellular matrix organization, Platelet activation# signaling and aggregation, Signaling by TGF-beta family members, Transcriptional regulation by RUNX3	NM_011577.1:1470
Bid-mRNA	1.44	0.0845	1.28	1.61	2.72	2.42	3.05	1.42e-07	1.2e-05	loglinear	Programmed Cell Death	NM_007544.3:1307
Nfe2l2.2-mRNA	1.83	0.108	1.61	2.04	3.55	3.06	4.11	1.53e-07	1.27e-05	loglinear		NM_010902.3:1665
Lcn2-mRNA	6.89	0.408	6.09	7.69	119	68.1	206	1.53e-07	1.27e-05	lm.nb	Neutrophil degranulation, Transport of small molecules	NM_008491.1:190
Mcm6-mRNA	1.7	0.101	1.51	1.9	3.26	2.84	3.74	1.58e-07	1.28e-05	loglinear	Cell Cycle	NM_008567.1:1118
Pla2g16-mRNA	2.04	0.121	1.8	2.28	4.11	3.49	4.85	1.58e-07	1.28e-05	loglinear	Metabolism of lipids	NM_139269.2:568
Ccr2-mRNA	3.62	0.216	3.2	4.04	12.3	9.16	16.5	1.61e-07	1.3e-05	loglinear		NM_009915.2:2965
Itgam.1-mRNA	2.54	0.152	2.25	2.84	5.83	4.74	7.16	1.64e-07	1.3e-05	loglinear		NM_001082960.1:3025
Icam1-mRNA	3.76	0.225	3.32	4.2	13.6	10	18.4	1.65e-07	1.3e-05	loglinear	Extracellular matrix organization, Immunoregulatory interactions between a Lymphoid and a non-Lymphoid cell	NM_010493.2:2195
Mmp14-mRNA	2.66	0.16	2.34	2.97	6.31	5.08	7.84	1.71e-07	1.33e-05	loglinear	Extracellular matrix organization	NM_008608.3:554
Atf3-mRNA	2.45	0.148	2.16	2.74	5.47	4.47	6.69	1.77e-07	1.37e-05	loglinear		NM_007498.3:387
Nfkbia-mRNA	2.03	0.123	1.79	2.27	4.07	3.45	4.81	1.81e-07	1.38e-05	loglinear	DDX58IFIH1-mediated induction of interferon-alphabeta, Death Receptor Signalling, Deubiquitination, Signaling by Interleukins, Signaling by the B Cell Receptor (BCR), SUMO E3 ligases SUMOylate target proteins, Toll-like Receptor Cascades	NM_010907.2:646
Ifitm2-mRNA	2.23	0.135	1.97	2.5	4.7	3.91	5.65	1.81e-07	1.38e-05	loglinear	Immunoregulatory interactions between a Lymphoid and a non-Lymphoid cell	NM_030694.1:87
Osmr-mRNA	2.76	0.168	2.43	3.09	6.76	5.38	8.49	1.92e-07	1.45e-05	loglinear	Signaling by Interleukins	NM_011019.3:395
Pfn1-mRNA	1.66	0.101	1.46	1.86	3.15	2.75	3.62	1.95e-07	1.45e-05	loglinear	Developmental Biology, Signaling by Rho GTPases, Signaling by WNT	NM_011072.4:266
Lacc1-mRNA	2.3	0.141	2.03	2.58	4.93	4.08	5.97	1.96e-07	1.45e-05	loglinear		NM_172488.2:1025
Slfn8-mRNA	4.05	0.249	3.57	4.54	16.6	11.8	23.3	2.01e-07	1.48e-05	loglinear		NM_181545.4:2806
S100a10-mRNA	1.51	0.0931	1.32	1.69	2.84	2.5	3.22	2.15e-07	1.57e-05	loglinear		NM_009112.2:154
Ccl19-mRNA	3.63	0.225	3.19	4.07	12.4	9.12	16.8	2.21e-07	1.6e-05	lm.nb	G alpha (i) signalling events, GPCR ligand binding	NM_011888.2:465
Slc11a1-mRNA	2.86	0.183	2.5	3.22	7.26	5.66	9.32	2.85e-07	2.04e-05	loglinear	Neutrophil degranulation, ROS and RNS production in phagocytes, Transport of small molecules	NM_013612.2:945
Lilrb4a-mRNA	3.23	0.209	2.82	3.64	9.39	7.07	12.5	3.09e-07	2.18e-05	lm.nb	Immunoregulatory interactions between a Lymphoid and a non-Lymphoid cell, Neutrophil degranulation	NM_013532.3:348
Itgb5-mRNA	1.77	0.115	1.54	1.99	3.41	2.92	3.98	3.09e-07	2.18e-05	loglinear	Class I MHC mediated antigen processing & presentation, Extracellular matrix organization, Muscle contraction	NM_001145884.1:1270
Spint1-mRNA	2.26	0.147	1.97	2.55	4.78	3.92	5.84	3.18e-07	2.23e-05	loglinear	Signaling by MET	NM_016907.3:1366
Ccr5-mRNA	3.15	0.206	2.75	3.55	8.88	6.71	11.7	3.31e-07	2.29e-05	loglinear	G alpha (i) signalling events, GPCR ligand binding	NM_009917.5:1340
St3gal6-mRNA	1.01	0.0668	0.883	1.15	2.02	1.84	2.21	3.51e-07	2.42e-05	loglinear	Asparagine N-linked glycosylation, Metabolism of carbohydrates	NM_018784.2:1252
Crip1-mRNA	2.68	0.177	2.33	3.02	6.4	5.03	8.13	3.6e-07	2.46e-05	lm.nb		NM_007763.3:47
Nfe2l2-mRNA	2.66	0.177	2.32	3.01	6.34	4.99	8.06	3.73e-07	2.53e-05	lm.nb		NR_132727.1:193
Dock2-mRNA	3.73	0.251	3.23	4.22	13.2	9.4	18.6	4.23e-07	2.82e-05	loglinear	Factors involved in megakaryocyte development and platelet production, Neutrophil degranulation	NM_033374.3:2410
Ccl12-mRNA	5.36	0.361	4.65	6.06	40.9	25.1	66.9	4.23e-07	2.82e-05	lm.nb	GPCR ligand binding	NM_011331.2:173
Irak2-mRNA	1.12	0.076	0.975	1.27	2.18	1.97	2.42	4.27e-07	2.83e-05	loglinear	Nucleotide-binding domain# leucine rich repeat containing receptor (NLR) signaling pathways, Signaling by Interleukins, Toll-like Receptor Cascades	NM_001113553.1:485
Ctsw-mRNA	3.32	0.225	2.88	3.76	9.98	7.35	13.6	4.39e-07	2.87e-05	loglinear	Platelet activation# signaling and aggregation	NM_009985.4:190
Fcgr1-mRNA	3.68	0.249	3.19	4.17	12.8	9.13	18	4.4e-07	2.87e-05	loglinear	Class I MHC mediated antigen processing & presentation	NM_010186.5:185
Mafb-mRNA	2.72	0.185	2.36	3.09	6.61	5.14	8.5	4.53e-07	2.93e-05	lm.nb		NM_010658.2:2658
C3ar1-mRNA	3.45	0.236	2.98	3.91	10.9	7.91	15	4.73e-07	3.04e-05	lm.nb	Complement cascade, G alpha (i) signalling events, GPCR ligand binding, Neutrophil degranulation	NM_009779.2:555
Cd84-mRNA	3.39	0.232	2.93	3.84	10.5	7.63	14.3	4.78e-07	3.05e-05	lm.nb	Cell surface interactions at the vascular wall	NM_013489.2:915
Nkg7-mRNA	3.72	0.257	3.22	4.22	13.2	9.31	18.7	5.02e-07	3.18e-05	lm.nb		NM_024253.4:530
Cd6-mRNA	2.38	0.165	2.06	2.7	5.21	4.17	6.52	5.11e-07	3.21e-05	loglinear		NM_001037801.2:1315
Casp7-mRNA	2.38	0.166	2.06	2.71	5.21	4.16	6.53	5.38e-07	3.36e-05	loglinear	Programmed Cell Death	NM_007611.2:1468
Cd3g-mRNA	2.57	0.18	2.21	2.92	5.92	4.63	7.56	5.79e-07	3.56e-05	lm.nb	Costimulation by the CD28 family, Immunoregulatory interactions between a Lymphoid and a non-Lymphoid cell, Vesicle-mediated transport	NM_009850.2:430
Axl-mRNA	2.34	0.164	2.02	2.66	5.05	4.04	6.32	5.82e-07	3.56e-05	loglinear	Signaling by VEGF	NM_009465.3:3820
Cotl1-mRNA	1.65	0.116	1.43	1.88	3.15	2.69	3.69	5.83e-07	3.56e-05	loglinear	Neutrophil degranulation	NM_028071.3:325
Ccl8-mRNA	6.26	0.441	5.4	7.13	76.7	42.2	140	5.87e-07	3.56e-05	lm.nb		NM_021443.2:150
Pros1-mRNA	1.96	0.139	1.69	2.24	3.9	3.23	4.71	6e-07	3.61e-05	loglinear	Cell surface interactions at the vascular wall, Complement cascade, Platelet activation# signaling and aggregation	NM_011173.2:2720
Lgmn-mRNA	2.03	0.144	1.74	2.31	4.07	3.35	4.95	6.18e-07	3.69e-05	loglinear	MHC class II antigen presentation, Toll-like Receptor Cascades	NM_011175.3:370
Serpina3n-mRNA	3.98	0.282	3.42	4.53	15.7	10.7	23.1	6.21e-07	3.69e-05	lm.nb		NM_009252.2:119
Cnn2-mRNA	1.96	0.14	1.69	2.23	3.89	3.22	4.7	6.44e-07	3.79e-05	loglinear	Neutrophil degranulation	NM_007725.2:350
Fn1-mRNA	1.89	0.134	1.62	2.15	3.7	3.08	4.44	6.47e-07	3.79e-05	loglinear	Cell surface interactions at the vascular wall, Extracellular matrix organization, MAPK family signaling cascades, Platelet activation# signaling and aggregation, Regulation of IGF transport and uptake by IGFBPs, Signaling by MET	NM_010233.1:2627
Rpl36al-mRNA	1.17	0.0839	1.01	1.34	2.25	2.01	2.52	6.68e-07	3.89e-05	loglinear	Metabolism of RNA	NM_025589.4:74
Cd14-mRNA	2.34	0.168	2.01	2.67	5.07	4.03	6.37	6.79e-07	3.93e-05	loglinear	Neutrophil degranulation, Programmed Cell Death, Toll-like Receptor Cascades	NM_009841.3:235
Man2b1-mRNA	1.94	0.139	1.67	2.21	3.84	3.18	4.64	6.84e-07	3.93e-05	loglinear	Metabolism of carbohydrates, Neutrophil degranulation	NM_010764.2:1658
Nfkb2-mRNA	2.56	0.185	2.2	2.92	5.89	4.58	7.57	7.19e-07	4.11e-05	loglinear	Chromatin modifying enzymes, DDX58IFIH1-mediated induction of interferon-alphabeta, Signaling by Interleukins, SUMO E3 ligases SUMOylate target proteins, TNFR2 non-canonical NF-kB pathway, Toll-like Receptor Cascades	NM_019408.2:1150
Ccnd1-mRNA	1.65	0.12	1.41	1.88	3.14	2.67	3.69	7.38e-07	4.19e-05	loglinear	Cell Cycle, Chromatin modifying enzymes, Signaling by PTK6, Transcriptional regulation by RUNX1, Transcriptional regulation by RUNX3	NM_007631.1:2000
Cxcl11-mRNA	3.38	0.246	2.9	3.86	10.4	7.45	14.5	7.56e-07	4.25e-05	loglinear	G alpha (i) signalling events, GPCR ligand binding	NM_019494.1:345
Btk-mRNA	2.14	0.156	1.83	2.44	4.41	3.57	5.44	7.59e-07	4.25e-05	loglinear	G alpha (q) signalling events, Signaling by Rho GTPases, Signaling by the B Cell Receptor (BCR)	NM_013482.2:2255
S1pr3-mRNA	2.48	0.182	2.12	2.84	5.58	4.36	7.14	7.99e-07	4.43e-05	lm.nb	G alpha (i) signalling events, GPCR ligand binding, Signaling by Nuclear Receptors	NM_010101.3:2939
Ralb-mRNA	1.44	0.106	1.23	1.65	2.71	2.35	3.13	8.05e-07	4.43e-05	loglinear		NM_022327.5:1120
Tgfbr1-mRNA	1.4	0.103	1.2	1.61	2.65	2.3	3.05	8.06e-07	4.43e-05	loglinear	Deubiquitination, Signaling by TGF-beta family members	NM_009370.2:4425
Top2a-mRNA	2	0.147	1.71	2.29	3.99	3.27	4.87	8.21e-07	4.46e-05	loglinear	SUMO E3 ligases SUMOylate target proteins	NM_011623.2:1953
Ikbke-mRNA	1.99	0.146	1.7	2.28	3.98	3.26	4.85	8.22e-07	4.46e-05	loglinear	DDX58IFIH1-mediated induction of interferon-alphabeta, SUMO E3 ligases SUMOylate target proteins, Toll-like Receptor Cascades	NM_019777.3:618
Clec7a-mRNA	3.77	0.278	3.23	4.31	13.6	9.35	19.9	8.34e-07	4.5e-05	lm.nb		NM_020008.2:1008
Slco2b1-mRNA	2.2	0.162	1.88	2.52	4.59	3.68	5.72	8.41e-07	4.5e-05	loglinear	Transport of small molecules	NM_175316.3:2720
Scamp2-mRNA	1.42	0.106	1.21	1.63	2.68	2.32	3.09	9.14e-07	4.86e-05	loglinear		NM_022813.3:526
Traf2-mRNA	1.37	0.102	1.17	1.57	2.59	2.25	2.97	9.38e-07	4.96e-05	loglinear	Death Receptor Signalling, Deubiquitination, Programmed Cell Death, TNFR2 non-canonical NF-kB pathway	NM_009422.2:1334
Plcg2-mRNA	2.03	0.152	1.73	2.32	4.07	3.31	5.01	9.62e-07	5.06e-05	loglinear	Platelet activation# signaling and aggregation, Signaling by the B Cell Receptor (BCR), Toll-like Receptor Cascades	NM_172285.1:978
Il1rn-mRNA	3.4	0.255	2.9	3.9	10.6	7.46	14.9	9.68e-07	5.06e-05	lm.nb	Signaling by Interleukins	NM_031167.5:224
Katna1-mRNA	1.71	0.129	1.45	1.96	3.26	2.74	3.89	9.99e-07	5.19e-05	loglinear		NM_011835.2:55
Trem2-mRNA	2.65	0.2	2.26	3.04	6.27	4.77	8.23	1.02e-06	5.27e-05	loglinear	Developmental Biology, Immunoregulatory interactions between a Lymphoid and a non-Lymphoid cell	NM_031254.2:646
Ddx58-mRNA	3.07	0.233	2.61	3.52	8.38	6.11	11.5	1.04e-06	5.35e-05	lm.nb	DDX58IFIH1-mediated induction of interferon-alphabeta, Deubiquitination, Interferon Signaling	NM_172689.3:1751
Igsf6-mRNA	3.34	0.254	2.84	3.84	10.1	7.17	14.3	1.06e-06	5.4e-05	lm.nb		NM_030691.1:115
Rad23b-mRNA	0.503	0.0383	0.428	0.578	1.42	1.35	1.49	1.08e-06	5.49e-05	loglinear	Asparagine N-linked glycosylation, Deubiquitination, DNA Repair	NM_009011.4:1585
Cd36-mRNA	3.27	0.249	2.78	3.76	9.63	6.86	13.5	1.1e-06	5.51e-05	loglinear	Class I MHC mediated antigen processing & presentation, Neutrophil degranulation, Platelet activation# signaling and aggregation, Toll-like Receptor Cascades, Vesicle-mediated transport	NM_007643.3:1520
Pla2g4a-mRNA	2.08	0.159	1.77	2.39	4.23	3.41	5.25	1.1e-06	5.51e-05	loglinear	G alpha (i) signalling events, Metabolism of lipids, Platelet activation# signaling and aggregation, Vesicle-mediated transport	NM_008869.2:1525
Il10rb-mRNA	1.87	0.143	1.59	2.15	3.66	3.01	4.44	1.13e-06	5.64e-05	loglinear		NM_008349.5:465
Olfml3-mRNA	1.56	0.12	1.32	1.79	2.94	2.5	3.47	1.2e-06	5.93e-05	loglinear		NM_133859.2:1035
Rela-mRNA	1.3	0.101	1.11	1.5	2.47	2.15	2.83	1.22e-06	6.03e-05	loglinear	Chromatin modifying enzymes, DDX58IFIH1-mediated induction of interferon-alphabeta, Death Receptor Signalling, Signaling by Interleukins, Signaling by the B Cell Receptor (BCR), SUMO E3 ligases SUMOylate target proteins, Toll-like Receptor Cascades	NM_009045.4:645
Lair1-mRNA	2.76	0.214	2.34	3.18	6.78	5.07	9.07	1.24e-06	6.06e-05	lm.nb	Immunoregulatory interactions between a Lymphoid and a non-Lymphoid cell, Neutrophil degranulation	NM_001113474.1:1865
Slamf9-mRNA	2.02	0.158	1.71	2.33	4.05	3.27	5.02	1.34e-06	6.51e-05	loglinear		NM_029612.4:748
Cd68-mRNA	2.91	0.23	2.46	3.36	7.53	5.51	10.3	1.42e-06	6.87e-05	lm.nb	Neutrophil degranulation	NM_009853.1:636
Prkcq-mRNA	1.06	0.0837	0.894	1.22	2.08	1.86	2.33	1.44e-06	6.92e-05	loglinear	Developmental Biology, G alpha (q) signalling events, Platelet activation# signaling and aggregation, Programmed Cell Death	NM_008859.2:1210
Gnai2-mRNA	1.39	0.11	1.17	1.61	2.62	2.26	3.04	1.46e-06	7.01e-05	loglinear	G alpha (i) signalling events, Neuronal System, Platelet activation# signaling and aggregation, Signaling by Nuclear Receptors	NM_008138.4:971
Jun-mRNA	0.758	0.0604	0.64	0.876	1.69	1.56	1.84	1.52e-06	7.16e-05	loglinear	Cellular responses to stress, Signaling by Interleukins, Signaling by Nuclear Receptors, Toll-like Receptor Cascades	NM_010591.2:2212
Fcgr3-mRNA	2.82	0.224	2.38	3.26	7.04	5.19	9.56	1.53e-06	7.16e-05	lm.nb		NM_010188.5:1175
Pdpn-mRNA	2.28	0.182	1.92	2.64	4.86	3.79	6.22	1.53e-06	7.16e-05	lm.nb	Platelet activation# signaling and aggregation	NM_010329.2:1625
Tlr4-mRNA	2.07	0.165	1.75	2.39	4.2	3.36	5.26	1.54e-06	7.16e-05	loglinear	Programmed Cell Death, Toll-like Receptor Cascades	NM_021297.2:2510
Rps9-mRNA	1.6	0.128	1.35	1.85	3.03	2.55	3.6	1.54e-06	7.16e-05	lm.nb	Metabolism of RNA	NM_029767.2:173
Clu-mRNA	0.954	0.0764	0.804	1.1	1.94	1.75	2.15	1.58e-06	7.35e-05	loglinear	Complement cascade, Platelet activation# signaling and aggregation	NM_013492.2:354
Tie1-mRNA	1.37	0.11	1.16	1.59	2.59	2.23	3.01	1.62e-06	7.47e-05	loglinear		NM_011587.2:2715
Cd40-mRNA	2.32	0.187	1.96	2.69	5.01	3.88	6.46	1.66e-06	7.6e-05	loglinear	Immunoregulatory interactions between a Lymphoid and a non-Lymphoid cell, TNFR2 non-canonical NF-kB pathway	NM_011611.2:1425
Csk-mRNA	1.28	0.104	1.08	1.48	2.43	2.11	2.8	1.76e-06	8.03e-05	loglinear	Costimulation by the CD28 family, MAPK family signaling cascades, Platelet activation# signaling and aggregation	NM_007783.2:268
Hpgds.1-mRNA	2.09	0.17	1.76	2.42	4.26	3.38	5.37	1.8e-06	8.17e-05	loglinear	Biological oxidations, Metabolism of lipids	NM_019455.4:425
Tnfsf10-mRNA	3.63	0.298	3.04	4.21	12.3	8.24	18.5	1.91e-06	8.61e-05	loglinear	Death Receptor Signalling, Programmed Cell Death	NM_009425.2:2055
Cd33-mRNA	1.43	0.119	1.2	1.67	2.7	2.3	3.18	2.01e-06	9.05e-05	loglinear	Immunoregulatory interactions between a Lymphoid and a non-Lymphoid cell, Neutrophil degranulation	NM_001111058.1:405
Slc2a1-mRNA	1.46	0.121	1.22	1.7	2.75	2.33	3.25	2.09e-06	9.36e-05	loglinear	Metabolism of carbohydrates, Metabolism of vitamins and cofactors, Transport of small molecules	NM_011400.3:2190
Casp6-mRNA	1.47	0.123	1.23	1.71	2.78	2.35	3.28	2.1e-06	9.36e-05	loglinear	Programmed Cell Death	NM_009811.3:360
Casp3-mRNA	0.986	0.0822	0.825	1.15	1.98	1.77	2.21	2.15e-06	9.53e-05	loglinear	Death Receptor Signalling, Programmed Cell Death, Signaling by Interleukins	NM_009810.2:630
Sgpl1-mRNA	1.71	0.143	1.43	1.99	3.27	2.69	3.97	2.18e-06	9.58e-05	loglinear	Metabolism of lipids	NM_009163.3:1200
Bcl10-mRNA	1.24	0.104	1.03	1.44	2.36	2.05	2.72	2.27e-06	9.92e-05	loglinear	Signaling by the B Cell Receptor (BCR)	NM_009740.1:1168
Tnfrsf1b-mRNA	2.72	0.229	2.27	3.17	6.6	4.84	9.01	2.28e-06	9.93e-05	loglinear	Neutrophil degranulation, TNFR2 non-canonical NF-kB pathway	NM_011610.3:3270
Mapkapk2-mRNA	1.19	0.101	0.994	1.39	2.29	1.99	2.62	2.43e-06	0.000105	loglinear	Cellular responses to stress, Metabolism of lipids, Metabolism of RNA, Signaling by Interleukins, Signaling by NTRKs, Signaling by VEGF, Toll-like Receptor Cascades	NM_008551.1:1991
Nfkb1-mRNA	1.57	0.134	1.31	1.83	2.96	2.47	3.56	2.62e-06	0.000113	loglinear	Chromatin modifying enzymes, DDX58IFIH1-mediated induction of interferon-alphabeta, Death Receptor Signalling, Neutrophil degranulation, Signaling by Interleukins, Signaling by the B Cell Receptor (BCR), Toll-like Receptor Cascades	NM_008689.2:2125
Birc3-mRNA	2.49	0.215	2.07	2.91	5.61	4.19	7.51	2.78e-06	0.00012	loglinear	Death Receptor Signalling, Deubiquitination, Nucleotide-binding domain# leucine rich repeat containing receptor (NLR) signaling pathways, Programmed Cell Death, TNFR2 non-canonical NF-kB pathway, Toll-like Receptor Cascades	NM_007464.3:425
Chmp2b-mRNA	0.452	0.0391	0.376	0.529	1.37	1.3	1.44	2.81e-06	0.00012	loglinear	Autophagy, Vesicle-mediated transport	NM_026879.2:920
Casp9-mRNA	0.632	0.0546	0.525	0.739	1.55	1.44	1.67	2.83e-06	0.00012	loglinear	Intracellular signaling by second messengers, Nucleotide-binding domain# leucine rich repeat containing receptor (NLR) signaling pathways, Programmed Cell Death	NM_015733.4:1675
Atg7-mRNA	1.07	0.0929	0.89	1.25	2.1	1.85	2.39	2.88e-06	0.000121	loglinear	Autophagy, Class I MHC mediated antigen processing & presentation, Neutrophil degranulation	NM_028835.1:855
Ifit1-mRNA	4.73	0.409	3.92	5.53	26.4	15.2	46.1	2.89e-06	0.000121	loglinear		NM_008331.2:890
Lsr-mRNA	1.55	0.135	1.29	1.82	2.94	2.45	3.53	2.9e-06	0.000121	loglinear		NM_001164184.1:445
Tnfaip3-mRNA	1.69	0.147	1.4	1.97	3.22	2.64	3.93	2.98e-06	0.000124	loglinear	DDX58IFIH1-mediated induction of interferon-alphabeta, Death Receptor Signalling, Deubiquitination, Nucleotide-binding domain# leucine rich repeat containing receptor (NLR) signaling pathways	NM_009397.2:232
C1ra-mRNA	3.73	0.327	3.09	4.37	13.3	8.54	20.7	3.09e-06	0.000128	loglinear	Complement cascade	NM_023143.3:64
Socs3-mRNA	2.68	0.235	2.22	3.14	6.42	4.67	8.84	3.14e-06	0.00013	loglinear	Class I MHC mediated antigen processing & presentation, Interferon Signaling, Signaling by Interleukins, Signaling by PTK6	NM_007707.2:585
Naglu-mRNA	1.79	0.157	1.49	2.1	3.47	2.8	4.3	3.17e-06	0.00013	loglinear	Metabolism of carbohydrates	NM_013792.2:2334
Il6ra-mRNA	1.88	0.165	1.56	2.2	3.68	2.94	4.61	3.21e-06	0.000131	loglinear	MAPK family signaling cascades, Signaling by Interleukins	NM_010559.2:2825
C4a-mRNA	1.96	0.172	1.62	2.29	3.88	3.07	4.9	3.23e-06	0.000132	loglinear		NM_011413.2:4186
Lamp2-mRNA	1.66	0.146	1.37	1.95	3.16	2.59	3.85	3.28e-06	0.000133	loglinear	Autophagy, Neutrophil degranulation, Platelet activation# signaling and aggregation	NM_001017959.1:908
Timp1-mRNA	3.03	0.267	2.51	3.55	8.16	5.68	11.7	3.28e-06	0.000133	lm.nb	Extracellular matrix organization, Platelet activation# signaling and aggregation, Regulation of IGF transport and uptake by IGFBPs	NM_011593.2:436
Clic4-mRNA	1.74	0.154	1.44	2.04	3.34	2.71	4.11	3.42e-06	0.000137	loglinear		NM_013885.2:3280
Il4ra-mRNA	1.67	0.15	1.38	1.96	3.18	2.6	3.9	3.74e-06	0.000149	loglinear	Signaling by Interleukins	NM_001008700.3:2908
Gsr-mRNA	0.998	0.0895	0.822	1.17	2	1.77	2.26	3.75e-06	0.000149	loglinear	Cellular responses to stress, Metabolism of nucleotides, Transcriptional Regulation by TP53	NM_010344.4:1507
Notch1-mRNA	1.67	0.15	1.38	1.96	3.18	2.6	3.9	3.75e-06	0.000149	loglinear	Signaling by NOTCH, Transcriptional regulation by RUNX3	NM_008714.2:1425
Il1r1-mRNA	1.4	0.126	1.15	1.65	2.64	2.23	3.13	3.77e-06	0.000149	loglinear		NM_001123382.1:820
Ltbr-mRNA	1.63	0.147	1.34	1.92	3.1	2.54	3.78	3.86e-06	0.000151	loglinear	TNFR2 non-canonical NF-kB pathway	NM_010736.3:1962
Col4a2-mRNA	1.32	0.12	1.09	1.56	2.5	2.12	2.94	4.18e-06	0.000163	loglinear	Developmental Biology, Extracellular matrix organization	NM_009932.3:5600
Cd3d-mRNA	3.79	0.348	3.11	4.47	13.8	8.63	22.2	4.51e-06	0.000175	lm.nb	Costimulation by the CD28 family, Immunoregulatory interactions between a Lymphoid and a non-Lymphoid cell, Vesicle-mediated transport	NM_013487.2:289
Pcna-mRNA	0.963	0.0886	0.79	1.14	1.95	1.73	2.2	4.54e-06	0.000176	loglinear	Cell Cycle, DNA Repair, SUMO E3 ligases SUMOylate target proteins, Transcriptional Regulation by TP53	NM_011045.2:590
Lfng-mRNA	1.71	0.158	1.4	2.02	3.27	2.64	4.05	4.61e-06	0.000178	loglinear		NM_008494.3:1965
Tlr9-mRNA	3.08	0.286	2.52	3.64	8.44	5.72	12.5	4.97e-06	0.00019	loglinear	Toll-like Receptor Cascades	NM_031178.2:1801
Csf2rb-mRNA	2.79	0.259	2.28	3.29	6.89	4.85	9.81	4.97e-06	0.00019	lm.nb	MAPK family signaling cascades, Signaling by Interleukins	NM_007780.4:4185
Cd72-mRNA	1.93	0.18	1.58	2.28	3.81	2.98	4.86	5.11e-06	0.000195	lm.nb		NM_001110320.1:987
Ly9-mRNA	2.15	0.202	1.75	2.54	4.43	3.37	5.83	5.39e-06	0.000204	loglinear		NM_008534.2:1190
Cflar-mRNA	2.39	0.225	1.95	2.83	5.24	3.86	7.12	5.46e-06	0.000205	loglinear	Death Receptor Signalling, Programmed Cell Death	NM_207653.3:990
Plekho2-mRNA	1.38	0.131	1.13	1.64	2.61	2.19	3.12	5.47e-06	0.000205	loglinear	Neutrophil degranulation	NM_153119.2:406
Prpf31-mRNA	0.74	0.0698	0.603	0.877	1.67	1.52	1.84	5.47e-06	0.000205	loglinear	Metabolism of RNA	NM_001159714.1:1765
Syk-mRNA	2.4	0.227	1.96	2.85	5.29	3.89	7.2	5.51e-06	0.000205	lm.nb	Platelet activation# signaling and aggregation, Signaling by Interleukins, Signaling by the B Cell Receptor (BCR)	NM_001198977.1:2064
Il13ra1-mRNA	1.92	0.181	1.56	2.27	3.78	2.95	4.84	5.57e-06	0.000207	loglinear	Signaling by Interleukins	NM_133990.4:845
Sall1-mRNA	1.81	0.172	1.47	2.14	3.49	2.76	4.42	6.03e-06	0.000223	loglinear		NM_021390.3:4875
Cd8a-mRNA	2.88	0.275	2.34	3.42	7.35	5.05	10.7	6.08e-06	0.000224	loglinear	Immunoregulatory interactions between a Lymphoid and a non-Lymphoid cell	NM_001081110.2:355
P2rx4-mRNA	1.53	0.147	1.24	1.82	2.88	2.36	3.52	6.53e-06	0.000239	loglinear		NM_011026.2:1655
Mdm2-mRNA	1.01	0.098	0.816	1.2	2.01	1.76	2.3	6.84e-06	0.000249	loglinear	Cell Cycle, Cellular responses to stress, Deubiquitination, Intracellular signaling by second messengers, Neuronal System, SUMO E3 ligases SUMOylate target proteins, Transcriptional regulation by RUNX3, Transcriptional Regulation by TP53	NM_010786.4:1664
Grap-mRNA	1.93	0.188	1.56	2.3	3.81	2.95	4.93	7.06e-06	0.000256	loglinear	Signaling by SCF-KIT	NM_027817.3:121
Pik3cd-mRNA	1.62	0.159	1.31	1.93	3.08	2.48	3.82	7.17e-06	0.000259	loglinear		XM_003945690.1:4648
Cytip-mRNA	3.77	0.372	3.04	4.5	13.7	8.24	22.6	7.65e-06	0.000275	loglinear		NM_139200.4:1080
F3-mRNA	1.12	0.111	0.903	1.34	2.17	1.87	2.53	7.7e-06	0.000276	loglinear		NM_010171.3:1170
Tmem173-mRNA	2.55	0.252	2.06	3.05	5.86	4.16	8.26	7.86e-06	0.000281	lm.nb	Neutrophil degranulation	NM_028261.1:1792
Csf3r-mRNA	2.56	0.254	2.06	3.05	5.89	4.17	8.31	8.05e-06	0.000286	loglinear		NM_001252651.1:1294
Txnrd1-mRNA	1.15	0.115	0.929	1.38	2.23	1.9	2.6	8.17e-06	0.000289	loglinear	Cellular responses to stress, Metabolism of amino acids and derivatives, Metabolism of nucleotides, Transcriptional Regulation by TP53	NM_015762.2:2245
Cebpb-mRNA	1.66	0.165	1.34	1.98	3.16	2.52	3.96	8.28e-06	0.000292	loglinear	Cellular responses to stress	NM_009883.3:1147
Cxcr4-mRNA	1.75	0.176	1.4	2.09	3.35	2.64	4.26	8.87e-06	0.000312	loglinear	Developmental Biology, G alpha (i) signalling events, GPCR ligand binding	NM_009911.3:704
Rhoa-mRNA	0.617	0.0627	0.494	0.739	1.53	1.41	1.67	9.6e-06	0.000335	loglinear	Death Receptor Signalling, Deubiquitination, Developmental Biology, Neutrophil degranulation, Platelet activation# signaling and aggregation, Signaling by NTRKs, Signaling by PTK6, Signaling by Rho GTPases, Signaling by TGF-beta family members, Signaling by VEGF, Signaling by WNT	NM_016802.4:1885
Bak1-mRNA	1.68	0.171	1.35	2.02	3.21	2.54	4.05	9.66e-06	0.000335	loglinear	Programmed Cell Death	NM_007523.2:470
Rpl28-mRNA	1.21	0.124	0.973	1.46	2.32	1.96	2.75	9.67e-06	0.000335	loglinear	Metabolism of RNA	NM_009081.2:106
Arid1a-mRNA	0.765	0.0781	0.612	0.918	1.7	1.53	1.89	9.91e-06	0.000341	loglinear	Chromatin modifying enzymes, Transcriptional regulation by RUNX1	NM_001080819.1:5193
Pecam1-mRNA	1.9	0.194	1.52	2.27	3.72	2.86	4.84	9.93e-06	0.000341	loglinear	Cell surface interactions at the vascular wall, Extracellular matrix organization, Neutrophil degranulation, Platelet activation# signaling and aggregation	NM_008816.2:1100
Cd83-mRNA	0.898	0.0917	0.718	1.08	1.86	1.64	2.11	9.96e-06	0.000341	loglinear		NM_009856.2:1624
Col4a1-mRNA	1.56	0.159	1.25	1.87	2.95	2.37	3.66	9.98e-06	0.000341	loglinear	Developmental Biology, Extracellular matrix organization	NM_009931.2:4116
Psen2-mRNA	1.26	0.129	1.01	1.51	2.39	2.01	2.85	1e-05	0.000341	loglinear	Death Receptor Signalling, Developmental Biology, Signaling by NOTCH	NM_001128605.1:560
Cln3-mRNA	1.18	0.121	0.946	1.42	2.27	1.93	2.68	1.02e-05	0.000347	loglinear		NM_001146311.1:378
Nrp2-mRNA	1.11	0.114	0.886	1.33	2.16	1.85	2.52	1.04e-05	0.000349	loglinear	Signaling by VEGF	NM_001077403.1:610
Mbd2-mRNA	1.39	0.143	1.11	1.67	2.63	2.16	3.19	1.04e-05	0.00035	lm.nb	Epigenetic regulation of gene expression	NM_010773.2:655
Ifnar1-mRNA	1.41	0.145	1.12	1.69	2.65	2.17	3.23	1.1e-05	0.000368	loglinear	Interferon Signaling	NM_010508.1:1195
Psen1-mRNA	0.703	0.073	0.56	0.846	1.63	1.47	1.8	1.12e-05	0.000375	loglinear		NM_008943.2:2770
Fas-mRNA	2.31	0.24	1.84	2.78	4.96	3.58	6.88	1.13e-05	0.000375	loglinear	Death Receptor Signalling, Programmed Cell Death	NM_007987.2:84
Gsn-mRNA	0.801	0.0835	0.637	0.965	1.74	1.56	1.95	1.16e-05	0.000384	loglinear	Neutrophil degranulation, Programmed Cell Death	NM_146120.3:624
Ccl7-mRNA	1.81	0.189	1.44	2.18	3.51	2.72	4.55	1.17e-05	0.000384	loglinear	GPCR ligand binding	NM_013654.3:141
Nfe2l2.1-mRNA	1.42	0.149	1.13	1.71	2.68	2.19	3.28	1.17e-05	0.000384	loglinear		NR_132727.1:144
Prdx1-mRNA	0.681	0.0713	0.541	0.821	1.6	1.46	1.77	1.19e-05	0.00039	loglinear	Cellular responses to stress, Transcriptional Regulation by TP53	NM_011034.4:1131
Tgm1-mRNA	2.84	0.299	2.26	3.43	7.17	4.78	10.8	1.23e-05	0.000401	lm.nb	Developmental Biology	NM_001161714.1:1530
Mr1-mRNA	1.51	0.159	1.2	1.83	2.85	2.3	3.54	1.24e-05	0.000402	loglinear		NM_008209.4:1360
Trf-mRNA	1.23	0.13	0.978	1.49	2.35	1.97	2.8	1.25e-05	0.000402	loglinear	Platelet activation# signaling and aggregation, Regulation of IGF transport and uptake by IGFBPs, Transport of small molecules, Vesicle-mediated transport	NM_133977.2:1940
Tnf-mRNA	1.39	0.147	1.1	1.68	2.62	2.15	3.2	1.25e-05	0.000402	loglinear	Death Receptor Signalling, TNFR2 non-canonical NF-kB pathway	NM_013693.2:514
Taf10-mRNA	0.731	0.0774	0.579	0.883	1.66	1.49	1.84	1.3e-05	0.000417	loglinear	Deubiquitination, RNA Polymerase II Pre-transcription Events, Transcriptional Regulation by TP53	NM_020024.3:357
Abl1-mRNA	0.808	0.0857	0.64	0.976	1.75	1.56	1.97	1.32e-05	0.000421	loglinear	Cell Cycle, Developmental Biology, DNA Repair, Signaling by Rho GTPases, Transcriptional regulation by RUNX1	NM_009594.4:1378
Irf5-mRNA	3.52	0.374	2.79	4.26	11.5	6.91	19.1	1.33e-05	0.000424	loglinear		NM_012057.3:1826
Cldn5-mRNA	1.68	0.179	1.33	2.03	3.2	2.51	4.09	1.38e-05	0.00044	loglinear		NM_013805.4:975
Ikbkb-mRNA	1.19	0.127	0.938	1.44	2.28	1.92	2.71	1.42e-05	0.000449	loglinear	DDX58IFIH1-mediated induction of interferon-alphabeta, Death Receptor Signalling, Nucleotide-binding domain# leucine rich repeat containing receptor (NLR) signaling pathways, Signaling by Interleukins, Signaling by the B Cell Receptor (BCR), Toll-like Receptor Cascades	NM_010546.2:498
Traf3-mRNA	0.751	0.0806	0.592	0.909	1.68	1.51	1.88	1.45e-05	0.000456	loglinear	Deubiquitination, TNFR2 non-canonical NF-kB pathway, Toll-like Receptor Cascades	NM_011632.3:884
Cast-mRNA	1.29	0.139	1.01	1.56	2.44	2.02	2.94	1.49e-05	0.000469	loglinear		NM_009817.1:1820
Tcirg1-mRNA	2.29	0.25	1.8	2.78	4.9	3.49	6.88	1.59e-05	0.000499	loglinear	Cellular responses to stress, Neutrophil degranulation, ROS and RNS production in phagocytes, Transport of small molecules	NM_001136091.1:1345
Npc2-mRNA	1.3	0.142	1.02	1.58	2.46	2.03	2.99	1.66e-05	0.000518	loglinear	Neutrophil degranulation, Transport of small molecules	NM_023409.4:3095
Il3ra-mRNA	2.04	0.224	1.6	2.48	4.12	3.04	5.58	1.68e-05	0.000523	loglinear		NM_008369.1:567
Tle3-mRNA	1.28	0.141	1.01	1.56	2.43	2.01	2.94	1.7e-05	0.000526	loglinear	Signaling by Nuclear Receptors, Signaling by WNT	NM_009389.2:3584
Kat2b-mRNA	1.03	0.113	0.807	1.25	2.04	1.75	2.38	1.73e-05	0.000533	loglinear	Deubiquitination, Epigenetic regulation of gene expression, Signaling by NOTCH, Signaling by Nuclear Receptors, Transcriptional regulation by RUNX1, Transcriptional regulation by RUNX3	NM_020005.3:3030
Aqp4-mRNA	1.21	0.133	0.946	1.47	2.31	1.93	2.77	1.74e-05	0.000536	loglinear	Transport of small molecules	NM_009700.2:130
Rras-mRNA	1.39	0.153	1.09	1.69	2.62	2.13	3.23	1.76e-05	0.000539	loglinear	Developmental Biology	NM_009101.2:282
Trim28-mRNA	0.453	0.0499	0.355	0.55	1.37	1.28	1.46	1.76e-05	0.000539	loglinear		NM_011588.3:1615
Sri-mRNA	0.884	0.0977	0.693	1.08	1.85	1.62	2.11	1.78e-05	0.000541	loglinear	Muscle contraction, Transport of small molecules	NM_001080974.2:470
Brd4-mRNA	0.913	0.101	0.715	1.11	1.88	1.64	2.16	1.79e-05	0.000542	loglinear		NM_001286630.1:1492
Il1b-mRNA	3.44	0.38	2.69	4.18	10.8	6.45	18.1	1.8e-05	0.000544	lm.nb	Signaling by Interleukins	NM_008361.3:1120
Esam-mRNA	1.5	0.166	1.17	1.82	2.82	2.25	3.54	1.81e-05	0.000544	loglinear	Cell surface interactions at the vascular wall	NM_027102.3:495
Il21r-mRNA	2.84	0.315	2.22	3.46	7.17	4.67	11	1.81e-05	0.000544	loglinear	Signaling by Interleukins	NM_021887.1:619
Lamb2-mRNA	1.38	0.153	1.08	1.68	2.6	2.12	3.21	1.82e-05	0.000544	loglinear	Extracellular matrix organization, Regulation of IGF transport and uptake by IGFBPs, Signaling by MET	NM_008483.3:712
Rpl29-mRNA	1.18	0.131	0.925	1.44	2.27	1.9	2.71	1.84e-05	0.000548	loglinear	Metabolism of RNA	NM_009082.2:110
Lrrc25-mRNA	2.53	0.281	1.97	3.08	5.76	3.93	8.44	1.89e-05	0.000561	loglinear		NM_153074.3:246
Ccl22-mRNA	2.63	0.294	2.05	3.2	6.18	4.15	9.22	1.95e-05	0.000579	lm.nb	GPCR ligand binding	NM_009137.2:1096
Ppt1-mRNA	0.983	0.11	0.767	1.2	1.98	1.7	2.3	1.99e-05	0.000587	loglinear	Metabolism of lipids	NM_008917.3:1714
Mertk-mRNA	1.5	0.169	1.17	1.83	2.83	2.25	3.56	2.05e-05	0.000601	loglinear	Cell surface interactions at the vascular wall	NM_008587.1:1320
Igf2r-mRNA	0.989	0.112	0.77	1.21	1.98	1.7	2.31	2.1e-05	0.000616	loglinear	Neutrophil degranulation, Vesicle-mediated transport	NM_010515.1:2585
Prkcsh-mRNA	0.55	0.0622	0.428	0.672	1.46	1.35	1.59	2.11e-05	0.000616	loglinear	Regulation of IGF transport and uptake by IGFBPs	NM_008925.1:1295
Pik3cg-mRNA	2.59	0.294	2.01	3.16	6.02	4.04	8.96	2.16e-05	0.000628	loglinear	Metabolism of lipids, Platelet activation# signaling and aggregation, Signaling by Erythropoietin	NM_020272.2:2890
Rsad2-mRNA	2.34	0.266	1.82	2.86	5.06	3.53	7.26	2.17e-05	0.000628	loglinear		NM_021384.2:3185
Tlr3-mRNA	2.45	0.279	1.91	3	5.48	3.75	7.99	2.17e-05	0.000628	lm.nb		NM_126166.2:1165
C5ar1-mRNA	2.03	0.231	1.58	2.48	4.09	2.99	5.59	2.18e-05	0.000628	lm.nb	Complement cascade, G alpha (i) signalling events, GPCR ligand binding, Neutrophil degranulation	NM_007577.3:595
Tnfsf13b-mRNA	1.7	0.193	1.32	2.08	3.24	2.49	4.22	2.23e-05	0.000641	loglinear	TNFR2 non-canonical NF-kB pathway	NM_033622.1:225
Il15ra-mRNA	2.02	0.231	1.57	2.48	4.07	2.97	5.57	2.28e-05	0.000654	loglinear	Signaling by Interleukins	NM_008358.2:800
Optn-mRNA	0.788	0.0902	0.611	0.965	1.73	1.53	1.95	2.31e-05	0.000659	loglinear	Cell Cycle, Vesicle-mediated transport	NM_181848.4:1018
Atm-mRNA	1.14	0.131	0.884	1.4	2.21	1.85	2.63	2.35e-05	0.000668	loglinear	Cell Cycle, Cellular responses to stress, DNA Repair, Transcriptional Regulation by TP53	NM_007499.2:5543
Rps21-mRNA	1.31	0.151	1.01	1.61	2.48	2.02	3.04	2.41e-05	0.000681	lm.nb	Metabolism of RNA	NM_025587.2:153
Slc1a3-mRNA	1.21	0.139	0.937	1.48	2.31	1.91	2.8	2.41e-05	0.000681	lm.nb	Neuronal System, Transport of small molecules	NM_148938.3:3865
Cd3e-mRNA	3.42	0.394	2.65	4.19	10.7	6.25	18.2	2.43e-05	0.000683	loglinear	Costimulation by the CD28 family, Immunoregulatory interactions between a Lymphoid and a non-Lymphoid cell	NM_007648.4:380
Apaf1-mRNA	1.11	0.128	0.858	1.36	2.16	1.81	2.57	2.45e-05	0.000687	loglinear	Neutrophil degranulation, Programmed Cell Death	NM_009684.2:5264
Rps2-mRNA	1.16	0.134	0.895	1.42	2.23	1.86	2.68	2.47e-05	0.000688	loglinear	Chromatin modifying enzymes, Metabolism of RNA	NM_008503.5:304
Oas1g-mRNA	1.38	0.16	1.07	1.7	2.61	2.1	3.24	2.48e-05	0.000688	loglinear		NM_011852.2:457
Ccl3-mRNA	1.93	0.223	1.5	2.37	3.82	2.82	5.17	2.48e-05	0.000688	loglinear	GPCR ligand binding	NM_011337.1:60
Rad50-mRNA	0.777	0.0899	0.6	0.953	1.71	1.52	1.94	2.5e-05	0.000694	loglinear		NM_009012.2:4165
Hdac1-mRNA	1.18	0.137	0.915	1.45	2.27	1.89	2.74	2.52e-05	0.000696	loglinear	Cell Cycle, Factors involved in megakaryocyte development and platelet production, Intracellular signaling by second messengers, Signaling by Nuclear Receptors, Signaling by TGF-beta family members, Signaling by WNT, SUMO E3 ligases SUMOylate target proteins, Transcriptional regulation by RUNX1, Transcriptional Regulation by TP53	NM_008228.2:470
Myc-mRNA	0.942	0.11	0.727	1.16	1.92	1.66	2.23	2.59e-05	0.000714	loglinear		NM_010849.4:630
Lmnb1-mRNA	1.48	0.173	1.14	1.82	2.79	2.21	3.53	2.65e-05	0.000728	loglinear	Cell Cycle, Cellular responses to stress, Programmed Cell Death	NM_010721.2:805
Tlr1-mRNA	3.7	0.434	2.85	4.55	13	7.19	23.4	2.76e-05	0.000755	loglinear	Toll-like Receptor Cascades	NM_030682.1:805
Atp7a-mRNA	1.68	0.197	1.29	2.06	3.2	2.45	4.18	2.78e-05	0.000757	loglinear		NM_001109757.2:1200
Fscn1-mRNA	0.786	0.0925	0.605	0.968	1.72	1.52	1.96	2.82e-05	0.000766	loglinear		NM_007984.2:1645
Sf3a2-mRNA	0.634	0.0755	0.486	0.782	1.55	1.4	1.72	3.09e-05	0.000836	loglinear		NM_013651.4:494
Hus1-mRNA	0.828	0.0986	0.634	1.02	1.77	1.55	2.03	3.09e-05	0.000836	loglinear	Cell Cycle, DNA Repair, Transcriptional Regulation by TP53	NM_008316.2:2505
Itga6-mRNA	1.46	0.175	1.12	1.81	2.76	2.18	3.5	3.12e-05	0.000839	loglinear		NM_008397.3:910
Irak4-mRNA	2.42	0.291	1.85	2.99	5.36	3.61	7.96	3.24e-05	0.00087	lm.nb	Intracellular signaling by second messengers, Signaling by Interleukins, Toll-like Receptor Cascades	NM_029926.5:250
Rps10-mRNA	1.21	0.145	0.924	1.49	2.31	1.9	2.81	3.25e-05	0.00087	loglinear	Metabolism of RNA	NM_025963.3:318
Smc1a-mRNA	0.691	0.0829	0.528	0.853	1.61	1.44	1.81	3.26e-05	0.00087	loglinear	Cell Cycle, SUMO E3 ligases SUMOylate target proteins	NM_019710.2:1675
Tmcc3-mRNA	0.954	0.115	0.73	1.18	1.94	1.66	2.26	3.27e-05	0.00087	loglinear		NM_172051.2:3825
Vcp-mRNA	0.613	0.0736	0.468	0.757	1.53	1.38	1.69	3.29e-05	0.000872	loglinear	Asparagine N-linked glycosylation, Cellular responses to stress, Deubiquitination, DNA Repair, Neutrophil degranulation, Signaling by Hedgehog, Transport of small molecules	NM_009503.3:510
Msr1-mRNA	2.42	0.291	1.85	2.99	5.34	3.6	7.93	3.3e-05	0.000874	lm.nb	Vesicle-mediated transport	NM_001113326.1:555
Calr-mRNA	1.12	0.135	0.858	1.39	2.18	1.81	2.62	3.34e-05	0.000881	lm.nb	Asparagine N-linked glycosylation, Class I MHC mediated antigen processing & presentation, Vesicle-mediated transport	NM_007591.3:551
Fyn-mRNA	0.613	0.074	0.468	0.758	1.53	1.38	1.69	3.39e-05	0.000891	loglinear	Cell-Cell communication, Cell surface interactions at the vascular wall, Costimulation by the CD28 family, Developmental Biology, Intracellular signaling by second messengers, MAPK family signaling cascades, Platelet activation# signaling and aggregation, Signaling by Interleukins, Signaling by NTRKs, Signaling by SCF-KIT, Signaling by VEGF	NM_008054.2:1030
Gfpt1-mRNA	0.496	0.06	0.378	0.614	1.41	1.3	1.53	3.46e-05	0.000907	loglinear	Asparagine N-linked glycosylation	NM_013528.3:718
Hif1a-mRNA	0.809	0.0981	0.617	1	1.75	1.53	2	3.5e-05	0.000915	loglinear	Cellular responses to stress, Deubiquitination, Signaling by PTK6	NM_010431.2:1294
Cryba4-mRNA	1.73	0.211	1.32	2.15	3.33	2.5	4.43	3.53e-05	0.00092	loglinear		NM_021351.1:440
Serpinf1-mRNA	1.04	0.126	0.791	1.29	2.05	1.73	2.44	3.55e-05	0.000923	loglinear		NM_011340.3:745
Egfl7-mRNA	0.868	0.106	0.661	1.08	1.83	1.58	2.11	3.57e-05	0.000925	loglinear		NM_001164564.1:168
Trpm2-mRNA	1.04	0.126	0.789	1.28	2.05	1.73	2.44	3.63e-05	0.000935	loglinear	Neutrophil degranulation, Transport of small molecules	NM_138301.2:2106
Myrf-mRNA	0.906	0.11	0.689	1.12	1.87	1.61	2.18	3.63e-05	0.000935	loglinear		NM_001033481.1:4465
Adam10-mRNA	0.788	0.0965	0.599	0.977	1.73	1.51	1.97	3.76e-05	0.000965	loglinear	Extracellular matrix organization, Neutrophil degranulation, Regulation of IGF transport and uptake by IGFBPs, Signaling by NOTCH	NM_007399.3:2390
Stx2-mRNA	1.25	0.153	0.948	1.55	2.37	1.93	2.92	3.81e-05	0.000976	lm.nb		NM_007941.2:225
Smarca5-mRNA	0.761	0.0936	0.578	0.945	1.69	1.49	1.92	3.87e-05	0.000988	loglinear	Cell Cycle, DNA Repair, Epigenetic regulation of gene expression	NM_053124.2:2934
Apoe-mRNA	1.49	0.183	1.13	1.85	2.81	2.19	3.6	3.89e-05	0.000988	lm.nb	G alpha (i) signalling events, Metabolism of vitamins and cofactors, Regulation of IGF transport and uptake by IGFBPs, Transport of small molecules, Vesicle-mediated transport	NM_001305844.1:903
Gnas-mRNA	-0.358	0.044	-0.444	-0.271	0.78	0.735	0.829	3.89e-05	0.000988	loglinear	GPCR ligand binding, Transport of small molecules	NM_010309.3:2592
Gpr84-mRNA	2.26	0.278	1.71	2.8	4.78	3.27	6.97	3.97e-05	0.001	lm.nb	Neutrophil degranulation	NM_030720.1:315
Cd69-mRNA	1.73	0.214	1.31	2.15	3.32	2.49	4.45	3.98e-05	0.001	lm.nb		NM_001033122.3:1370
Sesn2-mRNA	0.904	0.112	0.685	1.12	1.87	1.61	2.18	4.04e-05	0.00102	loglinear	Cellular responses to stress, Transcriptional Regulation by TP53	NM_144907.1:1416
Nos2-mRNA	2.04	0.252	1.54	2.53	4.1	2.91	5.77	4.11e-05	0.00103	lm.nb	Protein localization, ROS and RNS production in phagocytes	NM_010927.3:3715
Gnai3-mRNA	0.93	0.115	0.704	1.16	1.91	1.63	2.23	4.12e-05	0.00103	loglinear	G alpha (i) signalling events, Neuronal System, Platelet activation# signaling and aggregation, Signaling by Nuclear Receptors	NM_010306.2:354
Eng-mRNA	1.69	0.211	1.28	2.11	3.23	2.42	4.3	4.31e-05	0.00107	lm.nb		NM_001146350.1:574
Cyp7b1-mRNA	1.16	0.145	0.874	1.44	2.23	1.83	2.72	4.35e-05	0.00108	loglinear	Biological oxidations, Metabolism of lipids	NM_007825.4:1030
Klrk1-mRNA	1.5	0.187	1.13	1.86	2.82	2.19	3.64	4.42e-05	0.0011	loglinear	Immunoregulatory interactions between a Lymphoid and a non-Lymphoid cell	NM_001083322.1:144
Gnptab-mRNA	0.699	0.0876	0.527	0.871	1.62	1.44	1.83	4.43e-05	0.0011	loglinear		NM_001004164.2:1214
Map3k1-mRNA	1.26	0.159	0.953	1.58	2.4	1.94	2.98	4.58e-05	0.00112	loglinear		NM_011945.2:1640
Lamp1-mRNA	1.18	0.148	0.888	1.47	2.26	1.85	2.77	4.59e-05	0.00112	loglinear	Neutrophil degranulation	NM_010684.2:2080
Oas2-mRNA	2.4	0.302	1.81	2.99	5.28	3.5	7.96	4.59e-05	0.00112	lm.nb		NM_145227.2:3438
Gzmb-mRNA	2.73	0.345	2.05	3.4	6.62	4.14	10.6	4.78e-05	0.00117	lm.nb	Peptide hormone metabolism, Programmed Cell Death	NM_013542.2:1020
Cdkn1a-mRNA	1.61	0.205	1.21	2.01	3.05	2.31	4.03	4.91e-05	0.0012	lm.nb	Cell Cycle, Cellular responses to stress, Developmental Biology, Intracellular signaling by second messengers, Transcriptional Regulation by TP53	NM_007669.4:1670
Cd4-mRNA	0.935	0.119	0.702	1.17	1.91	1.63	2.25	5e-05	0.00122	loglinear	Costimulation by the CD28 family, Signaling by Interleukins, Vesicle-mediated transport	NM_013488.2:950
Taf4-mRNA	0.584	0.0745	0.438	0.73	1.5	1.36	1.66	5.04e-05	0.00122	loglinear	RNA Polymerase II Pre-transcription Events, Transcriptional Regulation by TP53	NM_001081092.1:3016
Il18rap-mRNA	3.57	0.456	2.68	4.47	11.9	6.41	22.1	5.07e-05	0.00122	lm.nb		NM_010553.2:2055
Trp53-mRNA	1	0.128	0.751	1.25	2	1.68	2.38	5.12e-05	0.00123	loglinear	Cell Cycle, Cellular responses to stress, Deubiquitination, DNA Repair, Transcriptional regulation by RUNX3, Transcriptional Regulation by TP53	NM_011640.1:1835
Pik3r1-mRNA	0.864	0.11	0.647	1.08	1.82	1.57	2.11	5.14e-05	0.00124	loglinear		NM_001024955.1:5664
Atp6v0e-mRNA	1.15	0.148	0.863	1.44	2.22	1.82	2.72	5.37e-05	0.00129	loglinear	Cellular responses to stress, ROS and RNS production in phagocytes, Transport of small molecules	NM_025272.2:585
Comt-mRNA	0.515	0.0664	0.385	0.645	1.43	1.31	1.56	5.44e-05	0.0013	loglinear	Biological oxidations, Neuronal System	NM_007744.3:625
Cd47-mRNA	1.1	0.143	0.822	1.38	2.15	1.77	2.61	5.65e-05	0.00134	loglinear	Cell-Cell communication, Cell surface interactions at the vascular wall, Extracellular matrix organization, Neutrophil degranulation	NM_010581.3:165
Gaa-mRNA	0.407	0.0528	0.304	0.511	1.33	1.23	1.42	5.65e-05	0.00134	loglinear	Metabolism of carbohydrates, Neutrophil degranulation	NM_008064.3:1390
Dnm2-mRNA	1.2	0.155	0.892	1.5	2.29	1.86	2.83	5.67e-05	0.00134	loglinear		NM_001039520.1:1148
Oasl1-mRNA	4.26	0.553	3.18	5.35	19.2	9.05	40.7	5.73e-05	0.00135	loglinear	Interferon Signaling	NM_145209.2:1165
Sirt2-mRNA	0.583	0.076	0.434	0.732	1.5	1.35	1.66	5.91e-05	0.00139	loglinear		NM_022432.4:435
Icam2-mRNA	1.81	0.237	1.35	2.28	3.51	2.54	4.84	5.99e-05	0.00141	loglinear	Extracellular matrix organization, Immunoregulatory interactions between a Lymphoid and a non-Lymphoid cell	NM_010494.1:375
Traf6-mRNA	0.612	0.0801	0.455	0.769	1.53	1.37	1.7	6.03e-05	0.00141	loglinear	Death Receptor Signalling, Deubiquitination, Intracellular signaling by second messengers, Nucleotide-binding domain# leucine rich repeat containing receptor (NLR) signaling pathways, Signaling by Interleukins, Toll-like Receptor Cascades	NM_009424.2:980
Ctnnb1-mRNA	0.44	0.0576	0.327	0.553	1.36	1.25	1.47	6.07e-05	0.00142	loglinear	Cell-Cell communication, Developmental Biology, Programmed Cell Death, Signaling by Rho GTPases, Signaling by VEGF, Signaling by WNT, Transcriptional regulation by RUNX3	NM_007614.2:2975
Kdm5a-mRNA	0.81	0.106	0.602	1.02	1.75	1.52	2.02	6.08e-05	0.00142	loglinear		XR_377436.1:2314
Cdc25a-mRNA	0.684	0.0896	0.508	0.86	1.61	1.42	1.81	6.11e-05	0.00142	loglinear	Cell Cycle, Deubiquitination	NM_007658.3:855
Sell-mRNA	2.05	0.269	1.53	2.58	4.15	2.88	5.99	6.13e-05	0.00142	lm.nb		XM_006496716.1:1035
Rgl1-mRNA	0.54	0.0709	0.401	0.679	1.45	1.32	1.6	6.16e-05	0.00143	loglinear		NM_016846.3:3320
Acaa1a-mRNA	0.826	0.108	0.613	1.04	1.77	1.53	2.05	6.18e-05	0.00143	loglinear	Metabolism of lipids, Neutrophil degranulation, Protein localization	NM_130864.3:626
Cd300lf-mRNA	1.65	0.217	1.23	2.08	3.15	2.34	4.22	6.23e-05	0.00143	lm.nb		NM_001169153.1:665
Parp1-mRNA	0.601	0.079	0.446	0.756	1.52	1.36	1.69	6.29e-05	0.00144	loglinear		NM_007415.2:3020
Rapgef3-mRNA	1.08	0.142	0.798	1.35	2.11	1.74	2.55	6.33e-05	0.00145	loglinear	Platelet activation# signaling and aggregation	NM_001177810.1:564
Mre11a-mRNA	0.944	0.124	0.7	1.19	1.92	1.62	2.28	6.38e-05	0.00146	loglinear	Cell Cycle, Cellular responses to stress, DNA Repair, Transcriptional Regulation by TP53	NM_018736.2:2376
Pttg1-mRNA	0.782	0.103	0.58	0.985	1.72	1.49	1.98	6.44e-05	0.00147	loglinear	Cell Cycle	NM_001131054.1:288
Gzma-mRNA	3.57	0.472	2.64	4.49	11.9	6.25	22.5	6.54e-05	0.00149	loglinear		NM_010370.2:188
Eed-mRNA	0.807	0.107	0.598	1.02	1.75	1.51	2.02	6.56e-05	0.00149	loglinear	Cellular responses to stress, Chromatin modifying enzymes, Epigenetic regulation of gene expression, Intracellular signaling by second messengers	NM_021876.3:1000
Sox9-mRNA	0.961	0.127	0.712	1.21	1.95	1.64	2.31	6.57e-05	0.00149	loglinear	Signaling by WNT	NM_011448.4:3540
Arg1-mRNA	3.78	0.5	2.8	4.76	13.7	6.95	27.1	6.6e-05	0.00149	lm.nb	Metabolism of amino acids and derivatives, Neutrophil degranulation	NM_007482.3:626
Coa5-mRNA	1.13	0.15	0.839	1.43	2.19	1.79	2.69	6.7e-05	0.00151	loglinear		NM_198006.4:1808
Tmem206-mRNA	0.903	0.12	0.668	1.14	1.87	1.59	2.2	6.74e-05	0.00151	loglinear		NM_025864.3:845
Lst1-mRNA	2.22	0.295	1.64	2.79	4.65	3.11	6.94	6.85e-05	0.00153	lm.nb		NM_010734.2:104
Ccr7-mRNA	3.21	0.429	2.37	4.05	9.27	5.18	16.6	6.96e-05	0.00155	lm.nb	G alpha (i) signalling events, GPCR ligand binding	NM_007719.2:755
Hgf-mRNA	1.57	0.211	1.16	1.99	2.98	2.24	3.97	7.15e-05	0.00159	lm.nb	Intracellular signaling by second messengers, MAPK family signaling cascades, Platelet activation# signaling and aggregation, Signaling by MET	NM_010427.5:483
Becn1-mRNA	0.566	0.0758	0.417	0.714	1.48	1.34	1.64	7.18e-05	0.00159	loglinear	Autophagy, Deubiquitination	NM_019584.3:1145
Bcl2l1-mRNA	0.473	0.0635	0.348	0.598	1.39	1.27	1.51	7.31e-05	0.00162	loglinear	Nucleotide-binding domain# leucine rich repeat containing receptor (NLR) signaling pathways, Programmed Cell Death	NM_009743.4:200
Sod1-mRNA	0.483	0.0649	0.355	0.61	1.4	1.28	1.53	7.36e-05	0.00162	loglinear	Cellular responses to stress, Platelet activation# signaling and aggregation	NM_011434.1:406
Casp2-mRNA	1.13	0.153	0.834	1.43	2.19	1.78	2.7	7.51e-05	0.00165	loglinear	Death Receptor Signalling, Nucleotide-binding domain# leucine rich repeat containing receptor (NLR) signaling pathways, Transcriptional Regulation by TP53	NM_007610.1:420
Ripk1-mRNA	1.62	0.219	1.2	2.05	3.08	2.29	4.15	7.54e-05	0.00165	loglinear	Death Receptor Signalling, Deubiquitination, Programmed Cell Death, Toll-like Receptor Cascades, Transport of small molecules	NM_009068.3:1246
Rpl9-mRNA	1.06	0.144	0.78	1.34	2.09	1.72	2.54	7.76e-05	0.0017	lm.nb	Metabolism of RNA	NM_011292.2:142
Gtf2b-mRNA	0.682	0.0926	0.5	0.863	1.6	1.41	1.82	7.87e-05	0.00172	loglinear	RNA Polymerase II Pre-transcription Events	NM_145546.1:346
Ldha-mRNA	0.975	0.132	0.715	1.23	1.97	1.64	2.35	7.91e-05	0.00173	lm.nb	Pyruvate metabolism and Citric Acid (TCA) cycle	NM_010699.2:1354
Pmp22-mRNA	0.501	0.0682	0.367	0.635	1.42	1.29	1.55	8.01e-05	0.00174	loglinear		NM_008885.2:395
Cysltr2-mRNA	1.87	0.254	1.37	2.36	3.64	2.58	5.14	8.02e-05	0.00174	loglinear	G alpha (q) signalling events, GPCR ligand binding	NM_001162412.1:1283
Shc1-mRNA	1.27	0.173	0.928	1.6	2.41	1.9	3.04	8.16e-05	0.00177	loglinear	Cell surface interactions at the vascular wall, Developmental Biology, MAPK family signaling cascades, Platelet activation# signaling and aggregation, Signaling by Erythropoietin, Signaling by FGFR2, Signaling by Interleukins, Signaling by MET, Signaling by NTRKs, Signaling by Nuclear Receptors	NM_011368.4:235
Inpp5d-mRNA	1.56	0.214	1.14	1.98	2.95	2.21	3.95	8.35e-05	0.0018	loglinear	Cell surface interactions at the vascular wall, Metabolism of lipids, Signaling by Interleukins	NM_001110192.1:2186
Kdm5c-mRNA	0.89	0.122	0.65	1.13	1.85	1.57	2.19	8.59e-05	0.00185	loglinear	Chromatin modifying enzymes	NM_013668.3:750
Steap4-mRNA	1.98	0.272	1.45	2.51	3.94	2.72	5.71	8.65e-05	0.00186	lm.nb		NM_054098.3:765
Akt2-mRNA	0.665	0.0927	0.484	0.847	1.59	1.4	1.8	9.45e-05	0.00202	loglinear	Cell Cycle, Costimulation by the CD28 family, Developmental Biology, Intracellular signaling by second messengers, mTOR signalling, Signaling by Nuclear Receptors, Signaling by VEGF, Signaling by WNT, Transcriptional Regulation by TP53, Vesicle-mediated transport	NM_001110208.1:2504
3110043O21Rik-mRNA	0.583	0.0813	0.424	0.742	1.5	1.34	1.67	9.5e-05	0.00203	loglinear		NM_001081343.1:1020
Hap1-mRNA	0.623	0.087	0.452	0.793	1.54	1.37	1.73	9.59e-05	0.00204	loglinear		NM_010404.3:2552
Serpine1-mRNA	1.56	0.218	1.13	1.99	2.95	2.2	3.97	9.63e-05	0.00205	loglinear		NM_008871.2:1822
Wdr5-mRNA	0.614	0.0864	0.444	0.783	1.53	1.36	1.72	0.000101	0.00215	loglinear	Chromatin modifying enzymes, Transcriptional regulation by RUNX1	NM_080848.2:1704
Fabp5-mRNA	0.797	0.112	0.577	1.02	1.74	1.49	2.02	0.000103	0.00217	loglinear	Metabolism of lipids, Neutrophil degranulation, Signaling by Nuclear Receptors	NM_010634.3:430
Parp2-mRNA	0.672	0.0948	0.486	0.857	1.59	1.4	1.81	0.000104	0.00219	loglinear	DNA Repair	NM_009632.2:1325
Sqstm1-mRNA	0.595	0.0844	0.43	0.761	1.51	1.35	1.69	0.000107	0.00225	loglinear	Autophagy, Death Receptor Signalling, Signaling by Interleukins	NM_011018.2:1430
Cers2-mRNA	0.696	0.0987	0.503	0.89	1.62	1.42	1.85	0.000107	0.00225	loglinear	Metabolism of lipids	NM_029789.1:1422
Klk6-mRNA	1.33	0.189	0.959	1.7	2.51	1.94	3.25	0.00011	0.0023	loglinear		NM_001164696.1:1053
Kat2a-mRNA	0.941	0.134	0.678	1.2	1.92	1.6	2.3	0.000111	0.00231	loglinear	Deubiquitination, Epigenetic regulation of gene expression, Signaling by NOTCH, Transcriptional regulation by RUNX3	NM_020004.5:1700
Atf2-mRNA	-0.521	0.0743	-0.667	-0.376	0.697	0.63	0.771	0.000111	0.00231	loglinear	Chromatin modifying enzymes, Signaling by Interleukins, Signaling by Nuclear Receptors, Toll-like Receptor Cascades	NM_001025093.1:3995
Jarid2-mRNA	0.878	0.126	0.632	1.12	1.84	1.55	2.18	0.000113	0.00235	loglinear	Epigenetic regulation of gene expression	NM_021878.2:2160
Klrd1-mRNA	2.15	0.307	1.55	2.75	4.43	2.92	6.72	0.000113	0.00235	loglinear	Immunoregulatory interactions between a Lymphoid and a non-Lymphoid cell	NM_010654.2:434
Hat1-mRNA	1.04	0.148	0.746	1.33	2.05	1.68	2.51	0.000114	0.00236	loglinear	Chromatin modifying enzymes	NM_026115.4:1270
Crtc2-mRNA	1.36	0.195	0.975	1.74	2.56	1.97	3.34	0.000116	0.0024	loglinear		NM_028881.2:1477
Gjb1-mRNA	0.626	0.0899	0.45	0.803	1.54	1.37	1.74	0.000117	0.0024	loglinear	Vesicle-mediated transport	NM_008124.2:113
Ptx3-mRNA	1.73	0.249	1.24	2.22	3.32	2.36	4.65	0.000119	0.00244	loglinear	Neutrophil degranulation	NM_008987.3:692
Rala-mRNA	0.572	0.0826	0.41	0.734	1.49	1.33	1.66	0.000121	0.00248	loglinear		NM_019491.5:605
Acvrl1-mRNA	1.52	0.22	1.09	1.95	2.87	2.13	3.87	0.000121	0.00248	lm.nb	Signaling by TGF-beta family members	NM_009612.2:2985
Vps4b-mRNA	0.851	0.123	0.61	1.09	1.8	1.53	2.13	0.000123	0.0025	loglinear	Vesicle-mediated transport	NM_009190.2:640
Ms4a4a-mRNA	1.98	0.288	1.42	2.55	3.95	2.67	5.85	0.000127	0.00258	lm.nb		XM_003086124.1:252
Abcc3-mRNA	1.61	0.235	1.15	2.07	3.06	2.23	4.21	0.000127	0.00258	lm.nb	Metabolism of lipids, Transport of small molecules	NM_029600.3:2730
Plxnc1-mRNA	0.55	0.08	0.393	0.707	1.46	1.31	1.63	0.000128	0.00259	loglinear	Developmental Biology	NM_018797.2:2120
Gna15-mRNA	2.26	0.329	1.62	2.91	4.8	3.07	7.51	0.000129	0.0026	loglinear	G alpha (q) signalling events, Platelet activation# signaling and aggregation	NM_010304.3:323
Mavs-mRNA	1.31	0.191	0.933	1.68	2.47	1.91	3.21	0.000131	0.00264	loglinear	DDX58IFIH1-mediated induction of interferon-alphabeta	NM_144888.2:1162
Cnp-mRNA	0.84	0.123	0.6	1.08	1.79	1.52	2.12	0.000131	0.00264	loglinear		NM_009923.2:166
Gtf2h1-mRNA	0.398	0.0584	0.284	0.513	1.32	1.22	1.43	0.000134	0.00269	loglinear	DNA Repair, Metabolism of RNA, RNA Polymerase II Pre-transcription Events, Transcriptional Regulation by TP53	NM_008186.4:830
Ripk2-mRNA	1.19	0.174	0.848	1.53	2.28	1.8	2.89	0.000134	0.00269	loglinear	Death Receptor Signalling, Deubiquitination, Nucleotide-binding domain# leucine rich repeat containing receptor (NLR) signaling pathways, Signaling by Interleukins, Toll-like Receptor Cascades	NM_138952.3:830
Lig1-mRNA	1.09	0.16	0.777	1.4	2.13	1.71	2.65	0.000136	0.0027	loglinear		NM_001083188.1:1456
Brd2-mRNA	1.02	0.15	0.728	1.32	2.03	1.66	2.49	0.000136	0.0027	loglinear	Transcriptional regulation by RUNX3	NM_010238.3:2800
Chi3l3-mRNA	3.82	0.561	2.72	4.92	14.1	6.6	30.3	0.000136	0.0027	lm.nb		NM_009892.1:1196
Suz12-mRNA	0.908	0.133	0.647	1.17	1.88	1.57	2.25	0.000137	0.00272	loglinear	Cellular responses to stress, Chromatin modifying enzymes, Epigenetic regulation of gene expression, Intracellular signaling by second messengers, SUMO E3 ligases SUMOylate target proteins	NM_199196.1:820
Arsa-mRNA	0.641	0.0949	0.455	0.827	1.56	1.37	1.77	0.000145	0.00286	loglinear	Metabolism of lipids, Neutrophil degranulation	NM_009713.4:2802
Setd1b-mRNA	0.965	0.143	0.685	1.25	1.95	1.61	2.37	0.000145	0.00287	loglinear	Chromatin modifying enzymes, Transcriptional regulation by RUNX1	NM_001040398.1:2880
Nlrp3.1-mRNA	2.75	0.408	1.95	3.55	6.72	3.86	11.7	0.000147	0.0029	lm.nb	Deubiquitination, Nucleotide-binding domain# leucine rich repeat containing receptor (NLR) signaling pathways	NM_145827.3:2745
Blnk-mRNA	1.34	0.199	0.948	1.73	2.53	1.93	3.31	0.000148	0.00291	lm.nb	Signaling by the B Cell Receptor (BCR)	NM_008528.4:1546
Plxdc2-mRNA	0.817	0.122	0.578	1.06	1.76	1.49	2.08	0.000152	0.00298	loglinear		NM_026162.5:1580
Ncor2-mRNA	0.844	0.126	0.597	1.09	1.79	1.51	2.13	0.000153	0.00299	loglinear		NM_011424.2:1156
Tpd52-mRNA	0.959	0.143	0.678	1.24	1.94	1.6	2.36	0.000155	0.00302	lm.nb	Vesicle-mediated transport	NM_001025262.1:2054
Ep300-mRNA	0.809	0.121	0.571	1.05	1.75	1.49	2.07	0.000157	0.00306	loglinear	Cellular responses to stress, DDX58IFIH1-mediated induction of interferon-alphabeta, Deubiquitination, DNA Repair, Epigenetic regulation of gene expression, Signaling by NOTCH, Signaling by Nuclear Receptors, Signaling by WNT, SUMO E3 ligases SUMOylate target proteins, Transcriptional regulation by RUNX1, Transcriptional regulation by RUNX3, Transcriptional Regulation by TP53	NM_177821.6:4305
Tfam-mRNA	0.586	0.0878	0.414	0.758	1.5	1.33	1.69	0.000158	0.00307	loglinear		NM_009360.4:790
Daxx-mRNA	0.904	0.136	0.638	1.17	1.87	1.56	2.25	0.00016	0.00309	loglinear	SUMO E3 ligases SUMOylate target proteins, Transcriptional Regulation by TP53	NM_007829.3:1215
Insr-mRNA	0.681	0.102	0.48	0.881	1.6	1.4	1.84	0.00016	0.00309	loglinear	Intracellular signaling by second messengers	NM_010568.2:7814
NRG3-mRNA	-0.48	0.0722	-0.622	-0.339	0.717	0.65	0.791	0.00016	0.00309	loglinear	Intracellular signaling by second messengers, MAPK family signaling cascades, Signaling by PTK6	NM_008734.3:2967
Kcnk13-mRNA	0.796	0.12	0.561	1.03	1.74	1.47	2.04	0.000165	0.00317	loglinear	Muscle contraction, Neuronal System	NM_146037.1:1430
Suv39h1-mRNA	0.802	0.121	0.565	1.04	1.74	1.48	2.06	0.000166	0.00319	loglinear	Chromatin modifying enzymes, Epigenetic regulation of gene expression	NM_011514.2:396
Rab7-mRNA	0.823	0.125	0.579	1.07	1.77	1.49	2.1	0.00017	0.00326	lm.nb	MHC class II antigen presentation, Neutrophil degranulation, RAB geranylgeranylation, Vesicle-mediated transport	NM_009005.2:490
Akt1-mRNA	0.747	0.113	0.525	0.969	1.68	1.44	1.96	0.000171	0.00328	loglinear	Cell Cycle, Costimulation by the CD28 family, Developmental Biology, Intracellular signaling by second messengers, Metabolism of RNA, Metabolism of vitamins and cofactors, mTOR signalling, Platelet activation# signaling and aggregation, Signaling by NOTCH, Signaling by Nuclear Receptors, Signaling by PTK6, Signaling by VEGF, Signaling by WNT, Transcriptional Regulation by TP53, Vesicle-mediated t…	NM_001165894.1:898
Irak1-mRNA	1.09	0.166	0.763	1.41	2.13	1.7	2.66	0.000176	0.00336	loglinear	Death Receptor Signalling, Intracellular signaling by second messengers, Nucleotide-binding domain# leucine rich repeat containing receptor (NLR) signaling pathways, Signaling by Interleukins, Toll-like Receptor Cascades	NM_008363.2:951
Actn1-mRNA	0.537	0.0818	0.377	0.697	1.45	1.3	1.62	0.000176	0.00336	loglinear	Cell-Cell communication, Platelet activation# signaling and aggregation	NM_134156.2:2688
Cdc40-mRNA	0.505	0.0771	0.354	0.656	1.42	1.28	1.58	0.000178	0.00339	loglinear	Metabolism of RNA	NM_027879.2:1606
Kcnj10-mRNA	0.95	0.145	0.666	1.24	1.93	1.59	2.35	0.00018	0.00342	lm.nb	Neuronal System	NM_001039484.1:400
Rpa1-mRNA	0.729	0.112	0.51	0.948	1.66	1.42	1.93	0.000183	0.00346	loglinear	Cell Cycle, Cellular responses to stress, DNA Repair, SUMO E3 ligases SUMOylate target proteins, Transcriptional Regulation by TP53	NM_026653.2:930
Lmna-mRNA	0.824	0.126	0.577	1.07	1.77	1.49	2.1	0.000183	0.00346	loglinear	Cell Cycle, Programmed Cell Death	NM_001002011.2:1611
Cdc27-mRNA	0.515	0.079	0.36	0.67	1.43	1.28	1.59	0.000184	0.00347	loglinear	Cell Cycle, Cellular responses to stress, Class I MHC mediated antigen processing & presentation	NM_145436.2:3198
Cxcl12-mRNA	0.808	0.124	0.564	1.05	1.75	1.48	2.07	0.000187	0.00352	loglinear	Developmental Biology, G alpha (i) signalling events, GPCR ligand binding	NM_021704.3:259
Lypla1-mRNA	0.607	0.0934	0.424	0.79	1.52	1.34	1.73	0.000189	0.00355	loglinear		XM_006495472.2:648
Bcl2-mRNA	0.905	0.14	0.632	1.18	1.87	1.55	2.26	0.000191	0.00357	loglinear	Nucleotide-binding domain# leucine rich repeat containing receptor (NLR) signaling pathways, Programmed Cell Death	NM_009741.3:1844
Fgd2-mRNA	1.26	0.195	0.882	1.65	2.4	1.84	3.13	0.000192	0.00358	lm.nb	Death Receptor Signalling, Signaling by Rho GTPases	NM_001159538.1:882
Tmem88b-mRNA	0.618	0.0955	0.431	0.806	1.54	1.35	1.75	0.000192	0.00359	loglinear		NM_001033394.3:1122
Tnfrsf12a-mRNA	1.26	0.195	0.879	1.64	2.4	1.84	3.12	0.000194	0.00361	loglinear	TNFR2 non-canonical NF-kB pathway	NM_001161746.1:517
Amigo2-mRNA	0.727	0.112	0.507	0.947	1.66	1.42	1.93	0.000195	0.00363	loglinear		NM_178114.4:2425
Aldh1l1-mRNA	1.06	0.165	0.74	1.39	2.09	1.67	2.62	0.0002	0.0037	loglinear	Metabolism of vitamins and cofactors	NM_027406.1:1340
Mta1-mRNA	0.581	0.0903	0.404	0.758	1.5	1.32	1.69	0.0002	0.0037	loglinear		NM_054081.2:955
Itgav-mRNA	0.682	0.106	0.473	0.891	1.6	1.39	1.85	0.000208	0.00384	loglinear	Cell surface interactions at the vascular wall, Class I MHC mediated antigen processing & presentation, Developmental Biology, Extracellular matrix organization, Neutrophil degranulation, Signaling by VEGF	NM_008402.2:3145
Pms2-mRNA	0.71	0.111	0.492	0.927	1.64	1.41	1.9	0.00021	0.00386	loglinear		NM_008886.2:265
Slc44a1-mRNA	0.763	0.119	0.529	0.997	1.7	1.44	2	0.000211	0.00388	loglinear		NM_001159633.1:944
Ppp3cc-mRNA	0.513	0.0803	0.356	0.671	1.43	1.28	1.59	0.000212	0.00388	loglinear	Programmed Cell Death	NM_008915.2:1020
Tlr8-mRNA	2.68	0.422	1.85	3.5	6.39	3.6	11.3	0.000222	0.00407	lm.nb	Toll-like Receptor Cascades	NM_133212.2:110
Chd4-mRNA	0.703	0.111	0.485	0.921	1.63	1.4	1.89	0.000228	0.00417	loglinear	Intracellular signaling by second messengers, Transcriptional Regulation by TP53	NM_145979.2:1090
Pld1-mRNA	0.851	0.135	0.587	1.12	1.8	1.5	2.17	0.000229	0.00417	loglinear		NM_001164056.1:520
Arhgap24-mRNA	0.676	0.107	0.466	0.886	1.6	1.38	1.85	0.00023	0.00418	loglinear	Signaling by Rho GTPases	NM_029270.2:1164
Atp13a2-mRNA	0.846	0.135	0.582	1.11	1.8	1.5	2.16	0.00024	0.00436	loglinear	Transport of small molecules	NM_029097.2:1360
Rad1-mRNA	0.527	0.0841	0.362	0.692	1.44	1.29	1.62	0.000241	0.00436	loglinear	Cell Cycle, DNA Repair, Transcriptional Regulation by TP53	NM_011232.2:406
Irf3-mRNA	1.26	0.202	0.869	1.66	2.4	1.83	3.16	0.000241	0.00436	loglinear	DDX58IFIH1-mediated induction of interferon-alphabeta, Interferon Signaling, Toll-like Receptor Cascades	NM_016849.4:526
Sin3a-mRNA	0.97	0.155	0.666	1.27	1.96	1.59	2.42	0.000244	0.0044	loglinear	Metabolism of lipids, SUMO E3 ligases SUMOylate target proteins, Transcriptional regulation by RUNX1	NM_001110350.1:3585
Mtor-mRNA	0.536	0.0859	0.368	0.705	1.45	1.29	1.63	0.000248	0.00446	loglinear	Autophagy, Cellular responses to stress, Costimulation by the CD28 family, Intracellular signaling by second messengers, mTOR signalling, Signaling by VEGF, Transcriptional Regulation by TP53	NM_020009.2:2432
Ezh1-mRNA	0.866	0.14	0.592	1.14	1.82	1.51	2.2	0.000259	0.00466	loglinear		NM_007970.1:3950
Usp30-mRNA	0.381	0.0619	0.26	0.502	1.3	1.2	1.42	0.000272	0.00487	loglinear	Deubiquitination	NM_001033202.3:2576
Tubb3-mRNA	0.822	0.134	0.56	1.08	1.77	1.47	2.12	0.000274	0.00491	loglinear	Asparagine N-linked glycosylation, Cell Cycle, Cellular responses to stress, Developmental Biology, Factors involved in megakaryocyte development and platelet production, MHC class II antigen presentation, Signaling by Hedgehog, Signaling by Rho GTPases, Vesicle-mediated transport	NM_023279.2:179
Lrrc3-mRNA	0.951	0.155	0.647	1.26	1.93	1.57	2.39	0.000281	0.00502	loglinear		NM_145152.4:1830
Kmt2c-mRNA	0.926	0.152	0.628	1.22	1.9	1.55	2.33	0.000288	0.00513	loglinear		NM_001081383.1:7075
Mapk3-mRNA	0.27	0.0442	0.183	0.356	1.21	1.14	1.28	0.000289	0.00514	loglinear	Cell Cycle, Cellular responses to stress, Developmental Biology, G alpha (q) signalling events, Interferon Signaling, Intracellular signaling by second messengers, MAPK family signaling cascades, Platelet activation# signaling and aggregation, Signaling by FGFR2, Signaling by Interleukins, Signaling by NTRKs, Signaling by Nuclear Receptors, Signaling by Rho GTPases, Toll-like Receptor Cascades	NM_011952.2:825
Gstp1-mRNA	0.546	0.0899	0.37	0.723	1.46	1.29	1.65	0.000295	0.00524	loglinear	Biological oxidations, Cellular responses to stress, Neutrophil degranulation	NM_013541.1:421
Kdm4c-mRNA	0.877	0.145	0.594	1.16	1.84	1.51	2.24	0.000301	0.00533	loglinear	Chromatin modifying enzymes, Signaling by Rho GTPases	NM_144787.1:2859
Plekhm1-mRNA	0.88	0.146	0.594	1.17	1.84	1.51	2.24	0.000314	0.00555	loglinear		NM_183034.1:3060
Bola2-mRNA	0.916	0.152	0.618	1.21	1.89	1.53	2.32	0.000315	0.00556	loglinear		NM_175103.3:94
Cd34-mRNA	0.754	0.126	0.508	1	1.69	1.42	2	0.000321	0.00565	loglinear		NM_001111059.1:560
Kdm3a-mRNA	0.747	0.124	0.503	0.991	1.68	1.42	1.99	0.000323	0.00567	loglinear	Chromatin modifying enzymes	NM_001038695.2:4110
Apex1-mRNA	0.817	0.136	0.55	1.08	1.76	1.46	2.12	0.000327	0.00572	loglinear	DNA Repair	NM_009687.2:289
U2af2-mRNA	0.489	0.0817	0.329	0.649	1.4	1.26	1.57	0.00033	0.00576	loglinear		NM_133671.3:131
Birc2-mRNA	0.647	0.108	0.435	0.859	1.57	1.35	1.81	0.000333	0.00581	loglinear	Death Receptor Signalling, Deubiquitination, Nucleotide-binding domain# leucine rich repeat containing receptor (NLR) signaling pathways, Programmed Cell Death, TNFR2 non-canonical NF-kB pathway, Toll-like Receptor Cascades	NM_007465.2:1230
Tgfa-mRNA	0.572	0.0958	0.384	0.759	1.49	1.3	1.69	0.000336	0.00586	loglinear	Asparagine N-linked glycosylation, Intracellular signaling by second messengers, MAPK family signaling cascades, Signaling by Nuclear Receptors, Vesicle-mediated transport	NM_031199.2:3360
Slu7-mRNA	0.539	0.0906	0.362	0.717	1.45	1.28	1.64	0.000342	0.00595	loglinear	Metabolism of RNA	NM_148673.3:1034
Wfs1-mRNA	0.48	0.0813	0.321	0.64	1.4	1.25	1.56	0.000359	0.00623	loglinear	Regulation of IGF transport and uptake by IGFBPs	NM_011716.2:2975
Cdk5rap3-mRNA	0.887	0.151	0.592	1.18	1.85	1.51	2.27	0.00037	0.0064	loglinear		NM_030248.1:248
Lsm2-mRNA	0.611	0.104	0.407	0.815	1.53	1.33	1.76	0.000374	0.00645	loglinear	Metabolism of RNA	NM_001110101.2:641
Npc1-mRNA	0.637	0.109	0.424	0.85	1.55	1.34	1.8	0.000374	0.00645	loglinear	Transport of small molecules	NM_008720.2:2645
Bad-mRNA	0.535	0.0912	0.356	0.713	1.45	1.28	1.64	0.000376	0.00647	loglinear	Death Receptor Signalling, Programmed Cell Death	NM_007522.3:1146
Ddit3-mRNA	0.561	0.0961	0.373	0.75	1.48	1.3	1.68	0.000386	0.00662	loglinear		NM_007837.3:255
Kdm4a-mRNA	0.632	0.108	0.42	0.844	1.55	1.34	1.8	0.000386	0.00662	loglinear	Chromatin modifying enzymes, DNA Repair	NM_172382.2:1675
Rps3-mRNA	0.875	0.15	0.582	1.17	1.83	1.5	2.25	0.000388	0.00664	loglinear	Metabolism of RNA	NM_012052.2:886
Prkar2a-mRNA	0.601	0.103	0.399	0.803	1.52	1.32	1.74	0.000393	0.00671	loglinear		NM_008924.2:2135
Tor1a-mRNA	0.63	0.108	0.418	0.843	1.55	1.34	1.79	0.000396	0.00674	loglinear	Vesicle-mediated transport	NM_144884.1:220
Bax-mRNA	0.771	0.133	0.511	1.03	1.71	1.43	2.04	0.000397	0.00676	loglinear	Programmed Cell Death, Transcriptional Regulation by TP53	NM_007527.3:735
Atg14-mRNA	0.756	0.13	0.501	1.01	1.69	1.42	2.01	0.000398	0.00676	loglinear	Autophagy	NM_172599.4:204
Pik3cb-mRNA	0.571	0.0987	0.378	0.765	1.49	1.3	1.7	0.000411	0.00696	loglinear	Cell surface interactions at the vascular wall, Developmental Biology, Intracellular signaling by second messengers, Metabolism of lipids, Platelet activation# signaling and aggregation, Signaling by Erythropoietin, Signaling by Interleukins, Signaling by NTRKs, Signaling by VEGF	NM_029094.3:1970
Rdx-mRNA	0.501	0.087	0.331	0.672	1.42	1.26	1.59	0.000422	0.00714	loglinear		NM_001104617.1:1384
Rrm2-mRNA	1.76	0.307	1.16	2.36	3.39	2.24	5.14	0.000432	0.00729	loglinear	Metabolism of nucleotides	NM_009104.1:265
Gtf2a1-mRNA	0.507	0.0885	0.334	0.681	1.42	1.26	1.6	0.000436	0.00735	loglinear	RNA Polymerase II Pre-transcription Events, Signaling by Nuclear Receptors	NM_175335.3:3618
Traf1-mRNA	1.17	0.205	0.772	1.58	2.26	1.71	2.98	0.000439	0.00738	lm.nb	Death Receptor Signalling	NM_009421.3:566
Mog-mRNA	0.431	0.0753	0.283	0.578	1.35	1.22	1.49	0.000445	0.00746	loglinear		NM_010814.2:750
Crebbp-mRNA	0.608	0.106	0.4	0.816	1.52	1.32	1.76	0.000446	0.00746	loglinear		NM_001025432.1:3770
Prkcb.1-mRNA	-0.66	0.116	-0.887	-0.433	0.633	0.541	0.741	0.000458	0.00766	loglinear	Cell Cycle, Neuronal System, Platelet activation# signaling and aggregation, Signaling by Rho GTPases, Signaling by the B Cell Receptor (BCR), Signaling by VEGF, Signaling by WNT	NM_008855.2:4220
Itpr2-mRNA	1.25	0.22	0.819	1.68	2.38	1.76	3.21	0.000463	0.00772	loglinear	G alpha (q) signalling events, Muscle contraction, Platelet activation# signaling and aggregation, Signaling by the B Cell Receptor (BCR)	NM_010586.1:4365
Dicer1-mRNA	0.908	0.16	0.595	1.22	1.88	1.51	2.33	0.000463	0.00772	loglinear		NM_148948.2:5270
Crem-mRNA	0.873	0.154	0.572	1.17	1.83	1.49	2.26	0.000468	0.00778	loglinear		NM_001110853.1:1840
Mdc1-mRNA	0.905	0.16	0.591	1.22	1.87	1.51	2.33	0.000481	0.00798	loglinear	Cell Cycle, DNA Repair, SUMO E3 ligases SUMOylate target proteins	NM_001010833.2:5900
Fas.1-mRNA	1.16	0.206	0.759	1.57	2.24	1.69	2.96	0.000486	0.00804	lm.nb	Death Receptor Signalling, Programmed Cell Death	NM_007987.2:95
Arhgef10-mRNA	0.473	0.0842	0.308	0.638	1.39	1.24	1.56	0.000501	0.00828	loglinear	Death Receptor Signalling, Signaling by Rho GTPases	NM_001037736.1:1105
Smarcd1-mRNA	0.589	0.105	0.383	0.795	1.5	1.3	1.74	0.000506	0.00835	loglinear	Chromatin modifying enzymes, Transcriptional regulation by RUNX1	NM_031842.1:2220
Napsa-mRNA	1.05	0.187	0.68	1.41	2.06	1.6	2.66	0.000508	0.00836	loglinear		NM_008437.1:1144
Hnrnpm-mRNA	0.888	0.159	0.577	1.2	1.85	1.49	2.3	0.000514	0.00844	loglinear	Metabolism of RNA, Signaling by FGFR2	NM_001109913.1:606
Il1a-mRNA	1.94	0.347	1.26	2.62	3.84	2.39	6.14	0.000515	0.00845	lm.nb	Signaling by Interleukins	NM_010554.4:512
Xbp1-mRNA	0.845	0.151	0.549	1.14	1.8	1.46	2.21	0.000518	0.00847	loglinear		NM_013842.2:825
Camk2d-mRNA	0.517	0.0929	0.335	0.699	1.43	1.26	1.62	0.000527	0.0086	loglinear	Cellular responses to stress, Interferon Signaling, MAPK family signaling cascades, Muscle contraction, Neuronal System, Transport of small molecules	NM_001025439.1:1315
Pilra-mRNA	2.02	0.363	1.31	2.73	4.06	2.48	6.66	0.000528	0.0086	lm.nb	Immunoregulatory interactions between a Lymphoid and a non-Lymphoid cell	NM_153510.3:1050
Nbn-mRNA	0.717	0.129	0.464	0.969	1.64	1.38	1.96	0.000531	0.00865	loglinear	Cell Cycle, Cellular responses to stress, DNA Repair, Transcriptional Regulation by TP53	NM_013752.3:1000
Xab2-mRNA	0.727	0.131	0.47	0.985	1.66	1.38	1.98	0.000551	0.00895	loglinear	DNA Repair, Metabolism of RNA	NM_026156.2:1616
Atg5.1-mRNA	0.785	0.142	0.506	1.06	1.72	1.42	2.09	0.00056	0.00908	loglinear	Autophagy	NM_001314013.1:262
Spp1-mRNA	1.05	0.191	0.679	1.43	2.07	1.6	2.69	0.000562	0.00909	lm.nb	Extracellular matrix organization, Regulation of IGF transport and uptake by IGFBPs	NM_009263.3:420
Chuk-mRNA	1.05	0.191	0.678	1.42	2.07	1.6	2.68	0.000563	0.00909	lm.nb		NM_001162410.1:222
Jam2-mRNA	0.908	0.165	0.585	1.23	1.88	1.5	2.35	0.000564	0.00909	loglinear	Cell surface interactions at the vascular wall, Extracellular matrix organization	NM_023844.4:1090
Prkdc-mRNA	0.958	0.174	0.617	1.3	1.94	1.53	2.46	0.000566	0.0091	loglinear	DNA Repair	NM_011159.2:3108
Cst7-mRNA	2.36	0.429	1.52	3.2	5.13	2.87	9.19	0.000571	0.00917	loglinear		NM_009977.3:690
Mapk1-mRNA	0.233	0.0424	0.15	0.316	1.18	1.11	1.24	0.000577	0.00926	loglinear	Cell Cycle, Cellular responses to stress, Developmental Biology, G alpha (i) signalling events, G alpha (q) signalling events, Intracellular signaling by second messengers, MAPK family signaling cascades, Neutrophil degranulation, Platelet activation# signaling and aggregation, Signaling by FGFR2, Signaling by Interleukins, Signaling by NTRKs, Signaling by Nuclear Receptors, Signaling by Rho GTPa…	NM_011949.3:1210
Hdac7-mRNA	1.21	0.22	0.776	1.64	2.31	1.71	3.11	0.000582	0.00931	loglinear	SUMO E3 ligases SUMOylate target proteins	NM_019572.2:3706
Dnaja2-mRNA	0.363	0.0663	0.233	0.493	1.29	1.18	1.41	0.000592	0.00946	loglinear	Cellular responses to stress	NM_019794.4:1045
Keap1-mRNA	0.365	0.0667	0.234	0.496	1.29	1.18	1.41	0.000594	0.00947	loglinear	Class I MHC mediated antigen processing & presentation, Deubiquitination	NM_016679.4:4140
Flt1-mRNA	0.982	0.18	0.63	1.33	1.98	1.55	2.52	0.000599	0.00953	loglinear	Signaling by VEGF	NM_010228.3:1550
Prnp-mRNA	0.431	0.0789	0.276	0.586	1.35	1.21	1.5	0.0006	0.00953	loglinear	Protein localization	NM_011170.2:1460
Bok-mRNA	0.504	0.0925	0.322	0.685	1.42	1.25	1.61	0.000614	0.00971	loglinear		NM_016778.2:635
Sirt7-mRNA	0.941	0.173	0.602	1.28	1.92	1.52	2.43	0.000614	0.00971	loglinear		NM_153056.2:575
Atf4-mRNA	0.439	0.0806	0.281	0.597	1.36	1.21	1.51	0.000614	0.00971	loglinear		NM_009716.2:812
Mmrn2-mRNA	1.56	0.287	0.997	2.12	2.95	2	4.35	0.000617	0.00973	loglinear		NM_153127.3:2622
Jam3-mRNA	0.753	0.138	0.482	1.02	1.69	1.4	2.03	0.000618	0.00973	loglinear	Cell surface interactions at the vascular wall, Extracellular matrix organization	NM_023277.4:145
Zfp24-mRNA	0.539	0.0995	0.344	0.734	1.45	1.27	1.66	0.00063	0.00989	loglinear		NM_021559.2:2326
Ccs-mRNA	0.702	0.13	0.448	0.956	1.63	1.36	1.94	0.000635	0.00996	loglinear		XM_006531645.1:185
Il1rap-mRNA	0.791	0.146	0.505	1.08	1.73	1.42	2.11	0.00064	0.01	loglinear	Intracellular signaling by second messengers, Neuronal System, Signaling by Interleukins	NM_134103.2:945
Dst-mRNA	0.741	0.137	0.472	1.01	1.67	1.39	2.01	0.000651	0.0102	lm.nb	Cell-Cell communication, Extracellular matrix organization	NM_010081.2:226
Ezh2-mRNA	0.667	0.124	0.424	0.911	1.59	1.34	1.88	0.00067	0.0105	loglinear	Cellular responses to stress, Chromatin modifying enzymes, Epigenetic regulation of gene expression, Intracellular signaling by second messengers	NM_007971.2:425
Zfp367-mRNA	0.605	0.113	0.384	0.826	1.52	1.3	1.77	0.000677	0.0105	loglinear		NM_175494.4:1235
Ddx23-mRNA	0.483	0.0901	0.306	0.66	1.4	1.24	1.58	0.00068	0.0106	loglinear	Metabolism of RNA	NM_001080981.1:2175
H2afx-mRNA	0.761	0.142	0.482	1.04	1.69	1.4	2.05	0.000682	0.0106	loglinear	Cell Cycle, Cellular responses to stress, DNA Repair, Epigenetic regulation of gene expression, Gene Silencing by RNA, Signaling by Nuclear Receptors, Signaling by Rho GTPases, Signaling by WNT, Transcriptional regulation by RUNX1	NM_010436.2:980
Sox10-mRNA	0.715	0.134	0.452	0.977	1.64	1.37	1.97	0.000694	0.0108	loglinear		XM_128139.6:2646
Tnf.1-mRNA	3.99	0.749	2.53	5.46	15.9	5.76	44.1	0.000703	0.0109	loglinear	Death Receptor Signalling, TNFR2 non-canonical NF-kB pathway	NM_013693.1:1135
Mcm5-mRNA	1.18	0.222	0.747	1.62	2.27	1.68	3.07	0.000704	0.0109	loglinear		NM_008566.2:2244
Cntnap2-mRNA	0.324	0.061	0.204	0.443	1.25	1.15	1.36	0.000723	0.0111	loglinear		NM_001004357.2:3985
Egfr-mRNA	0.713	0.134	0.449	0.976	1.64	1.37	1.97	0.000729	0.0112	loglinear	Developmental Biology, G alpha (q) signalling events, Intracellular signaling by second messengers, MAPK family signaling cascades, Signaling by NOTCH, Signaling by Nuclear Receptors, Signaling by PTK6, Vesicle-mediated transport	NM_207655.2:1335
Atxn2-mRNA	0.43	0.0811	0.271	0.589	1.35	1.21	1.5	0.000731	0.0112	loglinear		NM_009125.2:3036
Fkbp5-mRNA	1.24	0.235	0.783	1.7	2.37	1.72	3.26	0.000733	0.0112	lm.nb	Cellular responses to stress, Signaling by Nuclear Receptors	NM_010220.3:2125
Pik3r2-mRNA	0.764	0.144	0.481	1.05	1.7	1.4	2.07	0.000736	0.0113	loglinear	Cell surface interactions at the vascular wall, Costimulation by the CD28 family, Developmental Biology, G alpha (q) signalling events, Intracellular signaling by second messengers, Metabolism of lipids, Platelet activation# signaling and aggregation, Signaling by Interleukins, Signaling by NTRKs, Signaling by Nuclear Receptors, Signaling by Rho GTPases, Signaling by SCF-KIT, Signaling by VEGF	NM_008841.2:230
Ripk1.1-mRNA	1.21	0.228	0.759	1.65	2.31	1.69	3.15	0.000739	0.0113	loglinear	Death Receptor Signalling, Deubiquitination, Programmed Cell Death, Toll-like Receptor Cascades, Transport of small molecules	NM_009068.3:3185
Tcerg1-mRNA	0.547	0.104	0.344	0.75	1.46	1.27	1.68	0.000747	0.0114	loglinear		NM_001039474.1:468
Sesn1-mRNA	0.564	0.107	0.355	0.774	1.48	1.28	1.71	0.000748	0.0114	loglinear	Cellular responses to stress, Transcriptional Regulation by TP53	NM_001013370.2:497
Mecp2-mRNA	0.595	0.113	0.373	0.816	1.51	1.3	1.76	0.000762	0.0116	loglinear		NM_010788.2:755
Dapk1-mRNA	0.67	0.127	0.42	0.92	1.59	1.34	1.89	0.000769	0.0117	loglinear		NM_134062.1:4935
Kdm2a-mRNA	0.777	0.148	0.487	1.07	1.71	1.4	2.1	0.000782	0.0118	lm.nb	Chromatin modifying enzymes	NM_001001984.2:4160
Gnb1-mRNA	-0.279	0.0533	-0.384	-0.175	0.824	0.766	0.886	0.000782	0.0118	loglinear	G alpha (i) signalling events, G alpha (q) signalling events, GPCR ligand binding, Neuronal System, Platelet activation# signaling and aggregation, Signaling by Nuclear Receptors, Signaling by WNT, Transport of small molecules	NM_008142.3:311
Cln8-mRNA	0.608	0.116	0.381	0.835	1.52	1.3	1.78	0.000783	0.0118	loglinear		NM_012000.3:762
Fgf2-mRNA	0.951	0.181	0.595	1.31	1.93	1.51	2.47	0.000783	0.0118	loglinear	Extracellular matrix organization, Intracellular signaling by second messengers, MAPK family signaling cascades, Signaling by FGFR2	NM_008006.2:509
Cks1b-mRNA	1.3	0.248	0.81	1.78	2.46	1.75	3.44	0.000799	0.012	loglinear	Cell Cycle	NM_016904.1:185
Cers6-mRNA	0.614	0.118	0.383	0.845	1.53	1.3	1.8	0.000813	0.0122	loglinear	Metabolism of lipids	NM_172856.3:678
Nes-mRNA	1.09	0.209	0.677	1.5	2.12	1.6	2.82	0.000826	0.0124	loglinear		NM_016701.3:2716
Src-mRNA	0.647	0.125	0.403	0.891	1.57	1.32	1.85	0.000829	0.0124	loglinear	Autophagy, Cell Cycle, Cell surface interactions at the vascular wall, Costimulation by the CD28 family, Developmental Biology, G alpha (i) signalling events, Intracellular signaling by second messengers, MAPK family signaling cascades, Platelet activation# signaling and aggregation, Signaling by FGFR2, Signaling by MET, Signaling by NTRKs, Signaling by Nuclear Receptors, Signaling by Rho GTPases…	NM_001025395.2:968
Polr2j-mRNA	0.376	0.0726	0.234	0.518	1.3	1.18	1.43	0.000844	0.0126	loglinear		NM_011293.2:70
Map2k2-mRNA	0.696	0.135	0.431	0.96	1.62	1.35	1.95	0.00087	0.013	loglinear	Developmental Biology, MAPK family signaling cascades, Signaling by NTRKs	NM_023138.4:1440
Mobp-mRNA	0.671	0.13	0.416	0.927	1.59	1.33	1.9	0.000876	0.013	lm.nb		NM_001039364.2:152
Lclat1-mRNA	0.3	0.0584	0.186	0.415	1.23	1.14	1.33	0.000884	0.0131	loglinear	Metabolism of lipids	NM_001177967.1:2646
Atxn7-mRNA	1.01	0.196	0.623	1.39	2.01	1.54	2.62	0.00089	0.0132	loglinear	Deubiquitination	NM_139227.4:3328
Bag4-mRNA	0.625	0.122	0.386	0.864	1.54	1.31	1.82	0.000908	0.0134	loglinear	Cellular responses to stress, Death Receptor Signalling	NM_026121.3:3735
Ikbkg-mRNA	1.01	0.198	0.623	1.4	2.02	1.54	2.64	0.000925	0.0137	loglinear		NM_178590.2:525
Fus-mRNA	0.654	0.128	0.403	0.905	1.57	1.32	1.87	0.000929	0.0137	loglinear	Metabolism of RNA	NM_139149.2:15
Ercc2-mRNA	0.932	0.183	0.573	1.29	1.91	1.49	2.45	0.000944	0.0139	loglinear	DNA Repair, Metabolism of RNA, RNA Polymerase II Pre-transcription Events, Transcriptional Regulation by TP53	NM_007949.4:1800
Mbd3-mRNA	0.57	0.113	0.349	0.791	1.48	1.27	1.73	0.000977	0.0144	loglinear	Intracellular signaling by second messengers, Transcriptional Regulation by TP53	NM_013595.2:420
Iqsec1-mRNA	0.665	0.131	0.407	0.923	1.59	1.33	1.9	0.000979	0.0144	loglinear		NM_001134383.1:1792
Htt-mRNA	0.678	0.134	0.415	0.942	1.6	1.33	1.92	0.000996	0.0146	loglinear		NM_010414.1:2300
Fen1-mRNA	0.84	0.167	0.513	1.17	1.79	1.43	2.25	0.00101	0.0147	loglinear		NM_001271614.1:1880
Dnmt1-mRNA	0.762	0.151	0.465	1.06	1.7	1.38	2.08	0.00101	0.0147	loglinear	Epigenetic regulation of gene expression, SUMO E3 ligases SUMOylate target proteins	NM_010066.3:2380
Sumo1-mRNA	0.789	0.157	0.48	1.1	1.73	1.4	2.14	0.00104	0.0151	loglinear	Cell Cycle, DNA Repair, Interferon Signaling, SUMO E3 ligases SUMOylate target proteins	NM_009460.1:720
Sp1-mRNA	0.895	0.179	0.545	1.25	1.86	1.46	2.37	0.00104	0.0152	loglinear	Signaling by Nuclear Receptors, Signaling by TGF-beta family members	NM_013672.2:6580
Bin1-mRNA	0.681	0.136	0.414	0.948	1.6	1.33	1.93	0.00105	0.0152	loglinear		NM_001083334.1:1400
Ldlrad3-mRNA	0.944	0.189	0.573	1.31	1.92	1.49	2.49	0.00107	0.0155	loglinear		NM_178886.2:1570
Hira-mRNA	0.798	0.16	0.484	1.11	1.74	1.4	2.16	0.00108	0.0157	lm.nb	Cellular responses to stress	NM_010435.2:3210
Htra2-mRNA	0.77	0.155	0.467	1.07	1.71	1.38	2.1	0.00108	0.0157	loglinear		NM_019752.3:1088
Ak1-mRNA	0.615	0.124	0.372	0.858	1.53	1.29	1.81	0.0011	0.0159	loglinear	Metabolism of nucleotides	NM_001198790.1:1625
Bmi1-mRNA	0.592	0.12	0.357	0.827	1.51	1.28	1.77	0.00115	0.0165	loglinear	Cellular responses to stress, Intracellular signaling by second messengers, SUMO E3 ligases SUMOylate target proteins, Transcriptional regulation by RUNX1	NM_007552.4:3354
Smarca4-mRNA	0.711	0.144	0.428	0.994	1.64	1.35	1.99	0.00115	0.0166	loglinear	Chromatin modifying enzymes, Signaling by Interleukins, Signaling by WNT, Transcriptional regulation by RUNX1	NM_011417.2:3540
Ptdss1-mRNA	0.374	0.0762	0.224	0.523	1.3	1.17	1.44	0.00119	0.017	loglinear	Metabolism of lipids	NM_008959.3:1830
Cers4-mRNA	0.767	0.156	0.461	1.07	1.7	1.38	2.11	0.00119	0.017	loglinear	Metabolism of lipids	NM_026058.4:1458
Tfg-mRNA	0.777	0.159	0.467	1.09	1.71	1.38	2.13	0.00119	0.017	loglinear		NM_001252443.1:578
Atf6-mRNA	0.569	0.116	0.342	0.797	1.48	1.27	1.74	0.00119	0.017	loglinear		NM_001081304.1:4765
Cd24a-mRNA	0.911	0.186	0.547	1.28	1.88	1.46	2.42	0.0012	0.0171	loglinear		NM_009846.2:584
Mag-mRNA	0.532	0.109	0.318	0.745	1.45	1.25	1.68	0.00121	0.0172	loglinear	Cell surface interactions at the vascular wall, Death Receptor Signalling	NM_010758.2:1670
Gadd45a-mRNA	0.973	0.199	0.582	1.36	1.96	1.5	2.57	0.00122	0.0174	loglinear	Transcriptional Regulation by TP53	NM_007836.1:654
Ccni-mRNA	0.665	0.137	0.397	0.934	1.59	1.32	1.91	0.00126	0.0179	lm.nb		NM_017367.3:1180
Atr-mRNA	0.965	0.2	0.573	1.36	1.95	1.49	2.56	0.0013	0.0185	loglinear		NM_019864.1:4392
Kdm1a-mRNA	0.652	0.135	0.387	0.918	1.57	1.31	1.89	0.00133	0.0188	loglinear	Chromatin modifying enzymes, Factors involved in megakaryocyte development and platelet production, Signaling by Nuclear Receptors, Signaling by Rho GTPases	NM_133872.1:1263
Rac1-mRNA	0.239	0.0497	0.142	0.337	1.18	1.1	1.26	0.00133	0.0189	loglinear	Costimulation by the CD28 family, Death Receptor Signalling, Developmental Biology, Factors involved in megakaryocyte development and platelet production, Intracellular signaling by second messengers, MAPK family signaling cascades, Neutrophil degranulation, Platelet activation# signaling and aggregation, Signaling by MET, Signaling by NTRKs, Signaling by PTK6, Signaling by Rho GTPases, Signaling…	NM_009007.2:1045
Npnt-mRNA	0.794	0.166	0.469	1.12	1.73	1.38	2.17	0.00137	0.0193	loglinear		NM_001029836.1:2650
ASCT2-mRNA	2.24	0.469	1.32	3.16	4.72	2.5	8.92	0.0014	0.0197	loglinear		NM_009201.2:1704
Map1lc3a-mRNA	0.564	0.118	0.333	0.796	1.48	1.26	1.74	0.0014	0.0197	loglinear	Autophagy	NM_025735.1:685
Kdm4b-mRNA	0.687	0.144	0.404	0.97	1.61	1.32	1.96	0.00144	0.0202	loglinear	Chromatin modifying enzymes, DNA Repair, Signaling by Nuclear Receptors	NM_172132.1:3704
Setd1a-mRNA	0.907	0.191	0.532	1.28	1.87	1.45	2.43	0.00146	0.0204	loglinear	Chromatin modifying enzymes, Transcriptional regulation by RUNX1	NM_178029.3:1612
Cxxc1-mRNA	0.734	0.155	0.431	1.04	1.66	1.35	2.05	0.00147	0.0206	loglinear		NM_028868.3:1749
Ehmt2-mRNA	0.664	0.141	0.389	0.94	1.58	1.31	1.92	0.00149	0.0208	loglinear	Cellular responses to stress, Chromatin modifying enzymes, Transcriptional Regulation by TP53	NM_145830.1:3475
Atg3-mRNA	0.677	0.143	0.396	0.958	1.6	1.32	1.94	0.00149	0.0208	loglinear	Autophagy	NM_026402.3:862
Gadd45g-mRNA	0.919	0.195	0.537	1.3	1.89	1.45	2.46	0.00152	0.0211	loglinear		NM_011817.2:208
Acin1-mRNA	0.665	0.142	0.387	0.943	1.59	1.31	1.92	0.00156	0.0217	lm.nb		NM_001085472.2:674
Opalin-mRNA	0.668	0.143	0.388	0.948	1.59	1.31	1.93	0.00158	0.0219	loglinear		NM_153520.1:201
Ambra1-mRNA	0.8	0.172	0.464	1.14	1.74	1.38	2.2	0.00162	0.0225	loglinear	Autophagy	NM_001080754.1:944
Akt1s1-mRNA	0.345	0.074	0.199	0.49	1.27	1.15	1.4	0.00164	0.0226	loglinear	Cellular responses to stress, Intracellular signaling by second messengers, mTOR signalling	NM_026270.4:946
Ptgs1-mRNA	0.874	0.188	0.506	1.24	1.83	1.42	2.37	0.00164	0.0227	lm.nb	Biological oxidations, Metabolism of lipids	NM_008969.3:1642
Plxnb3-mRNA	0.939	0.202	0.543	1.33	1.92	1.46	2.52	0.00164	0.0227	loglinear	Developmental Biology	NM_019587.2:2862
Sirt1-mRNA	0.599	0.129	0.345	0.852	1.51	1.27	1.81	0.00169	0.0232	loglinear	Cellular responses to stress, Epigenetic regulation of gene expression	NM_019812.2:843
Eef2k-mRNA	0.573	0.124	0.331	0.816	1.49	1.26	1.76	0.00169	0.0232	loglinear	mTOR signalling	NM_007908.3:1166
Kdm2b-mRNA	0.696	0.151	0.4	0.992	1.62	1.32	1.99	0.00175	0.024	loglinear	Chromatin modifying enzymes, Class I MHC mediated antigen processing & presentation	NM_001003953.1:3984
Ly96-mRNA	1.18	0.256	0.674	1.68	2.26	1.6	3.2	0.00177	0.0243	loglinear	Programmed Cell Death, Toll-like Receptor Cascades	NM_016923.1:368
Lrp1-mRNA	0.638	0.139	0.365	0.91	1.56	1.29	1.88	0.00178	0.0244	loglinear	G alpha (i) signalling events, Metabolism of vitamins and cofactors, Vesicle-mediated transport	NM_008512.2:1310
Rb1cc1-mRNA	0.635	0.138	0.363	0.906	1.55	1.29	1.87	0.00179	0.0245	lm.nb	Autophagy	NM_009826.4:497
Ccng2-mRNA	0.813	0.177	0.465	1.16	1.76	1.38	2.24	0.0018	0.0246	loglinear		NM_007635.4:1536
Tpm1-mRNA	0.351	0.0767	0.201	0.501	1.28	1.15	1.42	0.00182	0.0247	loglinear	Muscle contraction	NM_024427.4:426
Setd2-mRNA	0.662	0.145	0.378	0.945	1.58	1.3	1.93	0.00182	0.0248	loglinear	Chromatin modifying enzymes	NM_001081340.2:1345
Bcl2l2-mRNA	0.614	0.134	0.35	0.877	1.53	1.27	1.84	0.00183	0.0249	lm.nb		NM_007537.1:1592
Anapc15-mRNA	0.886	0.194	0.506	1.27	1.85	1.42	2.41	0.00184	0.0249	lm.nb	Cell Cycle, Cellular responses to stress	NM_027532.3:350
Marco-mRNA	1.28	0.281	0.729	1.83	2.43	1.66	3.55	0.00185	0.025	lm.nb	Vesicle-mediated transport	NM_010766.2:350
Gtf2ird1-mRNA	0.567	0.125	0.323	0.812	1.48	1.25	1.76	0.00186	0.0251	loglinear		NM_001081464.1:1430
Kdm6a-mRNA	0.941	0.207	0.536	1.35	1.92	1.45	2.54	0.00186	0.0251	lm.nb	Chromatin modifying enzymes	NM_009483.1:2560
Gja1-mRNA	0.621	0.136	0.354	0.888	1.54	1.28	1.85	0.00187	0.0252	lm.nb	Vesicle-mediated transport	NM_010288.3:1450
Dock1-mRNA	0.548	0.121	0.311	0.784	1.46	1.24	1.72	0.00192	0.0259	loglinear	Developmental Biology, Factors involved in megakaryocyte development and platelet production, Signaling by PTK6, Signaling by VEGF	NM_001033420.2:405
Slc6a1-mRNA	0.709	0.156	0.402	1.02	1.63	1.32	2.02	0.00193	0.0259	loglinear	Neuronal System, Transport of small molecules	NM_178703.4:1865
Xrcc6-mRNA	0.694	0.153	0.393	0.994	1.62	1.31	1.99	0.00193	0.0259	loglinear	DNA Repair, Neutrophil degranulation	NM_010247.2:1640
Ncor1-mRNA	0.726	0.161	0.411	1.04	1.65	1.33	2.06	0.00195	0.026	loglinear		NM_011308.2:211
Rad17-mRNA	0.756	0.167	0.428	1.08	1.69	1.35	2.12	0.00196	0.0262	loglinear	Cell Cycle, DNA Repair, Transcriptional Regulation by TP53	NM_001044371.1:386
Eif1-mRNA	0.594	0.132	0.336	0.853	1.51	1.26	1.81	0.00198	0.0264	loglinear		NM_011508.1:664
Trat1-mRNA	1.01	0.224	0.567	1.45	2.01	1.48	2.72	0.00203	0.0271	lm.nb	Intracellular signaling by second messengers	NM_198297.3:535
Tubb4a-mRNA	0.566	0.126	0.319	0.814	1.48	1.25	1.76	0.00205	0.0273	loglinear	Asparagine N-linked glycosylation, Cell Cycle, Cellular responses to stress, Developmental Biology, Factors involved in megakaryocyte development and platelet production, MHC class II antigen presentation, Signaling by Hedgehog, Signaling by Rho GTPases, Vesicle-mediated transport	NM_009451.3:1819
Ptms-mRNA	0.555	0.124	0.312	0.799	1.47	1.24	1.74	0.00209	0.0278	loglinear		NM_026988.2:755
Idh1-mRNA	0.507	0.114	0.284	0.729	1.42	1.22	1.66	0.0021	0.0279	loglinear	Metabolism of vitamins and cofactors, Neutrophil degranulation, Protein localization	NM_010497.2:495
Itga7-mRNA	0.996	0.224	0.557	1.44	1.99	1.47	2.7	0.00216	0.0286	loglinear		NM_008398.2:2435
Gpr62-mRNA	0.673	0.151	0.376	0.969	1.59	1.3	1.96	0.00217	0.0287	loglinear		NM_001159652.1:1576
Vamp7-mRNA	0.689	0.155	0.384	0.993	1.61	1.3	1.99	0.0022	0.029	lm.nb		NM_011515.4:390
Pllp-mRNA	0.449	0.102	0.25	0.649	1.37	1.19	1.57	0.00224	0.0295	loglinear		NM_026385.3:345
Taz-mRNA	0.702	0.159	0.39	1.01	1.63	1.31	2.02	0.00224	0.0295	loglinear		NM_181516.5:26
Epg5-mRNA	0.554	0.125	0.308	0.8	1.47	1.24	1.74	0.00224	0.0295	loglinear		NM_001195633.1:2436
Chl1-mRNA	0.368	0.0837	0.203	0.532	1.29	1.15	1.45	0.00232	0.0304	loglinear		NM_007697.2:2010
Bag3-mRNA	0.663	0.151	0.367	0.959	1.58	1.29	1.94	0.00232	0.0304	loglinear	Cellular responses to stress	NM_013863.4:1000
Usp21-mRNA	0.5	0.114	0.276	0.723	1.41	1.21	1.65	0.00233	0.0304	loglinear	Death Receptor Signalling, Deubiquitination	NM_013919.4:1590
Chst8-mRNA	0.756	0.173	0.418	1.09	1.69	1.34	2.13	0.00235	0.0307	loglinear	Asparagine N-linked glycosylation	NM_175140.4:1196
Cd33.1-mRNA	1.25	0.285	0.688	1.8	2.37	1.61	3.49	0.00236	0.0307	loglinear	Immunoregulatory interactions between a Lymphoid and a non-Lymphoid cell, Neutrophil degranulation	NM_001111058.1:598
Mnat1-mRNA	0.536	0.123	0.295	0.776	1.45	1.23	1.71	0.00239	0.0311	loglinear	Cell Cycle, DNA Repair, Metabolism of RNA, RNA Polymerase II Pre-transcription Events, Transcriptional regulation by RUNX1, Transcriptional Regulation by TP53	NM_008612.2:914
Eif2s1-mRNA	0.442	0.101	0.243	0.641	1.36	1.18	1.56	0.00241	0.0314	loglinear	Transport of small molecules	NM_026114.3:665
Tmem64-mRNA	0.685	0.158	0.376	0.995	1.61	1.3	1.99	0.00248	0.0323	loglinear		NM_181401.3:1125
Ap2b1-mRNA	0.322	0.0744	0.176	0.468	1.25	1.13	1.38	0.00252	0.0327	loglinear		NM_001035854.2:4160
Mal-mRNA	0.35	0.0809	0.191	0.508	1.27	1.14	1.42	0.00254	0.0329	loglinear		NM_001171187.1:685
Kmt2a-mRNA	0.661	0.154	0.36	0.962	1.58	1.28	1.95	0.00261	0.0338	lm.nb		NM_001081049.1:2080
Ncam1-mRNA	0.397	0.0924	0.216	0.578	1.32	1.16	1.49	0.00262	0.0338	loglinear	Developmental Biology, MAPK family signaling cascades	NM_001113204.1:740
Ran-mRNA	0.259	0.0604	0.141	0.377	1.2	1.1	1.3	0.00266	0.0343	loglinear	Gene Silencing by RNA, Metabolism of lipids	NM_009391.3:1755
Car2-mRNA	0.377	0.0883	0.204	0.55	1.3	1.15	1.46	0.00273	0.0351	loglinear	Transport of small molecules	NM_009801.4:437
Smn1-mRNA	0.466	0.109	0.251	0.68	1.38	1.19	1.6	0.00276	0.0355	loglinear	Metabolism of RNA	NM_011420.2:390
Phf2-mRNA	0.528	0.124	0.285	0.77	1.44	1.22	1.71	0.00277	0.0355	loglinear	Chromatin modifying enzymes	NM_011078.2:3590
Ache-mRNA	0.548	0.129	0.296	0.801	1.46	1.23	1.74	0.00278	0.0356	loglinear		NM_009599.3:1073
Tarbp2-mRNA	0.93	0.219	0.5	1.36	1.91	1.41	2.57	0.00284	0.0363	lm.nb		NM_001253795.1:813
Erlec1-mRNA	0.571	0.135	0.306	0.836	1.49	1.24	1.79	0.0029	0.037	loglinear	Signaling by Hedgehog, Transport of small molecules	NM_025745.3:940
Mfn2-mRNA	0.307	0.0729	0.164	0.45	1.24	1.12	1.37	0.00297	0.0379	loglinear		XM_006535920.1:692
Nptx1-mRNA	0.688	0.164	0.367	1.01	1.61	1.29	2.01	0.00298	0.0379	lm.nb		NM_008730.2:4748
Prpf3-mRNA	0.703	0.167	0.375	1.03	1.63	1.3	2.04	0.00299	0.038	lm.nb	Metabolism of RNA	NM_027541.4:1486
Ptk2-mRNA	-0.459	0.109	-0.674	-0.245	0.727	0.627	0.844	0.00301	0.0382	loglinear	Developmental Biology, MAPK family signaling cascades, Platelet activation# signaling and aggregation, Programmed Cell Death, Signaling by MET, Signaling by Nuclear Receptors, Signaling by Rho GTPases, Signaling by VEGF	NM_007982.2:1060
Cox5b-mRNA	0.552	0.132	0.294	0.811	1.47	1.23	1.75	0.00306	0.0387	loglinear		NM_009942.2:332
Ppp2r5c-mRNA	0.342	0.0819	0.182	0.503	1.27	1.13	1.42	0.00308	0.039	loglinear		NM_001135001.1:1400
Creb1-mRNA	0.631	0.152	0.333	0.928	1.55	1.26	1.9	0.00318	0.0402	loglinear		NM_001037726.1:2734
Trim47-mRNA	1.41	0.339	0.746	2.08	2.66	1.68	4.22	0.00318	0.0402	loglinear		NM_001205081.1:2019
Igf1r-mRNA	0.628	0.151	0.332	0.925	1.55	1.26	1.9	0.0032	0.0403	loglinear	Signaling by Nuclear Receptors	NM_010513.2:3390
ErbB4-mRNA	-0.538	0.131	-0.794	-0.281	0.689	0.577	0.823	0.00337	0.0424	loglinear	Intracellular signaling by second messengers, MAPK family signaling cascades, Signaling by Nuclear Receptors, Signaling by PTK6	NM_010154.1:2290
Cd109-mRNA	0.976	0.238	0.509	1.44	1.97	1.42	2.72	0.00347	0.0436	lm.nb	Platelet activation# signaling and aggregation	NM_153098.3:2720
Dot1l-mRNA	0.835	0.204	0.435	1.24	1.78	1.35	2.35	0.00349	0.0438	lm.nb	Chromatin modifying enzymes	NM_199322.1:5490
Gnptg-mRNA	0.473	0.116	0.245	0.702	1.39	1.19	1.63	0.0036	0.0452	loglinear		NM_172529.3:95
Txnl1-mRNA	0.393	0.0966	0.203	0.582	1.31	1.15	1.5	0.00362	0.0453	loglinear		NM_016792.2:1635
Nlgn2-mRNA	0.636	0.157	0.327	0.944	1.55	1.25	1.92	0.00375	0.0468	loglinear	Neuronal System	NM_198862.2:1204
Gdpd2-mRNA	0.521	0.129	0.268	0.774	1.43	1.2	1.71	0.00378	0.0472	loglinear		NM_023608.3:1438
Axin2-mRNA	0.464	0.115	0.238	0.69	1.38	1.18	1.61	0.0038	0.0474	loglinear	Deubiquitination, Signaling by WNT	NM_015732.4:1120
Stambpl1-mRNA	0.377	0.0937	0.193	0.561	1.3	1.14	1.48	0.00382	0.0475	loglinear	Deubiquitination	NM_029682.4:1040
Tnfrsf11b-mRNA	0.726	0.181	0.372	1.08	1.65	1.29	2.11	0.00383	0.0476	loglinear	TNFR2 non-canonical NF-kB pathway	NM_008764.3:684
Pik3ca-mRNA	0.529	0.132	0.271	0.786	1.44	1.21	1.72	0.00384	0.0477	loglinear	Cell surface interactions at the vascular wall, Costimulation by the CD28 family, Developmental Biology, G alpha (q) signalling events, Intracellular signaling by second messengers, Metabolism of lipids, Platelet activation# signaling and aggregation, Signaling by Erythropoietin, Signaling by FGFR2, Signaling by Interleukins, Signaling by MET, Signaling by NTRKs, Signaling by Nuclear Receptors, S…	NM_008839.1:1255
Brd3-mRNA	0.62	0.155	0.317	0.924	1.54	1.25	1.9	0.00394	0.0488	lm.nb		NM_001113573.1:2690
Park7-mRNA	0.35	0.0877	0.178	0.522	1.27	1.13	1.44	0.00398	0.0493	loglinear	Autophagy, SUMO E3 ligases SUMOylate target proteins	NM_020569.3:334
Prkaca-mRNA	0.319	0.0801	0.163	0.476	1.25	1.12	1.39	0.004	0.0495	loglinear	Cell Cycle, Developmental Biology, Factors involved in megakaryocyte development and platelet production, G alpha (i) signalling events, Intracellular signaling by second messengers, MAPK family signaling cascades, Muscle contraction, Neuronal System, Signaling by Hedgehog, Signaling by Interleukins, Signaling by VEGF, Transport of small molecules	NM_008854.3:699
Srsf4-mRNA	0.499	0.126	0.252	0.746	1.41	1.19	1.68	0.00416	0.0513	loglinear		NM_020587.2:524
Gss-mRNA	0.509	0.129	0.257	0.761	1.42	1.19	1.7	0.0042	0.0517	loglinear	Biological oxidations	NM_008180.1:728
Atg5-mRNA	0.56	0.142	0.283	0.838	1.47	1.22	1.79	0.00421	0.0518	lm.nb	Autophagy	NM_053069.5:774
Xiap-mRNA	0.519	0.131	0.262	0.776	1.43	1.2	1.71	0.00421	0.0518	loglinear	Death Receptor Signalling, Intracellular signaling by second messengers, Programmed Cell Death, Signaling by WNT	NM_009688.2:1654
Cul2-mRNA	0.385	0.0975	0.193	0.576	1.31	1.14	1.49	0.00427	0.0523	loglinear	Cellular responses to stress, Class I MHC mediated antigen processing & presentation	NM_029402.3:2528
Hspb1-mRNA	1.07	0.272	0.538	1.61	2.1	1.45	3.04	0.00432	0.0529	lm.nb	MAPK family signaling cascades, Metabolism of RNA, Signaling by Nuclear Receptors, Signaling by VEGF	NM_013560.2:630
Emp1-mRNA	0.907	0.231	0.454	1.36	1.87	1.37	2.56	0.00437	0.0535	loglinear		NM_010128.4:1080
Pdgfa-mRNA	-0.333	0.0849	-0.499	-0.166	0.794	0.708	0.891	0.00441	0.0539	loglinear	Extracellular matrix organization, Intracellular signaling by second messengers, MAPK family signaling cascades, Platelet activation# signaling and aggregation	NM_008808.3:805
Polr2l-mRNA	0.578	0.148	0.289	0.868	1.49	1.22	1.83	0.00446	0.0544	loglinear	DNA Repair, Epigenetic regulation of gene expression, Gene Silencing by RNA, Metabolism of RNA, RNA Polymerase II Pre-transcription Events, Signaling by FGFR2, Signaling by Nuclear Receptors, Transcriptional Regulation by TP53	NM_025593.1:348
Rac2-mRNA	0.723	0.185	0.361	1.09	1.65	1.28	2.12	0.00447	0.0544	lm.nb	Intracellular signaling by second messengers, Platelet activation# signaling and aggregation, ROS and RNS production in phagocytes, Signaling by Rho GTPases, Signaling by WNT	NM_009008.3:2258
App-mRNA	0.285	0.0729	0.142	0.428	1.22	1.1	1.35	0.00449	0.0546	loglinear		NM_007471.2:511
Polr2k-mRNA	0.545	0.14	0.27	0.819	1.46	1.21	1.76	0.0046	0.0559	lm.nb		NM_001039368.1:323
Snrpa-mRNA	0.422	0.109	0.209	0.636	1.34	1.16	1.55	0.00469	0.0569	loglinear	Metabolism of RNA	NM_001046637.1:880
Dlg1-mRNA	0.407	0.105	0.201	0.613	1.33	1.15	1.53	0.00477	0.0578	loglinear	MAPK family signaling cascades, Neuronal System	NM_001252433.1:1064
Braf-mRNA	0.55	0.142	0.271	0.829	1.46	1.21	1.78	0.00478	0.0578	loglinear	MAPK family signaling cascades, Signaling by FGFR2, Signaling by NTRKs	NM_139294.5:1102
Mapk14-mRNA	0.312	0.081	0.153	0.47	1.24	1.11	1.39	0.00489	0.0591	loglinear	Cellular responses to stress, Developmental Biology, Neutrophil degranulation, Nucleotide-binding domain# leucine rich repeat containing receptor (NLR) signaling pathways, Platelet activation# signaling and aggregation, Signaling by Interleukins, Signaling by NTRKs, Signaling by Rho GTPases, Signaling by VEGF, Toll-like Receptor Cascades, Transcriptional Regulation by TP53	NM_011951.2:1420
Timeless-mRNA	0.747	0.194	0.366	1.13	1.68	1.29	2.19	0.00492	0.0594	loglinear	DNA Repair	NM_011589.1:3720
CDH1-mRNA	0.903	0.235	0.442	1.36	1.87	1.36	2.57	0.00493	0.0594	loglinear	Cell-Cell communication, Extracellular matrix organization, Programmed Cell Death, Signaling by Rho GTPases	NM_009864.2:1610
Bnip3-mRNA	0.438	0.115	0.213	0.662	1.35	1.16	1.58	0.00507	0.061	loglinear		NM_009760.4:1108
Taf6l-mRNA	0.693	0.181	0.337	1.05	1.62	1.26	2.07	0.0051	0.0613	loglinear		NM_001177798.1:1086
Neo1-mRNA	0.467	0.122	0.227	0.707	1.38	1.17	1.63	0.00511	0.0613	loglinear		NM_001042752.1:6448
Tnc-mRNA	0.666	0.175	0.322	1.01	1.59	1.25	2.01	0.00526	0.0631	loglinear	Extracellular matrix organization, Regulation of IGF transport and uptake by IGFBPs	NM_011607.1:5665
Clstn1-mRNA	0.48	0.127	0.23	0.73	1.39	1.17	1.66	0.00548	0.0656	loglinear		NM_023051.4:2352
Ulk1-mRNA	0.644	0.171	0.309	0.98	1.56	1.24	1.97	0.0055	0.0657	loglinear	Autophagy, Vesicle-mediated transport	NM_009469.3:4050
Bnip3l-mRNA	0.563	0.15	0.268	0.858	1.48	1.2	1.81	0.00566	0.0675	loglinear	Transcriptional Regulation by TP53	NM_009761.3:1738
Cul1-mRNA	0.359	0.0967	0.17	0.549	1.28	1.12	1.46	0.00591	0.0704	loglinear	Cell Cycle, Class I MHC mediated antigen processing & presentation, Signaling by Hedgehog, Signaling by Interleukins, Signaling by the B Cell Receptor (BCR), Signaling by WNT, TNFR2 non-canonical NF-kB pathway, Toll-like Receptor Cascades, Transport of small molecules	NM_012042.3:919
Rad9a-mRNA	0.874	0.236	0.412	1.34	1.83	1.33	2.53	0.00598	0.0712	lm.nb	Cell Cycle, DNA Repair, Transcriptional Regulation by TP53	NM_011237.2:490
Mmp24-mRNA	0.529	0.143	0.249	0.809	1.44	1.19	1.75	0.00601	0.0713	loglinear	Extracellular matrix organization	NM_010808.3:2970
Mapk9-mRNA	0.368	0.0993	0.173	0.562	1.29	1.13	1.48	0.00601	0.0713	loglinear	Cellular responses to stress, Signaling by Interleukins, Toll-like Receptor Cascades	NM_207692.1:260
Nfkbib-mRNA	0.631	0.171	0.296	0.967	1.55	1.23	1.95	0.00615	0.0728	loglinear	DDX58IFIH1-mediated induction of interferon-alphabeta, Signaling by Interleukins, Signaling by the B Cell Receptor (BCR), Toll-like Receptor Cascades	NM_010908.4:382
Gria1-mRNA	0.359	0.0975	0.168	0.55	1.28	1.12	1.46	0.00619	0.0732	loglinear		NM_001252403.1:2476
Pten-mRNA	0.369	0.1	0.172	0.565	1.29	1.13	1.48	0.00622	0.0735	loglinear	Deubiquitination, Intracellular signaling by second messengers, Metabolism of lipids	NM_008960.2:5160
Atp6v0c-mRNA	0.243	0.0662	0.113	0.373	1.18	1.08	1.29	0.00627	0.074	loglinear	Cellular responses to stress, Neutrophil degranulation, ROS and RNS production in phagocytes, Transport of small molecules	NM_009729.3:569
Tbpl1-mRNA	0.286	0.078	0.133	0.439	1.22	1.1	1.36	0.00636	0.0749	loglinear		NM_011603.5:714
Kdm5b-mRNA	0.583	0.16	0.27	0.895	1.5	1.21	1.86	0.00648	0.0762	loglinear	Chromatin modifying enzymes	NM_152895.2:3620
Polr2h-mRNA	0.51	0.14	0.236	0.783	1.42	1.18	1.72	0.00648	0.0762	loglinear	DNA Repair, Epigenetic regulation of gene expression, Gene Silencing by RNA, Metabolism of RNA, RNA Polymerase II Pre-transcription Events, Signaling by FGFR2, Signaling by Nuclear Receptors, Transcriptional Regulation by TP53	NM_145632.2:100
Rab2a-mRNA	0.293	0.0803	0.136	0.45	1.23	1.1	1.37	0.00651	0.0764	loglinear	Cell Cycle, RAB geranylgeranylation	NM_021518.3:450
Ctns-mRNA	0.507	0.139	0.234	0.78	1.42	1.18	1.72	0.00659	0.0772	loglinear	Transport of small molecules	NM_031251.4:1854
Mmp2-mRNA	0.839	0.231	0.387	1.29	1.79	1.31	2.45	0.00662	0.0775	loglinear	Developmental Biology, Extracellular matrix organization, Signaling by Nuclear Receptors	NM_008610.2:2376
Mef2c_Mm-mRNA	-0.481	0.132	-0.741	-0.222	0.716	0.598	0.858	0.00664	0.0776	lm.nb	Developmental Biology	NM_025282.2:1155
Twistnb-mRNA	0.394	0.108	0.181	0.606	1.31	1.13	1.52	0.00665	0.0776	loglinear	Epigenetic regulation of gene expression	NM_172253.2:576
Sf3b2-mRNA	0.447	0.124	0.205	0.689	1.36	1.15	1.61	0.0068	0.0792	loglinear	Metabolism of RNA	NM_030109.2:2654
Tollip-mRNA	-0.315	0.0872	-0.486	-0.144	0.804	0.714	0.905	0.00681	0.0793	loglinear	Neutrophil degranulation, Signaling by Interleukins	NM_023764.3:260
Ctsf-mRNA	0.449	0.124	0.205	0.693	1.37	1.15	1.62	0.00687	0.0799	loglinear	MHC class II antigen presentation	NM_019861.1:625
Dusp7-mRNA	0.511	0.142	0.233	0.789	1.43	1.18	1.73	0.00694	0.0806	loglinear	MAPK family signaling cascades, Signaling by Interleukins, Signaling by NTRKs, Toll-like Receptor Cascades	NM_153459.4:2094
Ncl-mRNA	0.593	0.165	0.27	0.916	1.51	1.21	1.89	0.00702	0.0814	loglinear	Metabolism of RNA	NM_010880.3:4835
Sorl1-mRNA	0.475	0.132	0.216	0.734	1.39	1.16	1.66	0.00708	0.082	lm.nb		NM_011436.3:2720
Prkar1a-mRNA	0.484	0.135	0.22	0.749	1.4	1.16	1.68	0.00711	0.0822	loglinear	Factors involved in megakaryocyte development and platelet production, G alpha (i) signalling events, Intracellular signaling by second messengers, Neuronal System, Signaling by Hedgehog, Transport of small molecules	NM_021880.2:2235
Grm4-mRNA	-0.556	0.155	-0.861	-0.252	0.68	0.551	0.84	0.00716	0.0827	lm.nb	G alpha (i) signalling events, GPCR ligand binding	NM_001013385.1:822
Asph-mRNA	0.528	0.147	0.239	0.817	1.44	1.18	1.76	0.00721	0.0831	lm.nb		NM_001177849.1:400
Kit-mRNA	0.626	0.175	0.283	0.969	1.54	1.22	1.96	0.00721	0.0831	loglinear	Intracellular signaling by second messengers, MAPK family signaling cascades, Signaling by SCF-KIT	NM_001122733.1:4275
Sod2-mRNA	0.377	0.106	0.17	0.584	1.3	1.12	1.5	0.00733	0.0843	loglinear	Cellular responses to stress	NM_013671.3:1495
Gclc-mRNA	0.695	0.195	0.312	1.08	1.62	1.24	2.11	0.0074	0.085	loglinear	Biological oxidations	NM_010295.2:1102
Nkx6-2-mRNA	0.822	0.231	0.368	1.28	1.77	1.29	2.42	0.00751	0.0862	lm.nb		NM_183248.3:265
Adora1-mRNA	0.584	0.165	0.261	0.908	1.5	1.2	1.88	0.00763	0.0875	loglinear	G alpha (i) signalling events, GPCR ligand binding	NM_001008533.3:1603
Trp53bp2-mRNA	0.535	0.152	0.238	0.832	1.45	1.18	1.78	0.00777	0.0889	loglinear	Transcriptional Regulation by TP53	NM_173378.2:2328
Erbb3-mRNA	0.651	0.186	0.287	1.02	1.57	1.22	2.02	0.00806	0.0921	loglinear	Intracellular signaling by second messengers, MAPK family signaling cascades, Signaling by PTK6	NM_010153.1:1290
Gsk3b-mRNA	0.297	0.0851	0.13	0.464	1.23	1.09	1.38	0.00819	0.0935	loglinear	Cellular responses to stress, Developmental Biology, Epigenetic regulation of gene expression, Signaling by Hedgehog, Signaling by WNT	NM_019827.3:2215
St8sia6-mRNA	0.835	0.239	0.365	1.3	1.78	1.29	2.47	0.00824	0.094	lm.nb	Asparagine N-linked glycosylation	NM_145838.1:1578
Setd7-mRNA	0.654	0.189	0.285	1.02	1.57	1.22	2.03	0.00845	0.0962	loglinear	Chromatin modifying enzymes	NM_080793.5:3905
Cdk7-mRNA	0.453	0.131	0.196	0.71	1.37	1.15	1.64	0.00862	0.098	loglinear	Cell Cycle, DNA Repair, Metabolism of RNA, RNA Polymerase II Pre-transcription Events, Transcriptional regulation by RUNX1, Transcriptional Regulation by TP53	NM_009874.3:2432
Tbc1d4-mRNA	0.523	0.152	0.225	0.82	1.44	1.17	1.77	0.00876	0.0995	loglinear		NM_001081278.2:2610
Msh2-mRNA	0.421	0.122	0.181	0.661	1.34	1.13	1.58	0.00887	0.101	loglinear	DNA Repair	NM_008628.2:1870
Tmem100-mRNA	0.625	0.182	0.268	0.981	1.54	1.2	1.97	0.00889	0.101	loglinear		NM_026433.2:1350
Setdb1-mRNA	0.762	0.222	0.327	1.2	1.7	1.25	2.29	0.00891	0.101	loglinear		NM_018877.2:1625
Slc17a7-mRNA	0.513	0.15	0.22	0.806	1.43	1.16	1.75	0.00896	0.101	loglinear	Neuronal System, Transport of small molecules	NM_182993.2:530
Srxn1-mRNA	0.513	0.15	0.22	0.807	1.43	1.16	1.75	0.009	0.102	lm.nb		NM_029688.4:2010
Atxn3-mRNA	0.374	0.11	0.159	0.589	1.3	1.12	1.5	0.00918	0.103	loglinear		NM_001167914.1:710
Emp2-mRNA	0.394	0.116	0.167	0.62	1.31	1.12	1.54	0.00925	0.104	loglinear		NM_007929.2:3196
Pgam1-mRNA	0.307	0.0904	0.13	0.485	1.24	1.09	1.4	0.00937	0.105	loglinear	Metabolism of carbohydrates, Neutrophil degranulation	NM_023418.2:466
Nme5-mRNA	0.533	0.157	0.225	0.841	1.45	1.17	1.79	0.00944	0.106	loglinear		NM_080637.3:330
Akt3-mRNA	0.37	0.11	0.155	0.585	1.29	1.11	1.5	0.0097	0.109	loglinear	Cell Cycle, Costimulation by the CD28 family, Developmental Biology, Intracellular signaling by second messengers, Signaling by Nuclear Receptors, Signaling by VEGF, Transcriptional Regulation by TP53, Vesicle-mediated transport	NM_011785.3:2494
Kdm1b-mRNA	0.411	0.122	0.172	0.651	1.33	1.13	1.57	0.00985	0.11	loglinear	Chromatin modifying enzymes, Deubiquitination	NM_172262.3:2034
Pla2g6-mRNA	0.501	0.15	0.207	0.794	1.41	1.15	1.73	0.0102	0.114	loglinear	Metabolism of lipids, Vesicle-mediated transport	NM_001199023.1:768
Atg9a-mRNA	0.505	0.152	0.207	0.803	1.42	1.15	1.74	0.0106	0.118	loglinear	Autophagy	NM_001003917.3:340
Pacsin1-mRNA	0.457	0.138	0.187	0.726	1.37	1.14	1.65	0.0106	0.118	lm.nb	Vesicle-mediated transport	NM_011861.3:2936
S1PR1-mRNA	-0.398	0.121	-0.636	-0.161	0.759	0.644	0.894	0.0109	0.122	loglinear	G alpha (i) signalling events, GPCR ligand binding	NM_007901.4:850
Reln-mRNA	0.686	0.208	0.277	1.09	1.61	1.21	2.13	0.011	0.123	loglinear	Developmental Biology	NM_011261.2:2545
Vps4a-mRNA	0.397	0.121	0.16	0.634	1.32	1.12	1.55	0.0112	0.124	loglinear	Vesicle-mediated transport	NM_126165.1:994
Ring1-mRNA	0.447	0.137	0.178	0.716	1.36	1.13	1.64	0.0116	0.129	loglinear	Cellular responses to stress, Intracellular signaling by second messengers, SUMO E3 ligases SUMOylate target proteins, Transcriptional regulation by RUNX1	NM_009066.3:243
Syn2-mRNA	0.459	0.141	0.183	0.735	1.37	1.13	1.66	0.0116	0.129	loglinear	Neuronal System	NM_013681.1:1330
Tgfb2-mRNA	-0.248	0.0764	-0.398	-0.0987	0.842	0.759	0.934	0.0117	0.129	loglinear	Extracellular matrix organization, Platelet activation# signaling and aggregation	NM_009367.1:1685
Prkacb-mRNA	0.291	0.0898	0.115	0.467	1.22	1.08	1.38	0.0119	0.132	loglinear		NM_011100.3:3754
Thy1-mRNA	0.206	0.0636	0.0811	0.331	1.15	1.06	1.26	0.012	0.132	loglinear		NM_009382.3:425
Smpd4-mRNA	0.752	0.233	0.295	1.21	1.68	1.23	2.31	0.0122	0.134	lm.nb	Metabolism of lipids	NM_001164610.1:1136
Hdac6-mRNA	0.509	0.158	0.199	0.818	1.42	1.15	1.76	0.0123	0.135	loglinear	Autophagy, Cellular responses to stress	NM_010413.3:2195
Nefl-mRNA	0.379	0.118	0.147	0.61	1.3	1.11	1.53	0.0125	0.137	loglinear	MAPK family signaling cascades, Neuronal System	NM_010910.1:1303
Fpr1-mRNA	0.652	0.203	0.253	1.05	1.57	1.19	2.07	0.0125	0.138	loglinear	G alpha (i) signalling events, GPCR ligand binding, Neutrophil degranulation	NM_013521.2:750
Nwd1-mRNA	0.451	0.142	0.174	0.729	1.37	1.13	1.66	0.0129	0.141	loglinear		NM_176940.5:3564
Efr3a-mRNA	0.41	0.129	0.157	0.663	1.33	1.12	1.58	0.013	0.142	lm.nb		NM_133766.3:1062
B4galt6-mRNA	0.218	0.0686	0.0837	0.352	1.16	1.06	1.28	0.013	0.142	loglinear	Asparagine N-linked glycosylation, Metabolism of carbohydrates	NM_019737.2:1465
Rtn4-mRNA	0.226	0.0709	0.0866	0.365	1.17	1.06	1.29	0.013	0.142	loglinear		NM_194053.3:930
Efnb3-mRNA	0.287	0.0903	0.11	0.464	1.22	1.08	1.38	0.013	0.142	loglinear	Developmental Biology	NM_007911.5:2880
Raf1-mRNA	0.333	0.105	0.127	0.539	1.26	1.09	1.45	0.0131	0.143	loglinear	MAPK family signaling cascades, Platelet activation# signaling and aggregation, Transport of small molecules	NM_029780.3:550
Pex14-mRNA	0.431	0.136	0.165	0.698	1.35	1.12	1.62	0.0132	0.144	loglinear	Protein localization	NM_019781.2:597
Atp6v1a-mRNA	0.269	0.085	0.102	0.436	1.2	1.07	1.35	0.0133	0.145	loglinear	Cellular responses to stress, ROS and RNS production in phagocytes, Transport of small molecules	NM_007508.5:434
Fam126a-mRNA	0.356	0.113	0.135	0.577	1.28	1.1	1.49	0.0134	0.145	loglinear		XM_006535824.2:826
Ets2-mRNA	0.489	0.155	0.185	0.794	1.4	1.14	1.73	0.0136	0.148	lm.nb	Cellular responses to stress	NM_011809.2:3284
Hdac6.1-mRNA	0.359	0.114	0.135	0.583	1.28	1.1	1.5	0.0137	0.148	loglinear	Autophagy, Cellular responses to stress	NM_010413.3:564
Ube3a-mRNA	0.235	0.0749	0.0886	0.382	1.18	1.06	1.3	0.0137	0.149	loglinear	Class I MHC mediated antigen processing & presentation	NM_173010.3:2025
Gnao1-mRNA	0.229	0.0728	0.0857	0.371	1.17	1.06	1.29	0.0139	0.15	loglinear	G alpha (i) signalling events, Signaling by WNT	NM_010308.3:754
Plcb1-mRNA	-0.457	0.146	-0.743	-0.171	0.729	0.597	0.889	0.0141	0.152	loglinear	G alpha (i) signalling events, G alpha (q) signalling events, Neuronal System, Signaling by WNT	NM_019677.1:495
Rtn4rl1-mRNA	0.576	0.184	0.215	0.936	1.49	1.16	1.91	0.0141	0.152	loglinear		NM_177708.4:2075
Stmn1-mRNA	0.361	0.116	0.133	0.588	1.28	1.1	1.5	0.0145	0.156	loglinear		NM_019641.3:595
Fmr1-mRNA	0.363	0.117	0.134	0.592	1.29	1.1	1.51	0.0146	0.157	loglinear		NM_008031.2:765
Cdk5-mRNA	0.342	0.11	0.126	0.558	1.27	1.09	1.47	0.0147	0.158	loglinear	Developmental Biology, G alpha (i) signalling events, Transcriptional Regulation by TP53	NM_007668.3:77
Polr2b-mRNA	0.409	0.132	0.15	0.667	1.33	1.11	1.59	0.0148	0.159	loglinear	DNA Repair, Gene Silencing by RNA, Metabolism of RNA, RNA Polymerase II Pre-transcription Events, Signaling by FGFR2, Signaling by Nuclear Receptors, Transcriptional Regulation by TP53	NM_153798.2:1090
Plp1-mRNA	0.333	0.108	0.121	0.545	1.26	1.09	1.46	0.0151	0.161	loglinear		NM_011123.2:795
Sec23a-mRNA	0.204	0.0669	0.0734	0.335	1.15	1.05	1.26	0.0156	0.167	loglinear	Asparagine N-linked glycosylation, Class I MHC mediated antigen processing & presentation, MHC class II antigen presentation, Vesicle-mediated transport	NM_009147.2:1445
Lsm7-mRNA	0.356	0.117	0.127	0.585	1.28	1.09	1.5	0.0158	0.169	loglinear	Metabolism of RNA	NM_025349.2:37
Cdc7-mRNA	0.86	0.282	0.307	1.41	1.82	1.24	2.66	0.0159	0.169	lm.nb	Cell Cycle	NM_001271566.1:2804
Dld-mRNA	0.266	0.0872	0.0948	0.436	1.2	1.07	1.35	0.0159	0.169	loglinear	Metabolism of amino acids and derivatives, Pyruvate metabolism and Citric Acid (TCA) cycle, Signaling by Nuclear Receptors	NM_007861.4:252
Grm2-mRNA	0.357	0.118	0.125	0.588	1.28	1.09	1.5	0.0165	0.176	loglinear	G alpha (i) signalling events, GPCR ligand binding	NM_001160353.1:2770
Nsf-mRNA	0.245	0.0811	0.086	0.404	1.19	1.06	1.32	0.0166	0.176	loglinear	Asparagine N-linked glycosylation, Neuronal System, Vesicle-mediated transport	NM_008740.2:395
Mmp16-mRNA	0.437	0.145	0.153	0.72	1.35	1.11	1.65	0.0166	0.176	loglinear	Extracellular matrix organization	NM_019724.3:3075
Dnmt3a-mRNA	0.594	0.198	0.207	0.981	1.51	1.15	1.97	0.0169	0.18	loglinear	Chromatin modifying enzymes, Epigenetic regulation of gene expression	NM_007872.4:7160
Apc-mRNA	0.334	0.111	0.116	0.551	1.26	1.08	1.47	0.017	0.18	loglinear		NM_007462.3:645
Tcf4-mRNA	-0.244	0.0813	-0.403	-0.0847	0.844	0.756	0.943	0.017	0.18	loglinear	Developmental Biology	NM_013685.1:3045
Ppfia4-mRNA	0.57	0.19	0.197	0.943	1.48	1.15	1.92	0.0171	0.181	loglinear	Neuronal System	NM_001144855.1:454
Mapt-mRNA	0.286	0.0954	0.0988	0.473	1.22	1.07	1.39	0.0172	0.181	loglinear	Programmed Cell Death	NM_001038609.2:1202
Cul3-mRNA	0.327	0.11	0.113	0.542	1.25	1.08	1.46	0.0174	0.183	loglinear	Class I MHC mediated antigen processing & presentation, MAPK family signaling cascades, Signaling by Hedgehog, Signaling by WNT	NM_016716.4:1662
Epha3-mRNA	0.583	0.195	0.201	0.965	1.5	1.15	1.95	0.0174	0.183	loglinear		NM_010140.3:1716
Enpp6-mRNA	0.646	0.218	0.22	1.07	1.56	1.16	2.1	0.0179	0.188	lm.nb	Metabolism of lipids	NM_177304.3:922
Chek2-mRNA	0.755	0.254	0.256	1.25	1.69	1.19	2.38	0.0179	0.188	lm.nb	Cell Cycle, DNA Repair, Transcriptional Regulation by TP53	NM_016681.3:790
Ptdss2-mRNA	0.425	0.143	0.144	0.705	1.34	1.1	1.63	0.0181	0.19	loglinear	Metabolism of lipids	NM_013782.4:844
Oxr1-mRNA	0.317	0.107	0.107	0.528	1.25	1.08	1.44	0.0184	0.193	loglinear		NM_001130163.1:2976
Gng2-mRNA	0.238	0.0806	0.0796	0.396	1.18	1.06	1.32	0.0185	0.194	loglinear	G alpha (i) signalling events, G alpha (q) signalling events, GPCR ligand binding, Neuronal System, Platelet activation# signaling and aggregation, Signaling by Nuclear Receptors, Signaling by WNT, Transport of small molecules	NM_010315.4:1352
Gprasp1-mRNA	0.24	0.0818	0.0799	0.401	1.18	1.06	1.32	0.0188	0.197	loglinear		NM_001004359.2:3058
Bcas2-mRNA	0.305	0.104	0.101	0.508	1.24	1.07	1.42	0.019	0.198	loglinear	Metabolism of RNA	NM_026602.3:757
Cables1-mRNA	0.518	0.177	0.171	0.864	1.43	1.13	1.82	0.0191	0.199	loglinear		NM_001146287.1:3120
Cacnb2-mRNA	0.369	0.127	0.12	0.617	1.29	1.09	1.53	0.0196	0.204	loglinear	Muscle contraction, Neuronal System	NM_023116.3:735
Ash2l-mRNA	0.499	0.172	0.162	0.837	1.41	1.12	1.79	0.0199	0.206	loglinear		NM_001080793.1:2125
AI464131-mRNA	0.446	0.154	0.144	0.747	1.36	1.11	1.68	0.0199	0.207	loglinear		NM_001085515.2:1232
Gad2-mRNA	0.232	0.0803	0.0742	0.389	1.17	1.05	1.31	0.0204	0.211	loglinear	Neuronal System	NM_008078.2:769
Park2-mRNA	0.657	0.23	0.206	1.11	1.58	1.15	2.16	0.0214	0.222	lm.nb	Autophagy, Class I MHC mediated antigen processing & presentation, Deubiquitination	NM_016694.3:648
B3gnt5-mRNA	0.547	0.192	0.171	0.923	1.46	1.13	1.9	0.0214	0.222	loglinear		NM_001159407.1:1738
Hdac2-mRNA	0.223	0.0782	0.0696	0.376	1.17	1.05	1.3	0.0215	0.222	loglinear	Factors involved in megakaryocyte development and platelet production, Intracellular signaling by second messengers, SUMO E3 ligases SUMOylate target proteins, Transcriptional Regulation by TP53	NM_008229.2:1010
Chrnb2-mRNA	0.329	0.116	0.101	0.556	1.26	1.07	1.47	0.0222	0.229	loglinear	Neuronal System	NM_009602.4:4470
Islr2-mRNA	0.296	0.105	0.089	0.502	1.23	1.06	1.42	0.0231	0.238	loglinear		NM_001161538.1:1782
Abat-mRNA	0.234	0.0845	0.068	0.399	1.18	1.05	1.32	0.0245	0.252	loglinear	Neuronal System	NM_001170978.1:3560
Serpinb6a-mRNA	0.459	0.166	0.133	0.786	1.38	1.1	1.72	0.0246	0.254	loglinear		NM_001164117.1:1418
Tet1-mRNA	0.512	0.186	0.147	0.877	1.43	1.11	1.84	0.025	0.257	lm.nb		NM_027384.1:2192
Chrna7-mRNA	0.164	0.0597	0.047	0.281	1.12	1.03	1.22	0.0252	0.258	loglinear	Neuronal System	NM_007390.3:335
Il6-mRNA	0.425	0.155	0.121	0.73	1.34	1.09	1.66	0.0256	0.262	loglinear	MAPK family signaling cascades, Regulation of IGF transport and uptake by IGFBPs, Signaling by Interleukins	NM_031168.1:200
Nlgn1-mRNA	0.419	0.153	0.119	0.719	1.34	1.09	1.65	0.0256	0.262	lm.nb	Neuronal System	NM_138666.3:1028
Pak1-mRNA	0.296	0.108	0.0839	0.508	1.23	1.06	1.42	0.0256	0.262	loglinear		NM_011035.2:1615
Lama2-mRNA	0.56	0.205	0.158	0.961	1.47	1.12	1.95	0.0257	0.263	loglinear	Extracellular matrix organization, Signaling by MET	NM_008481.2:208
Atp6v0d1-mRNA	0.177	0.065	0.05	0.305	1.13	1.04	1.24	0.0259	0.264	loglinear	Cellular responses to stress, ROS and RNS production in phagocytes, Transport of small molecules	NM_013477.3:640
Atp6v1h-mRNA	0.156	0.0576	0.0432	0.269	1.11	1.03	1.2	0.0267	0.272	loglinear		XM_006495434.2:1296
Ppp1r12b-mRNA	-0.442	0.164	-0.764	-0.119	0.736	0.589	0.921	0.0276	0.281	loglinear		NM_001081307.1:2560
Pink1-mRNA	0.377	0.141	0.101	0.653	1.3	1.07	1.57	0.0279	0.284	loglinear	Autophagy	NM_026880.2:688
Syp-mRNA	0.374	0.14	0.1	0.649	1.3	1.07	1.57	0.0281	0.285	loglinear		NM_009305.2:732
Tmc7-mRNA	0.489	0.184	0.129	0.849	1.4	1.09	1.8	0.0287	0.291	loglinear		NM_172476.4:1285
Cacna1d-mRNA	0.528	0.199	0.138	0.917	1.44	1.1	1.89	0.0289	0.293	lm.nb	Muscle contraction	NM_028981.2:2935
Gtf2h3-mRNA	0.328	0.124	0.0849	0.571	1.26	1.06	1.49	0.0295	0.299	loglinear	DNA Repair, Metabolism of RNA, RNA Polymerase II Pre-transcription Events, Transcriptional Regulation by TP53	NM_181410.3:38
Cab39-mRNA	0.269	0.103	0.0677	0.47	1.2	1.05	1.38	0.0306	0.31	loglinear	mTOR signalling, Neutrophil degranulation	NM_133781.4:2830
Ppp3cb.1-mRNA	0.383	0.148	0.0937	0.672	1.3	1.07	1.59	0.0319	0.322	loglinear	Signaling by the B Cell Receptor (BCR), Signaling by WNT	NM_008914.2:2950
Olig2-mRNA	0.429	0.165	0.105	0.752	1.35	1.08	1.68	0.0319	0.322	loglinear		NM_016967.2:1740
Ppp3r1-mRNA	0.34	0.132	0.0813	0.598	1.27	1.06	1.51	0.0328	0.33	lm.nb	Programmed Cell Death, Signaling by the B Cell Receptor (BCR), Signaling by WNT	NM_024459.2:1390
Rbfox3-mRNA	0.408	0.158	0.0973	0.719	1.33	1.07	1.65	0.0329	0.331	lm.nb		NM_001024931.2:2700
Tbr1-mRNA	0.419	0.164	0.0981	0.739	1.34	1.07	1.67	0.0337	0.338	loglinear		NM_009322.3:2354
Rab6b-mRNA	0.38	0.149	0.0886	0.671	1.3	1.06	1.59	0.0339	0.34	loglinear	RAB geranylgeranylation, Vesicle-mediated transport	NM_173781.4:715
Adcy9-mRNA	0.358	0.14	0.0827	0.633	1.28	1.06	1.55	0.0342	0.343	loglinear	G alpha (i) signalling events, Intracellular signaling by second messengers, Neuronal System, Signaling by Hedgehog	NM_009624.1:3640
Slc32a1-mRNA	0.234	0.0932	0.0512	0.416	1.18	1.04	1.33	0.0364	0.365	loglinear	Neuronal System, Transport of small molecules	NM_009508.2:2616
Atrn-mRNA	0.226	0.0902	0.049	0.403	1.17	1.03	1.32	0.0368	0.368	loglinear		NM_009730.2:1375
Ubqln1-mRNA	0.271	0.109	0.0583	0.485	1.21	1.04	1.4	0.0372	0.371	loglinear	Vesicle-mediated transport	NM_152234.2:3460
Hdac4-mRNA	0.296	0.119	0.0631	0.53	1.23	1.04	1.44	0.0375	0.374	loglinear	SUMO E3 ligases SUMOylate target proteins, Transcriptional regulation by RUNX3	NM_207225.1:2800
Slc18a2-mRNA	0.463	0.186	0.0984	0.827	1.38	1.07	1.77	0.0375	0.374	lm.nb	Neuronal System, Transport of small molecules	NM_172523.3:3160
P2ry12-mRNA	0.283	0.114	0.0593	0.506	1.22	1.04	1.42	0.0381	0.379	loglinear	G alpha (i) signalling events, GPCR ligand binding, Platelet activation# signaling and aggregation	NM_027571.3:439
Ap2a2-mRNA	0.206	0.0832	0.0431	0.369	1.15	1.03	1.29	0.0383	0.381	loglinear	Developmental Biology, MHC class II antigen presentation, Neuronal System, Neutrophil degranulation, Signaling by NTRKs, Signaling by WNT, Transport of small molecules, Vesicle-mediated transport	NM_007459.3:2540
Tbx21-mRNA	1.23	0.496	0.256	2.2	2.34	1.19	4.6	0.0384	0.381	lm.nb		NM_019507.2:544
Meaf6-mRNA	0.292	0.119	0.0585	0.525	1.22	1.04	1.44	0.0398	0.395	loglinear	Chromatin modifying enzymes, Transcriptional Regulation by TP53	NM_027310.3:178
Tardbp-mRNA	0.468	0.191	0.0937	0.842	1.38	1.07	1.79	0.0399	0.395	lm.nb		NM_001003899.2:3060
Shank2-mRNA	0.313	0.128	0.0619	0.565	1.24	1.04	1.48	0.0404	0.401	loglinear	Neuronal System	NM_001081370.2:4930
Dgke-mRNA	0.296	0.121	0.0578	0.534	1.23	1.04	1.45	0.0408	0.404	loglinear	G alpha (q) signalling events, Platelet activation# signaling and aggregation	NM_019505.3:854
Atp6v1d-mRNA	0.219	0.0899	0.0424	0.395	1.16	1.03	1.31	0.0411	0.406	loglinear	Cellular responses to stress, Neutrophil degranulation, ROS and RNS production in phagocytes, Transport of small molecules	NM_023721.2:408
Nrgn-mRNA	0.332	0.137	0.0643	0.6	1.26	1.05	1.52	0.0411	0.406	lm.nb	Neuronal System	NM_022029.2:192
Slc1a1-mRNA	0.23	0.0948	0.0438	0.415	1.17	1.03	1.33	0.0417	0.411	loglinear	Neuronal System, Transport of small molecules	NM_009199.2:869
Ugcg-mRNA	0.263	0.109	0.0499	0.476	1.2	1.04	1.39	0.0419	0.412	loglinear	Metabolism of lipids	NM_011673.3:610
Dnm1l-mRNA	0.266	0.11	0.0499	0.482	1.2	1.04	1.4	0.0423	0.416	loglinear	Programmed Cell Death	NM_001025947.1:2075
Prkca-mRNA	-0.198	0.0822	-0.359	-0.0371	0.872	0.78	0.975	0.0424	0.417	loglinear	Cell Cycle, Developmental Biology, Extracellular matrix organization, G alpha (i) signalling events, G alpha (q) signalling events, Intracellular signaling by second messengers, Metabolism of RNA, Neuronal System, Platelet activation# signaling and aggregation, Signaling by Rho GTPases, Signaling by SCF-KIT, Signaling by VEGF, Signaling by WNT	NM_011101.3:6965
Fxn-mRNA	0.456	0.19	0.084	0.828	1.37	1.06	1.77	0.043	0.422	loglinear	Protein localization	NM_008044.2:218
Shank3-mRNA	0.458	0.192	0.0817	0.835	1.37	1.06	1.78	0.0442	0.433	lm.nb	Developmental Biology, Neuronal System	NM_021423.3:1855
Dlgap1-mRNA	0.208	0.0875	0.0368	0.38	1.16	1.03	1.3	0.0445	0.436	loglinear	Neuronal System	NM_027712.3:1654
Grm5-mRNA	-0.318	0.134	-0.579	-0.0558	0.802	0.669	0.962	0.0447	0.437	loglinear	G alpha (q) signalling events, GPCR ligand binding, Neuronal System	NM_001143834.1:4242
Rock2-mRNA	-0.269	0.113	-0.491	-0.0472	0.83	0.711	0.968	0.0448	0.438	loglinear	Developmental Biology, Signaling by Rho GTPases, Signaling by VEGF	NM_009072.2:4680
Grin1-mRNA	0.231	0.0975	0.0399	0.422	1.17	1.03	1.34	0.0453	0.442	loglinear	Developmental Biology, MAPK family signaling cascades, Neuronal System	NM_008169.2:492
Sncb-mRNA	0.36	0.152	0.062	0.658	1.28	1.04	1.58	0.0454	0.443	loglinear		NM_033610.2:676
Gnaq-mRNA	-0.174	0.0737	-0.318	-0.0291	0.887	0.802	0.98	0.0463	0.451	loglinear	G alpha (q) signalling events, Platelet activation# signaling and aggregation	NM_008139.5:3080
Prkar2b-mRNA	0.348	0.148	0.0583	0.637	1.27	1.04	1.56	0.0464	0.451	loglinear	Cell Cycle, Factors involved in megakaryocyte development and platelet production, G alpha (i) signalling events, Intracellular signaling by second messengers, Neuronal System, Signaling by Hedgehog, Transport of small molecules	NM_011158.3:918
Gria2-mRNA	0.354	0.151	0.0592	0.65	1.28	1.04	1.57	0.0465	0.451	lm.nb	Neuronal System	NM_001039195.1:300
Nos1-mRNA	0.293	0.125	0.0476	0.538	1.22	1.03	1.45	0.0474	0.46	loglinear	Muscle contraction, ROS and RNS production in phagocytes	NM_008712.2:2985
Dlat-mRNA	0.225	0.0963	0.0363	0.414	1.17	1.03	1.33	0.0477	0.462	loglinear	Metabolism of amino acids and derivatives, Pyruvate metabolism and Citric Acid (TCA) cycle, Signaling by Nuclear Receptors	NM_145614.4:2046
Slc8a1-mRNA	0.209	0.0898	0.0326	0.385	1.16	1.02	1.31	0.0487	0.471	loglinear	Muscle contraction, Transport of small molecules	NM_011406.2:6665
Bace1-mRNA	0.211	0.0911	0.0328	0.39	1.16	1.02	1.31	0.0489	0.473	loglinear		NM_011792.4:3107
56dpi
	Log2 fold change	std error (log2)	Lower confidence limit (log2)	Upper confidence limit (log2)	Linear fold change	Lower confidence limit (linear)	Upper confidence limit (linear)	P-value	BY.p.value	method	Gene.sets	probe.ID
Iigp1-mRNA	8.35	0.133	8.09	8.61	326	272	391	4.74e-12	2.74e-08	loglinear		NM_021792.3:2335
Cd274-mRNA	6.79	0.112	6.57	7.01	111	94.9	129	6.31e-12	2.74e-08	loglinear	Costimulation by the CD28 family	NM_021893.2:515
Irf1-mRNA	6	0.108	5.79	6.21	64	55.3	74.1	1.19e-11	3.35e-08	loglinear		NM_008390.1:365
Zbp1-mRNA	6.8	0.129	6.55	7.06	112	93.7	133	1.86e-11	3.35e-08	loglinear		NM_021394.2:473
C4a.1-mRNA	5.13	0.0978	4.94	5.32	35.1	30.7	40.1	1.93e-11	3.35e-08	loglinear		NM_011413.2:56
Psmb8-mRNA	6.32	0.137	6.05	6.59	80.1	66.4	96.5	5.52e-11	7.97e-08	loglinear	Cell Cycle, Cellular responses to stress, Class I MHC mediated antigen processing & presentation, Deubiquitination, Intracellular signaling by second messengers, MAPK family signaling cascades, Metabolism of amino acids and derivatives, Metabolism of RNA, Signaling by Hedgehog, Signaling by Interleukins, Signaling by the B Cell Receptor (BCR), Signaling by WNT, TNFR2 non-canonical NF-kB pathway, …	NM_010724.2:362
Cd74-mRNA	9.4	0.213	8.98	9.82	675	505	901	7.64e-11	8.4e-08	lm.nb	Cell surface interactions at the vascular wall, MHC class II antigen presentation	NM_001042605.1:391
Casp1-mRNA	3.84	0.087	3.66	4.01	14.3	12.7	16.1	7.75e-11	8.4e-08	loglinear	Nucleotide-binding domain# leucine rich repeat containing receptor (NLR) signaling pathways, Signaling by Interleukins	NM_009807.2:259
H2-Eb1-mRNA	8.26	0.194	7.88	8.64	307	236	399	1.01e-10	9.75e-08	loglinear		NM_010382.2:935
C1qa-mRNA	4.77	0.126	4.52	5.02	27.3	23	32.4	2.58e-10	2.09e-07	loglinear	Complement cascade	NM_007572.2:566
Gbp2-mRNA	7.62	0.203	7.23	8.02	197	150	260	2.74e-10	2.09e-07	lm.nb		NM_010260.1:1996
Ifitm3-mRNA	5.63	0.151	5.33	5.93	49.5	40.4	60.8	2.88e-10	2.09e-07	loglinear	Immunoregulatory interactions between a Lymphoid and a non-Lymphoid cell	NM_025378.2:370
Ctss-mRNA	5.6	0.152	5.3	5.9	48.5	39.5	59.6	3.19e-10	2.13e-07	lm.nb	Extracellular matrix organization, MHC class II antigen presentation, Neutrophil degranulation, Toll-like Receptor Cascades	NM_021281.2:740
C1qb-mRNA	4.56	0.126	4.31	4.81	23.6	19.9	28	3.78e-10	2.32e-07	loglinear	Complement cascade	NM_009777.2:865
Tgfbr2-mRNA	2.69	0.075	2.54	2.84	6.45	5.83	7.15	4.02e-10	2.32e-07	loglinear	Signaling by TGF-beta family members	NM_009371.2:475
Csf1r-mRNA	2.7	0.0783	2.55	2.86	6.51	5.86	7.25	5.4e-10	2.76e-07	loglinear	Signaling by Interleukins	NM_001037859.1:3655
C1qc-mRNA	4.81	0.141	4.53	5.08	28	23.1	33.9	5.88e-10	2.76e-07	lm.nb	Complement cascade	NM_007574.2:708
Mpeg1-mRNA	5.62	0.165	5.3	5.95	49.2	39.3	61.6	6.06e-10	2.76e-07	lm.nb		NM_010821.1:4135
Stat1-mRNA	5.54	0.165	5.22	5.87	46.6	37.3	58.4	6.81e-10	2.76e-07	loglinear		NM_009283.3:1590
Hexb-mRNA	2.54	0.076	2.39	2.69	5.81	5.24	6.44	7.07e-10	2.76e-07	loglinear	Metabolism of carbohydrates, Metabolism of lipids, Neutrophil degranulation	NM_010422.2:805
Il10ra-mRNA	3.26	0.0981	3.07	3.46	9.61	8.41	11	7.24e-10	2.76e-07	loglinear	Signaling by Interleukins	NM_008348.2:2522
Ly6a-mRNA	5.43	0.164	5.11	5.75	43.2	34.6	53.9	7.36e-10	2.76e-07	loglinear		NM_010738.2:206
Ptpn6-mRNA	4.5	0.136	4.23	4.77	22.6	18.8	27.3	7.8e-10	2.76e-07	loglinear	Cell surface interactions at the vascular wall, Costimulation by the CD28 family, Interferon Signaling, Neutrophil degranulation, Platelet activation# signaling and aggregation, Signaling by Interleukins, Signaling by SCF-KIT, Signaling by the B Cell Receptor (BCR)	NM_013545.2:1691
Oas1a-mRNA	4.96	0.151	4.67	5.26	31.2	25.4	38.2	7.84e-10	2.76e-07	loglinear		NM_145211.2:471
C2-mRNA	4.06	0.123	3.82	4.3	16.7	14.1	19.7	7.95e-10	2.76e-07	loglinear	Complement cascade	NM_013484.2:2359
Relb-mRNA	2.5	0.0795	2.35	2.66	5.66	5.08	6.31	1.14e-09	3.79e-07	loglinear	TNFR2 non-canonical NF-kB pathway	NM_009046.2:2013
Ifit3-mRNA	4.4	0.141	4.12	4.67	21.1	17.4	25.5	1.21e-09	3.89e-07	loglinear		NM_010501.1:1290
C3-mRNA	7.36	0.238	6.89	7.82	164	119	226	1.29e-09	3.99e-07	lm.nb		XM_011246258.1:2702
Ptgs2-mRNA	2.12	0.0716	1.98	2.26	4.34	3.94	4.78	1.85e-09	5.54e-07	loglinear	Metabolism of lipids, Metabolism of vitamins and cofactors	NM_011198.3:675
Tyrobp-mRNA	3.78	0.13	3.52	4.03	13.7	11.5	16.4	2.16e-09	6.04e-07	loglinear	Cell-Cell communication, Developmental Biology, Neutrophil degranulation	NM_011662.2:130
Grn-mRNA	3.46	0.12	3.23	3.7	11	9.39	13	2.18e-09	6.04e-07	loglinear		NM_008175.3:2010
Cxcl10-mRNA	6.71	0.234	6.25	7.17	105	76.1	144	2.37e-09	6.04e-07	loglinear	G alpha (i) signalling events, GPCR ligand binding	NM_021274.1:115
Itgb2-mRNA	5.02	0.176	4.68	5.37	32.5	25.6	41.3	2.4e-09	6.04e-07	loglinear	Cell surface interactions at the vascular wall, Extracellular matrix organization, Immunoregulatory interactions between a Lymphoid and a non-Lymphoid cell, Neutrophil degranulation, Toll-like Receptor Cascades	NM_008404.4:2542
Msn-mRNA	3.2	0.112	2.98	3.42	9.22	7.92	10.7	2.43e-09	6.04e-07	loglinear	Developmental Biology	NM_010833.2:515
Srgn-mRNA	4.87	0.17	4.53	5.2	29.2	23.2	36.8	2.44e-09	6.04e-07	lm.nb	Platelet activation# signaling and aggregation	NM_011157.2:168
C3.1-mRNA	7.99	0.282	7.44	8.55	255	174	374	2.62e-09	6.31e-07	lm.nb	Complement cascade, G alpha (i) signalling events, GPCR ligand binding, Immunoregulatory interactions between a Lymphoid and a non-Lymphoid cell, Neutrophil degranulation, Regulation of IGF transport and uptake by IGFBPs	NM_009778.2:285
Cxcl9-mRNA	8.22	0.294	7.64	8.8	298	200	445	2.88e-09	6.6e-07	lm.nb	G alpha (i) signalling events, GPCR ligand binding	NM_008599.2:40
Ifih1-mRNA	3.47	0.125	3.22	3.71	11.1	9.34	13.1	3e-09	6.6e-07	loglinear	Deubiquitination	NM_027835.2:1997
Ccl5-mRNA	9.55	0.345	8.88	10.2	751	470	1200	3.13e-09	6.6e-07	lm.nb	G alpha (i) signalling events, GPCR ligand binding	NM_013653.1:165
H2-T23-mRNA	4.67	0.169	4.33	5	25.4	20.2	31.9	3.15e-09	6.6e-07	loglinear	Class I MHC mediated antigen processing & presentation, Immunoregulatory interactions between a Lymphoid and a non-Lymphoid cell, Neutrophil degranulation	NM_010398.3:365
Ncf1-mRNA	4.15	0.15	3.86	4.45	17.8	14.5	21.8	3.16e-09	6.6e-07	loglinear	Cellular responses to stress, Class I MHC mediated antigen processing & presentation, ROS and RNS production in phagocytes, Signaling by Rho GTPases, Signaling by VEGF	NM_001286037.1:970
Cxcl16-mRNA	5.77	0.209	5.36	6.17	54.4	41	72.2	3.19e-09	6.6e-07	lm.nb	G alpha (i) signalling events, GPCR ligand binding	NM_023158.6:679
Tm4sf1-mRNA	1.83	0.0666	1.7	1.96	3.55	3.24	3.88	3.37e-09	6.81e-07	loglinear		NM_008536.3:652
Stat3-mRNA	2.25	0.0827	2.09	2.41	4.76	4.25	5.32	3.59e-09	7.04e-07	loglinear	Signaling by Interleukins, Signaling by MET, Signaling by PTK6, Signaling by SCF-KIT	NM_213659.2:2130
P2rx7-mRNA	2.61	0.096	2.42	2.79	6.09	5.34	6.93	3.65e-09	7.04e-07	loglinear		NM_001038839.2:378
Cd86-mRNA	3.59	0.135	3.33	3.86	12.1	10	14.5	4.32e-09	8.04e-07	loglinear	Costimulation by the CD28 family, Intracellular signaling by second messengers	NM_019388.3:251
Csf1-mRNA	2.21	0.0836	2.05	2.38	4.64	4.14	5.2	4.43e-09	8.04e-07	loglinear	Regulation of IGF transport and uptake by IGFBPs, Signaling by Interleukins	NM_001113530.1:833
Itgal-mRNA	5.39	0.204	4.99	5.79	41.9	31.8	55.3	4.45e-09	8.04e-07	loglinear		NM_008400.2:950
Ifnar2-mRNA	2.44	0.0931	2.25	2.62	5.41	4.77	6.14	4.87e-09	8.53e-07	loglinear	Interferon Signaling	NM_001110498.1:725
Ifit2-mRNA	3.54	0.136	3.28	3.81	11.7	9.69	14	4.97e-09	8.53e-07	loglinear		NM_008332.2:230
Lyn-mRNA	3.31	0.127	3.06	3.56	9.93	8.36	11.8	5.06e-09	8.53e-07	loglinear		NM_010747.1:1725
Serping1-mRNA	5.11	0.197	4.72	5.5	34.6	26.4	45.2	5.28e-09	8.53e-07	lm.nb	Complement cascade, Platelet activation# signaling and aggregation	NM_009776.3:1480
Gfap-mRNA	3.8	0.147	3.51	4.09	13.9	11.4	17	5.45e-09	8.53e-07	lm.nb	Autophagy	NM_001131020.1:610
Il2rg-mRNA	4.47	0.173	4.13	4.81	22.2	17.5	28.1	5.46e-09	8.53e-07	loglinear		NM_013563.3:566
Nod1-mRNA	2.59	0.1	2.39	2.79	6.02	5.26	6.91	5.5e-09	8.53e-07	loglinear	Deubiquitination, Nucleotide-binding domain# leucine rich repeat containing receptor (NLR) signaling pathways, Signaling by Interleukins, Toll-like Receptor Cascades	NM_172729.2:1446
Myd88-mRNA	2.59	0.101	2.4	2.79	6.04	5.27	6.92	5.51e-09	8.53e-07	loglinear	Death Receptor Signalling, Intracellular signaling by second messengers, Signaling by Interleukins, Toll-like Receptor Cascades	NM_010851.2:1595
Cp-mRNA	4.13	0.164	3.81	4.45	17.5	14	21.9	6.57e-09	9.99e-07	lm.nb	Regulation of IGF transport and uptake by IGFBPs, Transport of small molecules	NM_001042611.1:1750
Hmox1-mRNA	3.61	0.144	3.33	3.89	12.2	10	14.8	6.82e-09	1.02e-06	loglinear	Protein localization, Transport of small molecules	NM_010442.2:610
Fcer1g-mRNA	4.69	0.187	4.32	5.06	25.8	20	33.2	6.93e-09	1.02e-06	lm.nb	Cell surface interactions at the vascular wall, Neutrophil degranulation, Platelet activation# signaling and aggregation	NM_010185.4:264
Cd44-mRNA	4.23	0.172	3.89	4.57	18.8	14.9	23.8	8.06e-09	1.16e-06	loglinear	Cell surface interactions at the vascular wall, Extracellular matrix organization, Metabolism of carbohydrates, Neutrophil degranulation	NM_009851.2:3075
Ifi30-mRNA	4.74	0.194	4.36	5.12	26.8	20.6	34.8	8.23e-09	1.16e-06	lm.nb	MHC class II antigen presentation	NM_023065.3:806
Psmb9-mRNA	4.1	0.168	3.78	4.43	17.2	13.7	21.6	8.3e-09	1.16e-06	loglinear	Cell Cycle, Cellular responses to stress, Class I MHC mediated antigen processing & presentation, Deubiquitination, Intracellular signaling by second messengers, MAPK family signaling cascades, Metabolism of amino acids and derivatives, Metabolism of RNA, Signaling by Hedgehog, Signaling by Interleukins, Signaling by the B Cell Receptor (BCR), Signaling by WNT, TNFR2 non-canonical NF-kB pathway, …	NM_013585.2:540
Mvp-mRNA	2.72	0.112	2.5	2.93	6.57	5.64	7.65	8.9e-09	1.23e-06	loglinear		NM_080638.2:1845
Ifi27l2a-mRNA	5.3	0.222	4.87	5.73	39.4	29.1	53.2	9.93e-09	1.35e-06	lm.nb		NM_029803.1:270
Tgm2-mRNA	4.6	0.193	4.22	4.98	24.2	18.6	31.5	1.02e-08	1.36e-06	loglinear		NM_009373.3:1260
Irf7-mRNA	4.13	0.174	3.79	4.48	17.6	13.9	22.2	1.06e-08	1.4e-06	loglinear	DDX58IFIH1-mediated induction of interferon-alphabeta, Toll-like Receptor Cascades	NM_016850.2:705
Tspo-mRNA	4.15	0.176	3.81	4.49	17.8	14	22.5	1.11e-08	1.43e-06	loglinear	Metabolism of lipids	NM_009775.4:241
Nfkbie-mRNA	2.98	0.127	2.73	3.23	7.9	6.65	9.38	1.14e-08	1.45e-06	loglinear	Signaling by the B Cell Receptor (BCR)	NM_008690.3:630
Stat2-mRNA	2.32	0.0987	2.12	2.51	4.98	4.36	5.7	1.15e-08	1.45e-06	loglinear		NM_019963.1:1955
Cybb-mRNA	7.12	0.305	6.52	7.72	139	91.7	210	1.21e-08	1.5e-06	lm.nb	Cellular responses to stress, Class I MHC mediated antigen processing & presentation, Neutrophil degranulation, ROS and RNS production in phagocytes, Signaling by Rho GTPases, Signaling by VEGF	NM_007807.2:1535
Ccl2-mRNA	6.42	0.276	5.88	6.96	85.8	59	125	1.24e-08	1.52e-06	lm.nb		NM_011333.3:415
Tlr2-mRNA	3.78	0.164	3.46	4.1	13.7	11	17.2	1.34e-08	1.61e-06	loglinear	Neutrophil degranulation, Toll-like Receptor Cascades	NM_011905.2:255
Ccl7.1-mRNA	4.9	0.213	4.48	5.32	29.9	22.3	39.9	1.36e-08	1.62e-06	loglinear	GPCR ligand binding	NM_013654.2:215
Cx3cr1-mRNA	2.58	0.113	2.36	2.8	5.99	5.14	6.98	1.39e-08	1.63e-06	loglinear	G alpha (i) signalling events, GPCR ligand binding	NM_009987.3:2696
Ptprc-mRNA	5.08	0.222	4.64	5.51	33.7	25	45.6	1.41e-08	1.63e-06	lm.nb		NM_011210.3:2320
Tnfrsf1a-mRNA	3.24	0.142	2.96	3.52	9.44	7.78	11.5	1.47e-08	1.68e-06	loglinear	Death Receptor Signalling, TNFR2 non-canonical NF-kB pathway	NM_011609.2:615
Fgl2-mRNA	4.35	0.192	3.98	4.73	20.4	15.7	26.5	1.51e-08	1.7e-06	lm.nb	Neutrophil degranulation	NM_008013.2:3470
Osmr-mRNA	3.79	0.168	3.46	4.12	13.8	11	17.4	1.58e-08	1.73e-06	loglinear	Signaling by Interleukins	NM_011019.3:395
Vim-mRNA	4.78	0.212	4.37	5.2	27.5	20.7	36.8	1.58e-08	1.73e-06	lm.nb	Autophagy, Muscle contraction, Programmed Cell Death	NM_011701.4:34
Sp100-mRNA	4.67	0.207	4.26	5.08	25.4	19.2	33.7	1.61e-08	1.73e-06	loglinear		NM_013673.3:410
Casp4-mRNA	4.31	0.191	3.93	4.68	19.8	15.3	25.7	1.62e-08	1.73e-06	loglinear	Nucleotide-binding domain# leucine rich repeat containing receptor (NLR) signaling pathways	NM_007609.2:408
Fcgr2b-mRNA	5.12	0.229	4.67	5.57	34.7	25.5	47.4	1.7e-08	1.79e-06	lm.nb		NM_001077189.1:1225
Cfb-mRNA	6.69	0.3	6.1	7.28	103	68.7	155	1.71e-08	1.79e-06	lm.nb		NM_008198.2:1685
Itgam-mRNA	3.45	0.155	3.15	3.75	10.9	8.85	13.5	1.74e-08	1.79e-06	loglinear		NM_008401.2:155
Ifitm2-mRNA	3	0.135	2.74	3.27	8.01	6.67	9.62	1.78e-08	1.82e-06	loglinear	Immunoregulatory interactions between a Lymphoid and a non-Lymphoid cell	NM_030694.1:87
Ifi44-mRNA	5.82	0.263	5.31	6.34	56.6	39.6	80.9	1.83e-08	1.84e-06	lm.nb		NM_133871.2:990
Nfe2l2.2-mRNA	2.36	0.108	2.15	2.57	5.13	4.43	5.94	2.06e-08	2.06e-06	loglinear		NM_010902.3:1665
Spi1-mRNA	3.81	0.175	3.47	4.16	14.1	11.1	17.9	2.09e-08	2.06e-06	loglinear		NM_011355.1:200
Hcar2-mRNA	4	0.186	3.64	4.37	16	12.5	20.7	2.28e-08	2.2e-06	loglinear	G alpha (i) signalling events, GPCR ligand binding	NM_030701.1:770
Pla2g16-mRNA	2.61	0.121	2.37	2.85	6.11	5.18	7.21	2.28e-08	2.2e-06	loglinear	Metabolism of lipids	NM_139269.2:568
Casp8-mRNA	3.17	0.148	2.88	3.46	8.99	7.36	11	2.34e-08	2.23e-06	loglinear	Death Receptor Signalling, Nucleotide-binding domain# leucine rich repeat containing receptor (NLR) signaling pathways, Programmed Cell Death, Toll-like Receptor Cascades	NM_009812.2:1463
Lag3-mRNA	3.44	0.161	3.12	3.75	10.8	8.71	13.5	2.4e-08	2.26e-06	loglinear	MHC class II antigen presentation	NM_008479.1:1700
Cd9-mRNA	2.16	0.101	1.96	2.36	4.46	3.89	5.12	2.48e-08	2.31e-06	loglinear	Platelet activation# signaling and aggregation	NM_007657.3:620
Gba-mRNA	1.42	0.0669	1.29	1.55	2.68	2.45	2.94	2.5e-08	2.31e-06	loglinear	Metabolism of lipids	NM_001077411.1:820
STAT3-mRNA	2.29	0.108	2.08	2.5	4.89	4.23	5.67	2.54e-08	2.32e-06	loglinear	Signaling by Interleukins, Signaling by MET, Signaling by PTK6, Signaling by SCF-KIT	NM_213659.2:1360
S100a10-mRNA	1.97	0.0931	1.79	2.16	3.93	3.46	4.46	2.58e-08	2.33e-06	loglinear		NM_009112.2:154
Irf8-mRNA	4.12	0.195	3.74	4.51	17.4	13.4	22.7	2.64e-08	2.34e-06	loglinear		NM_008320.3:2274
Jun-mRNA	1.28	0.0604	1.16	1.39	2.42	2.23	2.63	2.65e-08	2.34e-06	loglinear	Cellular responses to stress, Signaling by Interleukins, Signaling by Nuclear Receptors, Toll-like Receptor Cascades	NM_010591.2:2212
Mmp14-mRNA	3.35	0.16	3.03	3.66	10.2	8.18	12.6	2.81e-08	2.46e-06	loglinear	Extracellular matrix organization	NM_008608.3:554
Vav1-mRNA	3.34	0.16	3.02	3.65	10.1	8.13	12.5	2.92e-08	2.53e-06	loglinear	Costimulation by the CD28 family, Death Receptor Signalling, Intracellular signaling by second messengers, Platelet activation# signaling and aggregation, Signaling by Erythropoietin, Signaling by Interleukins, Signaling by Rho GTPases, Signaling by SCF-KIT, Signaling by the B Cell Receptor (BCR), Signaling by VEGF	NM_011691.4:1640
Lcn2-mRNA	8.49	0.408	7.69	9.29	360	207	626	2.96e-08	2.54e-06	lm.nb	Neutrophil degranulation, Transport of small molecules	NM_008491.1:190
Itgam.1-mRNA	3.13	0.152	2.83	3.43	8.75	7.12	10.8	3.22e-08	2.72e-06	loglinear		NM_001082960.1:3025
Tgfb1-mRNA	3.17	0.154	2.87	3.48	9.02	7.32	11.1	3.23e-08	2.72e-06	loglinear	Cell surface interactions at the vascular wall, Extracellular matrix organization, Platelet activation# signaling and aggregation, Signaling by TGF-beta family members, Transcriptional regulation by RUNX3	NM_011577.1:1470
Ltb-mRNA	3.52	0.172	3.18	3.86	11.5	9.07	14.5	3.42e-08	2.8e-06	loglinear	TNFR2 non-canonical NF-kB pathway	NM_008518.2:163
S1pr3-mRNA	3.63	0.178	3.28	3.98	12.4	9.71	15.7	3.45e-08	2.8e-06	lm.nb	G alpha (i) signalling events, GPCR ligand binding, Signaling by Nuclear Receptors	NM_010101.3:2939
Pfn1-mRNA	2.07	0.101	1.87	2.27	4.19	3.65	4.81	3.46e-08	2.8e-06	loglinear	Developmental Biology, Signaling by Rho GTPases, Signaling by WNT	NM_011072.4:266
Hpgds-mRNA	2.7	0.132	2.44	2.96	6.49	5.43	7.77	3.49e-08	2.8e-06	loglinear	Biological oxidations, Metabolism of lipids	NM_019455.4:194
Bid-mRNA	1.72	0.0845	1.56	1.89	3.3	2.94	3.7	3.5e-08	2.8e-06	loglinear	Programmed Cell Death	NM_007544.3:1307
Bcl2a1a-mRNA	5.46	0.268	4.93	5.98	43.9	30.5	63.2	3.51e-08	2.8e-06	loglinear		NM_009742.3:175
Slamf8-mRNA	4.68	0.231	4.23	5.13	25.7	18.8	35.1	3.62e-08	2.85e-06	lm.nb		NM_029084.3:1366
C1s-mRNA	5.08	0.251	4.59	5.57	33.9	24.1	47.7	3.65e-08	2.85e-06	loglinear		NM_144938.2:2490
Irf2-mRNA	1.67	0.0823	1.5	1.83	3.17	2.84	3.55	3.73e-08	2.89e-06	loglinear		NM_008391.2:440
Itgb5-mRNA	2.3	0.115	2.07	2.52	4.92	4.21	5.75	3.99e-08	3.06e-06	loglinear	Class I MHC mediated antigen processing & presentation, Extracellular matrix organization, Muscle contraction	NM_001145884.1:1270
Atf3-mRNA	2.93	0.148	2.64	3.22	7.63	6.24	9.33	4.37e-08	3.32e-06	loglinear		NM_007498.3:387
Clu-mRNA	1.51	0.0764	1.36	1.66	2.85	2.57	3.16	4.43e-08	3.34e-06	loglinear	Complement cascade, Platelet activation# signaling and aggregation	NM_013492.2:354
Irak2-mRNA	1.49	0.076	1.35	1.64	2.82	2.54	3.12	4.63e-08	3.41e-06	loglinear	Nucleotide-binding domain# leucine rich repeat containing receptor (NLR) signaling pathways, Signaling by Interleukins, Toll-like Receptor Cascades	NM_001113553.1:485
Mcm6-mRNA	1.99	0.101	1.79	2.19	3.98	3.47	4.56	4.65e-08	3.41e-06	loglinear	Cell Cycle	NM_008567.1:1118
Arrb2-mRNA	1.43	0.0727	1.29	1.57	2.69	2.44	2.97	4.67e-08	3.41e-06	loglinear	Deubiquitination, MAPK family signaling cascades, Platelet activation# signaling and aggregation, Signaling by Hedgehog, Signaling by WNT, Vesicle-mediated transport	NM_145429.4:725
Cotl1-mRNA	2.29	0.116	2.06	2.52	4.88	4.17	5.72	4.68e-08	3.41e-06	loglinear	Neutrophil degranulation	NM_028071.3:325
Lilrb4a-mRNA	4.02	0.208	3.61	4.42	16.2	12.2	21.5	5.34e-08	3.86e-06	lm.nb	Immunoregulatory interactions between a Lymphoid and a non-Lymphoid cell, Neutrophil degranulation	NM_013532.3:348
Slc11a1-mRNA	3.49	0.183	3.13	3.85	11.2	8.75	14.4	6.04e-08	4.33e-06	loglinear	Neutrophil degranulation, ROS and RNS production in phagocytes, Transport of small molecules	NM_013612.2:945
Icam1-mRNA	4.19	0.225	3.75	4.63	18.3	13.5	24.8	7.13e-08	5.07e-06	loglinear	Extracellular matrix organization, Immunoregulatory interactions between a Lymphoid and a non-Lymphoid cell	NM_010493.2:2195
Serpina3n-mRNA	5.15	0.28	4.6	5.7	35.5	24.3	51.9	7.78e-08	5.38e-06	lm.nb		NM_009252.2:119
Crip1-mRNA	3.22	0.175	2.88	3.56	9.31	7.34	11.8	7.8e-08	5.38e-06	lm.nb		NM_007763.3:47
Slfn8-mRNA	4.57	0.249	4.09	5.06	23.8	17	33.4	7.81e-08	5.38e-06	loglinear		NM_181545.4:2806
Lacc1-mRNA	2.59	0.141	2.31	2.86	6.01	4.96	7.28	7.89e-08	5.38e-06	loglinear		NM_172488.2:1025
Spint1-mRNA	2.7	0.147	2.41	2.99	6.49	5.32	7.92	7.93e-08	5.38e-06	loglinear	Signaling by MET	NM_016907.3:1366
Scamp2-mRNA	1.94	0.106	1.74	2.15	3.85	3.33	4.44	7.96e-08	5.38e-06	loglinear		NM_022813.3:526
Nfkbia-mRNA	2.25	0.123	2.01	2.49	4.76	4.03	5.62	8.01e-08	5.38e-06	loglinear	DDX58IFIH1-mediated induction of interferon-alphabeta, Death Receptor Signalling, Deubiquitination, Signaling by Interleukins, Signaling by the B Cell Receptor (BCR), SUMO E3 ligases SUMOylate target proteins, Toll-like Receptor Cascades	NM_010907.2:646
Mafb-mRNA	3.36	0.184	3	3.73	10.3	8.02	13.2	8.33e-08	5.56e-06	lm.nb		NM_010658.2:2658
Pdpn-mRNA	3.27	0.18	2.92	3.62	9.65	7.56	12.3	8.69e-08	5.75e-06	lm.nb	Platelet activation# signaling and aggregation	NM_010329.2:1625
Ccr2-mRNA	3.88	0.216	3.46	4.3	14.7	11	19.8	9.33e-08	6.13e-06	loglinear		NM_009915.2:2965
Lgmn-mRNA	2.57	0.144	2.29	2.85	5.94	4.88	7.21	9.72e-08	6.34e-06	loglinear	MHC class II antigen presentation, Toll-like Receptor Cascades	NM_011175.3:370
Cd84-mRNA	4.11	0.23	3.66	4.57	17.3	12.7	23.7	9.87e-08	6.39e-06	lm.nb	Cell surface interactions at the vascular wall	NM_013489.2:915
C3ar1-mRNA	4.17	0.234	3.71	4.63	18	13.1	24.7	1.01e-07	6.49e-06	lm.nb	Complement cascade, G alpha (i) signalling events, GPCR ligand binding, Neutrophil degranulation	NM_009779.2:555
Ctsw-mRNA	3.99	0.225	3.55	4.43	15.8	11.7	21.5	1.06e-07	6.72e-06	loglinear	Platelet activation# signaling and aggregation	NM_009985.4:190
Ccr5-mRNA	3.64	0.206	3.24	4.05	12.5	9.44	16.5	1.07e-07	6.72e-06	loglinear	G alpha (i) signalling events, GPCR ligand binding	NM_009917.5:1340
Tgfbr1-mRNA	1.82	0.103	1.62	2.02	3.54	3.07	4.07	1.07e-07	6.72e-06	loglinear	Deubiquitination, Signaling by TGF-beta family members	NM_009370.2:4425
Fcgr1-mRNA	4.38	0.249	3.9	4.87	20.9	14.9	29.3	1.12e-07	7.01e-06	loglinear	Class I MHC mediated antigen processing & presentation	NM_010186.5:185
Ralb-mRNA	1.85	0.106	1.65	2.06	3.61	3.13	4.17	1.14e-07	7.06e-06	loglinear		NM_022327.5:1120
Man2b1-mRNA	2.44	0.139	2.17	2.71	5.43	4.49	6.56	1.15e-07	7.06e-06	loglinear	Metabolism of carbohydrates, Neutrophil degranulation	NM_010764.2:1658
Nfe2l2-mRNA	3.08	0.176	2.73	3.42	8.45	6.65	10.7	1.16e-07	7.09e-06	lm.nb		NR_132727.1:193
Tlr4-mRNA	2.88	0.165	2.56	3.2	7.36	5.88	9.22	1.19e-07	7.24e-06	loglinear	Programmed Cell Death, Toll-like Receptor Cascades	NM_021297.2:2510
Cd3g-mRNA	3.09	0.178	2.74	3.44	8.5	6.67	10.8	1.25e-07	7.55e-06	lm.nb	Costimulation by the CD28 family, Immunoregulatory interactions between a Lymphoid and a non-Lymphoid cell, Vesicle-mediated transport	NM_009850.2:430
Clec7a-mRNA	4.75	0.275	4.21	5.28	26.8	18.5	39	1.28e-07	7.64e-06	lm.nb		NM_020008.2:1008
Tmem119-mRNA	1.99	0.116	1.76	2.22	3.97	3.4	4.65	1.34e-07	7.95e-06	loglinear		NM_146162.2:1550
Cd68-mRNA	3.9	0.228	3.45	4.34	14.9	10.9	20.3	1.38e-07	8.11e-06	lm.nb	Neutrophil degranulation	NM_009853.1:636
Traf2-mRNA	1.75	0.102	1.55	1.95	3.37	2.93	3.88	1.38e-07	8.11e-06	loglinear	Death Receptor Signalling, Deubiquitination, Programmed Cell Death, TNFR2 non-canonical NF-kB pathway	NM_009422.2:1334
Il1rn-mRNA	4.31	0.252	3.81	4.8	19.8	14	27.9	1.4e-07	8.14e-06	lm.nb	Signaling by Interleukins	NM_031167.5:224
Plcg2-mRNA	2.59	0.152	2.29	2.89	6.02	4.9	7.4	1.43e-07	8.27e-06	loglinear	Platelet activation# signaling and aggregation, Signaling by the B Cell Receptor (BCR), Toll-like Receptor Cascades	NM_172285.1:978
Cnn2-mRNA	2.37	0.14	2.1	2.64	5.17	4.27	6.24	1.48e-07	8.48e-06	loglinear	Neutrophil degranulation	NM_007725.2:350
Rps9-mRNA	2.16	0.127	1.91	2.41	4.46	3.75	5.3	1.49e-07	8.49e-06	lm.nb	Metabolism of RNA	NM_029767.2:173
Nkg7-mRNA	4.31	0.255	3.81	4.81	19.8	14	28	1.53e-07	8.69e-06	lm.nb		NM_024253.4:530
Pros1-mRNA	2.33	0.139	2.06	2.6	5.03	4.17	6.07	1.59e-07	8.93e-06	loglinear	Cell surface interactions at the vascular wall, Complement cascade, Platelet activation# signaling and aggregation	NM_011173.2:2720
St3gal6-mRNA	1.12	0.0668	0.99	1.25	2.18	1.99	2.38	1.61e-07	9.02e-06	loglinear	Asparagine N-linked glycosylation, Metabolism of carbohydrates	NM_018784.2:1252
Ccnd1-mRNA	2	0.12	1.77	2.24	4	3.4	4.71	1.65e-07	9.16e-06	loglinear	Cell Cycle, Chromatin modifying enzymes, Signaling by PTK6, Transcriptional regulation by RUNX1, Transcriptional regulation by RUNX3	NM_007631.1:2000
Igsf6-mRNA	4.19	0.251	3.7	4.68	18.2	13	25.6	1.66e-07	9.16e-06	lm.nb		NM_030691.1:115
Casp7-mRNA	2.77	0.166	2.44	3.09	6.81	5.43	8.53	1.68e-07	9.24e-06	loglinear	Programmed Cell Death	NM_007611.2:1468
Il10rb-mRNA	2.38	0.143	2.1	2.66	5.22	4.29	6.34	1.74e-07	9.45e-06	loglinear		NM_008349.5:465
Casp6-mRNA	2.04	0.123	1.8	2.28	4.1	3.47	4.84	1.74e-07	9.45e-06	loglinear	Programmed Cell Death	NM_009811.3:360
Fcgr3-mRNA	3.69	0.223	3.26	4.13	12.9	9.55	17.5	1.76e-07	9.51e-06	lm.nb		NM_010188.5:1175
Sgpl1-mRNA	2.36	0.143	2.09	2.64	5.15	4.24	6.25	1.78e-07	9.51e-06	loglinear	Metabolism of lipids	NM_009163.3:1200
Olfml3-mRNA	1.99	0.12	1.76	2.23	3.98	3.38	4.68	1.79e-07	9.51e-06	loglinear		NM_133859.2:1035
Axl-mRNA	2.71	0.164	2.39	3.03	6.54	5.23	8.18	1.85e-07	9.77e-06	loglinear	Signaling by VEGF	NM_009465.3:3820
Rpl36al-mRNA	1.38	0.0839	1.22	1.55	2.6	2.32	2.92	1.87e-07	9.78e-06	loglinear	Metabolism of RNA	NM_025589.4:74
Ccl19-mRNA	3.71	0.225	3.27	4.15	13.1	9.61	17.7	1.87e-07	9.78e-06	lm.nb	G alpha (i) signalling events, GPCR ligand binding	NM_011888.2:465
Dock2-mRNA	4.13	0.251	3.64	4.62	17.5	12.5	24.7	1.89e-07	9.82e-06	loglinear	Factors involved in megakaryocyte development and platelet production, Neutrophil degranulation	NM_033374.3:2410
Cd14-mRNA	2.73	0.168	2.4	3.06	6.64	5.29	8.34	2.05e-07	1.06e-05	loglinear	Neutrophil degranulation, Programmed Cell Death, Toll-like Receptor Cascades	NM_009841.3:235
Gnai2-mRNA	1.79	0.11	1.57	2.01	3.46	2.98	4.02	2.07e-07	1.06e-05	loglinear	G alpha (i) signalling events, Neuronal System, Platelet activation# signaling and aggregation, Signaling by Nuclear Receptors	NM_008138.4:971
Gsr-mRNA	1.44	0.0895	1.26	1.61	2.71	2.4	3.06	2.28e-07	1.16e-05	loglinear	Cellular responses to stress, Metabolism of nucleotides, Transcriptional Regulation by TP53	NM_010344.4:1507
Ccl8-mRNA	7.03	0.44	6.17	7.89	131	72	238	2.34e-07	1.19e-05	lm.nb		NM_021443.2:150
Cxcr4-mRNA	2.8	0.176	2.46	3.15	6.97	5.49	8.85	2.39e-07	1.2e-05	loglinear	Developmental Biology, G alpha (i) signalling events, GPCR ligand binding	NM_009911.3:704
Trem2-mRNA	3.19	0.2	2.8	3.58	9.11	6.94	12	2.43e-07	1.22e-05	loglinear	Developmental Biology, Immunoregulatory interactions between a Lymphoid and a non-Lymphoid cell	NM_031254.2:646
Il1r1-mRNA	1.99	0.126	1.74	2.24	3.97	3.35	4.71	2.56e-07	1.28e-05	loglinear		NM_001123382.1:820
Top2a-mRNA	2.32	0.147	2.03	2.61	4.99	4.09	6.09	2.59e-07	1.28e-05	loglinear	SUMO E3 ligases SUMOylate target proteins	NM_011623.2:1953
Mapkapk2-mRNA	1.59	0.101	1.4	1.79	3.02	2.63	3.46	2.6e-07	1.28e-05	loglinear	Cellular responses to stress, Metabolism of lipids, Metabolism of RNA, Signaling by Interleukins, Signaling by NTRKs, Signaling by VEGF, Toll-like Receptor Cascades	NM_008551.1:1991
Nfkb2-mRNA	2.91	0.185	2.55	3.27	7.52	5.85	9.67	2.65e-07	1.3e-05	loglinear	Chromatin modifying enzymes, DDX58IFIH1-mediated induction of interferon-alphabeta, Signaling by Interleukins, SUMO E3 ligases SUMOylate target proteins, TNFR2 non-canonical NF-kB pathway, Toll-like Receptor Cascades	NM_019408.2:1150
Cd36-mRNA	3.92	0.249	3.43	4.41	15.1	10.8	21.2	2.69e-07	1.31e-05	loglinear	Class I MHC mediated antigen processing & presentation, Neutrophil degranulation, Platelet activation# signaling and aggregation, Toll-like Receptor Cascades, Vesicle-mediated transport	NM_007643.3:1520
Il13ra1-mRNA	2.85	0.181	2.49	3.2	7.2	5.63	9.21	2.71e-07	1.31e-05	loglinear	Signaling by Interleukins	NM_133990.4:845
Rela-mRNA	1.58	0.101	1.38	1.78	2.99	2.61	3.43	2.73e-07	1.32e-05	loglinear	Chromatin modifying enzymes, DDX58IFIH1-mediated induction of interferon-alphabeta, Death Receptor Signalling, Signaling by Interleukins, Signaling by the B Cell Receptor (BCR), SUMO E3 ligases SUMOylate target proteins, Toll-like Receptor Cascades	NM_009045.4:645
Fn1-mRNA	2.09	0.134	1.82	2.35	4.25	3.54	5.1	2.94e-07	1.41e-05	loglinear	Cell surface interactions at the vascular wall, Extracellular matrix organization, MAPK family signaling cascades, Platelet activation# signaling and aggregation, Regulation of IGF transport and uptake by IGFBPs, Signaling by MET	NM_010233.1:2627
Csk-mRNA	1.61	0.104	1.4	1.81	3.05	2.64	3.51	3.04e-07	1.45e-05	loglinear	Costimulation by the CD28 family, MAPK family signaling cascades, Platelet activation# signaling and aggregation	NM_007783.2:268
Ikbke-mRNA	2.26	0.146	1.97	2.54	4.78	3.91	5.83	3.14e-07	1.49e-05	loglinear	DDX58IFIH1-mediated induction of interferon-alphabeta, SUMO E3 ligases SUMOylate target proteins, Toll-like Receptor Cascades	NM_019777.3:618
Pla2g4a-mRNA	2.43	0.159	2.12	2.74	5.4	4.35	6.7	3.29e-07	1.55e-05	loglinear	G alpha (i) signalling events, Metabolism of lipids, Platelet activation# signaling and aggregation, Vesicle-mediated transport	NM_008869.2:1525
Slamf9-mRNA	2.42	0.158	2.11	2.73	5.34	4.3	6.61	3.34e-07	1.56e-05	loglinear		NM_029612.4:748
Lair1-mRNA	3.2	0.212	2.78	3.61	9.18	6.89	12.2	3.64e-07	1.7e-05	lm.nb	Immunoregulatory interactions between a Lymphoid and a non-Lymphoid cell, Neutrophil degranulation	NM_001113474.1:1865
Rhoa-mRNA	0.942	0.0627	0.819	1.07	1.92	1.76	2.09	3.8e-07	1.76e-05	loglinear	Death Receptor Signalling, Deubiquitination, Developmental Biology, Neutrophil degranulation, Platelet activation# signaling and aggregation, Signaling by NTRKs, Signaling by PTK6, Signaling by Rho GTPases, Signaling by TGF-beta family members, Signaling by VEGF, Signaling by WNT	NM_016802.4:1885
Apoe-mRNA	2.74	0.183	2.38	3.1	6.67	5.2	8.55	3.91e-07	1.8e-05	lm.nb	G alpha (i) signalling events, Metabolism of vitamins and cofactors, Regulation of IGF transport and uptake by IGFBPs, Transport of small molecules, Vesicle-mediated transport	NM_001305844.1:903
Cd40-mRNA	2.8	0.187	2.43	3.16	6.95	5.39	8.96	3.97e-07	1.82e-05	loglinear	Immunoregulatory interactions between a Lymphoid and a non-Lymphoid cell, TNFR2 non-canonical NF-kB pathway	NM_011611.2:1425
Timp1-mRNA	3.93	0.264	3.41	4.45	15.2	10.6	21.8	4.06e-07	1.86e-05	lm.nb	Extracellular matrix organization, Platelet activation# signaling and aggregation, Regulation of IGF transport and uptake by IGFBPs	NM_011593.2:436
Lamp2-mRNA	2.17	0.146	1.88	2.46	4.5	3.69	5.49	4.18e-07	1.9e-05	loglinear	Autophagy, Neutrophil degranulation, Platelet activation# signaling and aggregation	NM_001017959.1:908
Naglu-mRNA	2.33	0.157	2.02	2.64	5.02	4.05	6.21	4.33e-07	1.96e-05	loglinear	Metabolism of carbohydrates	NM_013792.2:2334
Cd33-mRNA	1.74	0.119	1.51	1.97	3.34	2.84	3.92	4.57e-07	2.05e-05	loglinear	Immunoregulatory interactions between a Lymphoid and a non-Lymphoid cell, Neutrophil degranulation	NM_001111058.1:405
Ddx58-mRNA	3.37	0.231	2.92	3.82	10.3	7.54	14.1	4.85e-07	2.17e-05	lm.nb	DDX58IFIH1-mediated induction of interferon-alphabeta, Deubiquitination, Interferon Signaling	NM_172689.3:1751
Cd72-mRNA	2.55	0.177	2.2	2.9	5.86	4.61	7.44	5.17e-07	2.3e-05	lm.nb		NM_001110320.1:987
Cebpb-mRNA	2.39	0.165	2.06	2.71	5.22	4.17	6.54	5.24e-07	2.32e-05	loglinear	Cellular responses to stress	NM_009883.3:1147
Il6ra-mRNA	2.37	0.165	2.05	2.69	5.17	4.13	6.47	5.42e-07	2.39e-05	loglinear	MAPK family signaling cascades, Signaling by Interleukins	NM_010559.2:2825
Tnfrsf1b-mRNA	3.25	0.229	2.8	3.7	9.52	6.97	13	5.86e-07	2.57e-05	loglinear	Neutrophil degranulation, TNFR2 non-canonical NF-kB pathway	NM_011610.3:3270
Birc3-mRNA	3.03	0.215	2.61	3.45	8.18	6.11	11	6.12e-07	2.67e-05	loglinear	Death Receptor Signalling, Deubiquitination, Nucleotide-binding domain# leucine rich repeat containing receptor (NLR) signaling pathways, Programmed Cell Death, TNFR2 non-canonical NF-kB pathway, Toll-like Receptor Cascades	NM_007464.3:425
Ltbr-mRNA	2.07	0.147	1.78	2.36	4.2	3.44	5.13	6.21e-07	2.69e-05	loglinear	TNFR2 non-canonical NF-kB pathway	NM_010736.3:1962
Cd6-mRNA	2.32	0.165	2	2.64	5	3.99	6.25	6.25e-07	2.7e-05	loglinear		NM_001037801.2:1315
Bcl10-mRNA	1.46	0.104	1.26	1.67	2.76	2.39	3.17	6.3e-07	2.71e-05	loglinear	Signaling by the B Cell Receptor (BCR)	NM_009740.1:1168
Lsr-mRNA	1.89	0.135	1.63	2.16	3.72	3.09	4.46	6.39e-07	2.73e-05	loglinear		NM_001164184.1:445
Lfng-mRNA	2.21	0.158	1.9	2.52	4.62	3.73	5.73	6.49e-07	2.76e-05	loglinear		NM_008494.3:1965
Npc2-mRNA	1.98	0.142	1.7	2.26	3.95	3.26	4.8	6.78e-07	2.87e-05	loglinear	Neutrophil degranulation, Transport of small molecules	NM_023409.4:3095
Pcna-mRNA	1.23	0.0886	1.06	1.4	2.35	2.08	2.65	7.01e-07	2.95e-05	loglinear	Cell Cycle, DNA Repair, SUMO E3 ligases SUMOylate target proteins, Transcriptional Regulation by TP53	NM_011045.2:590
Ly9-mRNA	2.8	0.202	2.41	3.2	6.98	5.31	9.19	7.06e-07	2.96e-05	loglinear		NM_008534.2:1190
Ccl12-mRNA	5.01	0.362	4.3	5.72	32.2	19.7	52.7	7.18e-07	3e-05	lm.nb	GPCR ligand binding	NM_011331.2:173
Syk-mRNA	3.07	0.222	2.63	3.5	8.38	6.2	11.3	7.26e-07	3.01e-05	lm.nb	Platelet activation# signaling and aggregation, Signaling by Interleukins, Signaling by the B Cell Receptor (BCR)	NM_001198977.1:2064
Chmp2b-mRNA	0.537	0.0391	0.46	0.613	1.45	1.38	1.53	7.62e-07	3.15e-05	loglinear	Autophagy, Vesicle-mediated transport	NM_026879.2:920
Nrp2-mRNA	1.56	0.114	1.34	1.79	2.95	2.53	3.45	7.69e-07	3.16e-05	loglinear	Signaling by VEGF	NM_001077403.1:610
Hpgds.1-mRNA	2.33	0.17	2	2.67	5.04	4	6.35	7.77e-07	3.17e-05	loglinear	Biological oxidations, Metabolism of lipids	NM_019455.4:425
Il4ra-mRNA	2.05	0.15	1.76	2.34	4.14	3.38	5.08	7.78e-07	3.17e-05	loglinear	Signaling by Interleukins	NM_001008700.3:2908
C4a-mRNA	2.35	0.172	2.01	2.69	5.1	4.04	6.44	7.9e-07	3.2e-05	loglinear		NM_011413.2:4186
Slc1a3-mRNA	1.89	0.139	1.62	2.16	3.71	3.07	4.48	8.27e-07	3.33e-05	lm.nb	Neuronal System, Transport of small molecules	NM_148938.3:3865
Slc2a1-mRNA	1.65	0.121	1.41	1.89	3.14	2.66	3.7	8.3e-07	3.33e-05	loglinear	Metabolism of carbohydrates, Metabolism of vitamins and cofactors, Transport of small molecules	NM_011400.3:2190
Btk-mRNA	2.1	0.156	1.8	2.41	4.3	3.48	5.31	8.63e-07	3.45e-05	loglinear	G alpha (q) signalling events, Signaling by Rho GTPases, Signaling by the B Cell Receptor (BCR)	NM_013482.2:2255
Prdx1-mRNA	0.958	0.0713	0.819	1.1	1.94	1.76	2.14	8.97e-07	3.57e-05	loglinear	Cellular responses to stress, Transcriptional Regulation by TP53	NM_011034.4:1131
Nfkb1-mRNA	1.79	0.134	1.53	2.06	3.47	2.89	4.16	9.35e-07	3.7e-05	loglinear	Chromatin modifying enzymes, DDX58IFIH1-mediated induction of interferon-alphabeta, Death Receptor Signalling, Neutrophil degranulation, Signaling by Interleukins, Signaling by the B Cell Receptor (BCR), Toll-like Receptor Cascades	NM_008689.2:2125
Gsn-mRNA	1.11	0.0835	0.948	1.27	2.16	1.93	2.42	9.72e-07	3.83e-05	loglinear	Neutrophil degranulation, Programmed Cell Death	NM_146120.3:624
Txnrd1-mRNA	1.53	0.115	1.3	1.75	2.88	2.46	3.36	9.84e-07	3.86e-05	loglinear	Cellular responses to stress, Metabolism of amino acids and derivatives, Metabolism of nucleotides, Transcriptional Regulation by TP53	NM_015762.2:2245
Clic4-mRNA	2.04	0.154	1.74	2.34	4.11	3.34	5.07	1e-06	3.92e-05	loglinear		NM_013885.2:3280
P2rx4-mRNA	1.95	0.147	1.66	2.24	3.87	3.17	4.73	1.01e-06	3.93e-05	loglinear		NM_011026.2:1655
Csf2rb-mRNA	3.37	0.255	2.87	3.87	10.4	7.33	14.7	1.02e-06	3.96e-05	lm.nb	MAPK family signaling cascades, Signaling by Interleukins	NM_007780.4:4185
Katna1-mRNA	1.69	0.129	1.44	1.95	3.24	2.72	3.86	1.05e-06	4.06e-05	loglinear		NM_011835.2:55
Tlr9-mRNA	3.77	0.286	3.21	4.33	13.6	9.24	20.1	1.06e-06	4.07e-05	loglinear	Toll-like Receptor Cascades	NM_031178.2:1801
C1ra-mRNA	4.28	0.327	3.64	4.92	19.5	12.5	30.4	1.08e-06	4.14e-05	loglinear	Complement cascade	NM_023143.3:64
Tnfaip3-mRNA	1.92	0.147	1.64	2.21	3.79	3.11	4.63	1.09e-06	4.15e-05	loglinear	DDX58IFIH1-mediated induction of interferon-alphabeta, Death Receptor Signalling, Deubiquitination, Nucleotide-binding domain# leucine rich repeat containing receptor (NLR) signaling pathways	NM_009397.2:232
Tnfsf10-mRNA	3.9	0.298	3.31	4.48	14.9	9.95	22.3	1.1e-06	4.15e-05	loglinear	Death Receptor Signalling, Programmed Cell Death	NM_009425.2:2055
Atg7-mRNA	1.21	0.0929	1.03	1.4	2.32	2.04	2.63	1.12e-06	4.21e-05	loglinear	Autophagy, Class I MHC mediated antigen processing & presentation, Neutrophil degranulation	NM_028835.1:855
Cd83-mRNA	1.2	0.0917	1.02	1.38	2.29	2.02	2.6	1.12e-06	4.22e-05	loglinear		NM_009856.2:1624
Psen2-mRNA	1.67	0.129	1.41	1.92	3.17	2.66	3.78	1.21e-06	4.52e-05	loglinear	Death Receptor Signalling, Developmental Biology, Signaling by NOTCH	NM_001128605.1:560
F3-mRNA	1.43	0.111	1.21	1.64	2.69	2.31	3.12	1.22e-06	4.56e-05	loglinear		NM_010171.3:1170
Plekho2-mRNA	1.68	0.131	1.43	1.94	3.21	2.69	3.83	1.24e-06	4.59e-05	loglinear	Neutrophil degranulation	NM_153119.2:406
Mdm2-mRNA	1.26	0.098	1.07	1.45	2.4	2.1	2.74	1.24e-06	4.59e-05	loglinear	Cell Cycle, Cellular responses to stress, Deubiquitination, Intracellular signaling by second messengers, Neuronal System, SUMO E3 ligases SUMOylate target proteins, Transcriptional regulation by RUNX3, Transcriptional Regulation by TP53	NM_010786.4:1664
Prkcq-mRNA	1.08	0.0837	0.913	1.24	2.11	1.88	2.36	1.26e-06	4.62e-05	loglinear	Developmental Biology, G alpha (q) signalling events, Platelet activation# signaling and aggregation, Programmed Cell Death	NM_008859.2:1210
Cflar-mRNA	2.89	0.225	2.45	3.33	7.42	5.46	10.1	1.29e-06	4.71e-05	loglinear	Death Receptor Signalling, Programmed Cell Death	NM_207653.3:990
Cxcl11-mRNA	3.15	0.246	2.67	3.63	8.88	6.36	12.4	1.29e-06	4.71e-05	loglinear	G alpha (i) signalling events, GPCR ligand binding	NM_019494.1:345
Sell-mRNA	3.31	0.259	2.8	3.82	9.92	6.98	14.1	1.31e-06	4.75e-05	lm.nb		XM_006496716.1:1035
Casp3-mRNA	1.05	0.0822	0.884	1.21	2.06	1.85	2.31	1.37e-06	4.96e-05	loglinear	Death Receptor Signalling, Programmed Cell Death, Signaling by Interleukins	NM_009810.2:630
Cd3d-mRNA	4.38	0.346	3.7	5.06	20.8	13	33.3	1.44e-06	5.18e-05	lm.nb	Costimulation by the CD28 family, Immunoregulatory interactions between a Lymphoid and a non-Lymphoid cell, Vesicle-mediated transport	NM_013487.2:289
Rpl28-mRNA	1.55	0.124	1.31	1.79	2.93	2.48	3.46	1.53e-06	5.49e-05	loglinear	Metabolism of RNA	NM_009081.2:106
Pik3cd-mRNA	1.98	0.159	1.67	2.3	3.96	3.19	4.91	1.56e-06	5.56e-05	loglinear		XM_003945690.1:4648
Cd8a-mRNA	3.43	0.275	2.89	3.97	10.7	7.4	15.6	1.62e-06	5.75e-05	loglinear	Immunoregulatory interactions between a Lymphoid and a non-Lymphoid cell	NM_001081110.2:355
Slco2b1-mRNA	2.01	0.162	1.69	2.33	4.03	3.24	5.03	1.66e-06	5.89e-05	loglinear	Transport of small molecules	NM_175316.3:2720
Cdkn1a-mRNA	2.47	0.2	2.08	2.87	5.56	4.23	7.29	1.7e-06	6.01e-05	lm.nb	Cell Cycle, Cellular responses to stress, Developmental Biology, Intracellular signaling by second messengers, Transcriptional Regulation by TP53	NM_007669.4:1670
Ifit1-mRNA	5.04	0.409	4.23	5.84	32.8	18.8	57.2	1.78e-06	6.24e-05	loglinear		NM_008331.2:890
Psen1-mRNA	0.894	0.073	0.751	1.04	1.86	1.68	2.05	1.84e-06	6.43e-05	loglinear		NM_008943.2:2770
Prkcsh-mRNA	0.76	0.0622	0.638	0.881	1.69	1.56	1.84	1.87e-06	6.51e-05	loglinear	Regulation of IGF transport and uptake by IGFBPs	NM_008925.1:1295
Tnfsf13b-mRNA	2.36	0.193	1.98	2.74	5.14	3.95	6.68	1.88e-06	6.51e-05	loglinear	TNFR2 non-canonical NF-kB pathway	NM_033622.1:225
Fas-mRNA	2.92	0.24	2.45	3.39	7.55	5.45	10.5	1.96e-06	6.76e-05	loglinear	Death Receptor Signalling, Programmed Cell Death	NM_007987.2:84
Gnai3-mRNA	1.4	0.115	1.17	1.63	2.64	2.26	3.09	1.97e-06	6.77e-05	loglinear	G alpha (i) signalling events, Neuronal System, Platelet activation# signaling and aggregation, Signaling by Nuclear Receptors	NM_010306.2:354
Rad23b-mRNA	0.464	0.0383	0.389	0.54	1.38	1.31	1.45	1.99e-06	6.81e-05	loglinear	Asparagine N-linked glycosylation, Deubiquitination, DNA Repair	NM_009011.4:1585
Taf10-mRNA	0.937	0.0774	0.786	1.09	1.91	1.72	2.13	2e-06	6.82e-05	loglinear	Deubiquitination, RNA Polymerase II Pre-transcription Events, Transcriptional Regulation by TP53	NM_020024.3:357
Notch1-mRNA	1.81	0.15	1.51	2.1	3.5	2.86	4.29	2.06e-06	7.02e-05	loglinear	Signaling by NOTCH, Transcriptional regulation by RUNX3	NM_008714.2:1425
Tgm1-mRNA	3.54	0.294	2.97	4.12	11.7	7.82	17.4	2.08e-06	7.03e-05	lm.nb	Developmental Biology	NM_001161714.1:1530
Cd300lf-mRNA	2.54	0.211	2.13	2.96	5.83	4.37	7.77	2.1e-06	7.09e-05	lm.nb		NM_001169153.1:665
Bak1-mRNA	2.05	0.171	1.71	2.38	4.13	3.27	5.21	2.21e-06	7.41e-05	loglinear	Programmed Cell Death	NM_007523.2:470
Socs3-mRNA	2.81	0.235	2.35	3.27	7.01	5.1	9.65	2.21e-06	7.41e-05	loglinear	Class I MHC mediated antigen processing & presentation, Interferon Signaling, Signaling by Interleukins, Signaling by PTK6	NM_007707.2:585
Cytip-mRNA	4.44	0.372	3.71	5.17	21.7	13.1	36	2.23e-06	7.45e-05	loglinear		NM_139200.4:1080
Col4a2-mRNA	1.43	0.12	1.19	1.66	2.69	2.28	3.17	2.33e-06	7.74e-05	loglinear	Developmental Biology, Extracellular matrix organization	NM_009932.3:5600
Cln3-mRNA	1.44	0.121	1.2	1.68	2.71	2.3	3.19	2.38e-06	7.87e-05	loglinear		NM_001146311.1:378
Prpf31-mRNA	0.825	0.0698	0.688	0.962	1.77	1.61	1.95	2.41e-06	7.95e-05	loglinear	Metabolism of RNA	NM_001159714.1:1765
Il3ra-mRNA	2.64	0.224	2.2	3.08	6.23	4.6	8.45	2.45e-06	8.04e-05	loglinear		NM_008369.1:567
Serpine1-mRNA	2.57	0.218	2.14	3	5.94	4.41	7.98	2.49e-06	8.13e-05	loglinear		NM_008871.2:1822
Rps2-mRNA	1.57	0.134	1.3	1.83	2.96	2.47	3.55	2.59e-06	8.43e-05	loglinear	Chromatin modifying enzymes, Metabolism of RNA	NM_008503.5:304
Mertk-mRNA	1.97	0.169	1.64	2.3	3.91	3.11	4.92	2.7e-06	8.77e-05	loglinear	Cell surface interactions at the vascular wall	NM_008587.1:1320
Ikbkb-mRNA	1.47	0.127	1.22	1.72	2.78	2.33	3.3	2.82e-06	9.12e-05	loglinear	DDX58IFIH1-mediated induction of interferon-alphabeta, Death Receptor Signalling, Nucleotide-binding domain# leucine rich repeat containing receptor (NLR) signaling pathways, Signaling by Interleukins, Signaling by the B Cell Receptor (BCR), Toll-like Receptor Cascades	NM_010546.2:498
Tie1-mRNA	1.27	0.11	1.06	1.49	2.42	2.08	2.81	2.84e-06	9.12e-05	loglinear		NM_011587.2:2715
Ctnnb1-mRNA	0.666	0.0576	0.554	0.779	1.59	1.47	1.72	2.84e-06	9.12e-05	loglinear	Cell-Cell communication, Developmental Biology, Programmed Cell Death, Signaling by Rho GTPases, Signaling by VEGF, Signaling by WNT, Transcriptional regulation by RUNX3	NM_007614.2:2975
C5ar1-mRNA	2.61	0.226	2.17	3.06	6.11	4.5	8.31	2.86e-06	9.16e-05	lm.nb	Complement cascade, G alpha (i) signalling events, GPCR ligand binding, Neutrophil degranulation	NM_007577.3:595
Nfe2l2.1-mRNA	1.71	0.149	1.42	2	3.27	2.67	4	2.93e-06	9.36e-05	loglinear		NR_132727.1:144
Mbd2-mRNA	1.63	0.143	1.35	1.91	3.09	2.55	3.76	3.11e-06	9.87e-05	lm.nb	Epigenetic regulation of gene expression	NM_010773.2:655
Nos2-mRNA	2.81	0.246	2.33	3.3	7.03	5.03	9.82	3.12e-06	9.87e-05	lm.nb	Protein localization, ROS and RNS production in phagocytes	NM_010927.3:3715
Cast-mRNA	1.58	0.139	1.31	1.85	2.99	2.48	3.61	3.17e-06	9.99e-05	loglinear		NM_009817.1:1820
Tmem173-mRNA	2.84	0.25	2.35	3.33	7.18	5.11	10.1	3.25e-06	0.000102	lm.nb	Neutrophil degranulation	NM_028261.1:1792
Hgf-mRNA	2.34	0.206	1.93	2.74	5.05	3.82	6.68	3.28e-06	0.000103	lm.nb	Intracellular signaling by second messengers, MAPK family signaling cascades, Platelet activation# signaling and aggregation, Signaling by MET	NM_010427.5:483
Lrrc25-mRNA	3.19	0.281	2.64	3.74	9.12	6.22	13.4	3.31e-06	0.000103	loglinear		NM_153074.3:246
Rps10-mRNA	1.64	0.145	1.36	1.93	3.12	2.56	3.8	3.31e-06	0.000103	loglinear	Metabolism of RNA	NM_025963.3:318
Ccl22-mRNA	3.28	0.289	2.71	3.85	9.7	6.55	14.4	3.32e-06	0.000103	lm.nb	GPCR ligand binding	NM_009137.2:1096
Mr1-mRNA	1.8	0.159	1.49	2.11	3.48	2.8	4.32	3.37e-06	0.000104	loglinear		NM_008209.4:1360
Csf3r-mRNA	2.85	0.254	2.36	3.35	7.23	5.12	10.2	3.52e-06	0.000108	loglinear		NM_001252651.1:1294
Lamp1-mRNA	1.66	0.148	1.37	1.96	3.17	2.59	3.88	3.57e-06	0.000109	loglinear	Neutrophil degranulation	NM_010684.2:2080
Irf5-mRNA	4.2	0.374	3.46	4.93	18.3	11	30.5	3.59e-06	0.00011	loglinear		NM_012057.3:1826
Traf3-mRNA	0.904	0.0806	0.745	1.06	1.87	1.68	2.09	3.61e-06	0.00011	loglinear	Deubiquitination, TNFR2 non-canonical NF-kB pathway, Toll-like Receptor Cascades	NM_011632.3:884
Hif1a-mRNA	1.1	0.0981	0.906	1.29	2.14	1.87	2.45	3.64e-06	0.00011	loglinear	Cellular responses to stress, Deubiquitination, Signaling by PTK6	NM_010431.2:1294
Map3k1-mRNA	1.78	0.159	1.47	2.09	3.44	2.77	4.27	3.65e-06	0.00011	loglinear		NM_011945.2:1640
Tnf-mRNA	1.63	0.147	1.34	1.92	3.09	2.53	3.77	3.84e-06	0.000116	loglinear	Death Receptor Signalling, TNFR2 non-canonical NF-kB pathway	NM_013693.2:514
Il21r-mRNA	3.49	0.315	2.87	4.1	11.2	7.3	17.2	3.95e-06	0.000118	loglinear	Signaling by Interleukins	NM_021887.1:619
Rpl29-mRNA	1.45	0.131	1.19	1.7	2.72	2.28	3.25	4.1e-06	0.000123	loglinear	Metabolism of RNA	NM_009082.2:110
NRG3-mRNA	-0.793	0.0722	-0.934	-0.651	0.577	0.523	0.637	4.19e-06	0.000125	loglinear	Intracellular signaling by second messengers, MAPK family signaling cascades, Signaling by PTK6	NM_008734.3:2967
Sri-mRNA	1.07	0.0977	0.88	1.26	2.1	1.84	2.4	4.24e-06	0.000126	loglinear	Muscle contraction, Transport of small molecules	NM_001080974.2:470
Ppt1-mRNA	1.21	0.11	0.991	1.42	2.31	1.99	2.68	4.3e-06	0.000127	loglinear	Metabolism of lipids	NM_008917.3:1714
Abl1-mRNA	0.925	0.0857	0.757	1.09	1.9	1.69	2.13	4.79e-06	0.000141	loglinear	Cell Cycle, Developmental Biology, DNA Repair, Signaling by Rho GTPases, Transcriptional regulation by RUNX1	NM_009594.4:1378
Ifnar1-mRNA	1.57	0.145	1.28	1.85	2.97	2.43	3.61	4.82e-06	0.000142	loglinear	Interferon Signaling	NM_010508.1:1195
Trf-mRNA	1.4	0.13	1.14	1.65	2.63	2.21	3.14	4.91e-06	0.000144	loglinear	Platelet activation# signaling and aggregation, Regulation of IGF transport and uptake by IGFBPs, Transport of small molecules, Vesicle-mediated transport	NM_133977.2:1940
Cysltr2-mRNA	2.73	0.254	2.23	3.23	6.63	4.69	9.36	4.95e-06	0.000144	loglinear	G alpha (q) signalling events, GPCR ligand binding	NM_001162412.1:1283
Atf2-mRNA	-0.798	0.0743	-0.943	-0.652	0.575	0.52	0.636	4.99e-06	0.000145	loglinear	Chromatin modifying enzymes, Signaling by Interleukins, Signaling by Nuclear Receptors, Toll-like Receptor Cascades	NM_001025093.1:3995
Fscn1-mRNA	0.991	0.0925	0.81	1.17	1.99	1.75	2.25	5.07e-06	0.000147	loglinear		NM_007984.2:1645
Wfs1-mRNA	0.864	0.0813	0.705	1.02	1.82	1.63	2.03	5.38e-06	0.000156	loglinear	Regulation of IGF transport and uptake by IGFBPs	NM_011716.2:2975
Calr-mRNA	1.43	0.135	1.17	1.7	2.7	2.24	3.24	5.51e-06	0.000159	lm.nb	Asparagine N-linked glycosylation, Class I MHC mediated antigen processing & presentation, Vesicle-mediated transport	NM_007591.3:551
Rsad2-mRNA	2.81	0.266	2.29	3.33	7	4.88	10	5.58e-06	0.00016	loglinear		NM_021384.2:3185
Myc-mRNA	1.16	0.11	0.944	1.37	2.23	1.92	2.59	5.61e-06	0.000161	loglinear		NM_010849.4:630
Rras-mRNA	1.62	0.153	1.32	1.92	3.07	2.49	3.78	5.7e-06	0.000163	loglinear	Developmental Biology	NM_009101.2:282
Hus1-mRNA	1.04	0.0986	0.846	1.23	2.06	1.8	2.35	5.74e-06	0.000163	loglinear	Cell Cycle, DNA Repair, Transcriptional Regulation by TP53	NM_008316.2:2505
Tle3-mRNA	1.48	0.141	1.21	1.76	2.79	2.31	3.38	5.77e-06	0.000163	loglinear	Signaling by Nuclear Receptors, Signaling by WNT	NM_009389.2:3584
Sod1-mRNA	0.683	0.0649	0.556	0.81	1.61	1.47	1.75	5.79e-06	0.000164	loglinear	Cellular responses to stress, Platelet activation# signaling and aggregation	NM_011434.1:406
Pik3cg-mRNA	3.08	0.294	2.51	3.66	8.48	5.69	12.6	5.87e-06	0.000165	loglinear	Metabolism of lipids, Platelet activation# signaling and aggregation, Signaling by Erythropoietin	NM_020272.2:2890
Traf6-mRNA	0.841	0.0801	0.684	0.997	1.79	1.61	2	5.9e-06	0.000166	loglinear	Death Receptor Signalling, Deubiquitination, Intracellular signaling by second messengers, Nucleotide-binding domain# leucine rich repeat containing receptor (NLR) signaling pathways, Signaling by Interleukins, Toll-like Receptor Cascades	NM_009424.2:980
Cldn5-mRNA	1.88	0.179	1.53	2.23	3.68	2.88	4.69	6e-06	0.000167	loglinear		NM_013805.4:975
Lmnb1-mRNA	1.81	0.173	1.47	2.15	3.5	2.77	4.43	6e-06	0.000167	loglinear	Cell Cycle, Cellular responses to stress, Programmed Cell Death	NM_010721.2:805
Pecam1-mRNA	2.02	0.194	1.65	2.4	4.07	3.13	5.29	6.05e-06	0.000168	loglinear	Cell surface interactions at the vascular wall, Extracellular matrix organization, Neutrophil degranulation, Platelet activation# signaling and aggregation	NM_008816.2:1100
Aqp4-mRNA	1.39	0.133	1.13	1.65	2.62	2.19	3.14	6.08e-06	0.000169	loglinear	Transport of small molecules	NM_009700.2:130
Oas1g-mRNA	1.67	0.16	1.36	1.98	3.18	2.56	3.95	6.18e-06	0.000171	loglinear		NM_011852.2:457
Il1b-mRNA	3.94	0.378	3.19	4.68	15.3	9.16	25.6	6.27e-06	0.000173	lm.nb	Signaling by Interleukins	NM_008361.3:1120
Cdc25a-mRNA	0.931	0.0896	0.756	1.11	1.91	1.69	2.15	6.36e-06	0.000175	loglinear	Cell Cycle, Deubiquitination	NM_007658.3:855
Apaf1-mRNA	1.33	0.128	1.08	1.58	2.51	2.11	2.99	6.44e-06	0.000176	loglinear	Neutrophil degranulation, Programmed Cell Death	NM_009684.2:5264
Grap-mRNA	1.95	0.188	1.58	2.32	3.87	2.99	4.99	6.54e-06	0.000178	loglinear	Signaling by SCF-KIT	NM_027817.3:121
Fgf2-mRNA	1.87	0.181	1.52	2.23	3.67	2.87	4.69	6.64e-06	0.000181	loglinear	Extracellular matrix organization, Intracellular signaling by second messengers, MAPK family signaling cascades, Signaling by FGFR2	NM_008006.2:509
Klk6-mRNA	1.94	0.189	1.57	2.31	3.85	2.97	4.97	6.99e-06	0.000189	loglinear		NM_001164696.1:1053
Eed-mRNA	1.09	0.107	0.886	1.3	2.14	1.85	2.47	7.03e-06	0.00019	loglinear	Cellular responses to stress, Chromatin modifying enzymes, Epigenetic regulation of gene expression, Intracellular signaling by second messengers	NM_021876.3:1000
Stx2-mRNA	1.55	0.151	1.25	1.84	2.92	2.38	3.59	7.21e-06	0.000194	lm.nb		NM_007941.2:225
Hdac1-mRNA	1.4	0.137	1.13	1.67	2.64	2.19	3.18	7.39e-06	0.000199	loglinear	Cell Cycle, Factors involved in megakaryocyte development and platelet production, Intracellular signaling by second messengers, Signaling by Nuclear Receptors, Signaling by TGF-beta family members, Signaling by WNT, SUMO E3 ligases SUMOylate target proteins, Transcriptional regulation by RUNX1, Transcriptional Regulation by TP53	NM_008228.2:470
Igf2r-mRNA	1.14	0.112	0.916	1.35	2.2	1.89	2.56	7.57e-06	0.000203	loglinear	Neutrophil degranulation, Vesicle-mediated transport	NM_010515.1:2585
Klrk1-mRNA	1.89	0.187	1.52	2.26	3.71	2.88	4.78	7.89e-06	0.000211	loglinear	Immunoregulatory interactions between a Lymphoid and a non-Lymphoid cell	NM_001083322.1:144
Kat2b-mRNA	1.14	0.113	0.915	1.36	2.2	1.89	2.57	8.22e-06	0.000219	loglinear	Deubiquitination, Epigenetic regulation of gene expression, Signaling by NOTCH, Signaling by Nuclear Receptors, Transcriptional regulation by RUNX1, Transcriptional regulation by RUNX3	NM_020005.3:3030
Gnas-mRNA	-0.44	0.044	-0.526	-0.354	0.737	0.694	0.783	8.49e-06	0.000225	loglinear	GPCR ligand binding, Transport of small molecules	NM_010309.3:2592
Casp9-mRNA	0.545	0.0546	0.438	0.652	1.46	1.35	1.57	8.61e-06	0.000228	loglinear	Intracellular signaling by second messengers, Nucleotide-binding domain# leucine rich repeat containing receptor (NLR) signaling pathways, Programmed Cell Death	NM_015733.4:1675
Ccl7-mRNA	1.88	0.189	1.51	2.26	3.69	2.85	4.77	8.79e-06	0.000232	loglinear	GPCR ligand binding	NM_013654.3:141
Ms4a4a-mRNA	2.8	0.282	2.25	3.35	6.95	4.74	10.2	8.98e-06	0.000236	lm.nb		XM_003086124.1:252
Lamb2-mRNA	1.52	0.153	1.22	1.82	2.86	2.33	3.52	9.03e-06	0.000236	loglinear	Extracellular matrix organization, Regulation of IGF transport and uptake by IGFBPs, Signaling by MET	NM_008483.3:712
Gnptab-mRNA	0.868	0.0876	0.696	1.04	1.83	1.62	2.06	9.05e-06	0.000236	loglinear		NM_001004164.2:1214
Cyp7b1-mRNA	1.43	0.145	1.15	1.72	2.7	2.22	3.29	9.08e-06	0.000236	loglinear	Biological oxidations, Metabolism of lipids	NM_007825.4:1030
Prkcb.1-mRNA	-1.15	0.116	-1.38	-0.921	0.451	0.385	0.528	9.12e-06	0.000237	loglinear	Cell Cycle, Neuronal System, Platelet activation# signaling and aggregation, Signaling by Rho GTPases, Signaling by the B Cell Receptor (BCR), Signaling by VEGF, Signaling by WNT	NM_008855.2:4220
Atp7a-mRNA	1.95	0.197	1.56	2.33	3.85	2.95	5.04	9.27e-06	0.00024	loglinear		NM_001109757.2:1200
Ccr7-mRNA	4.14	0.42	3.32	4.97	17.7	9.98	31.3	9.43e-06	0.000243	lm.nb	G alpha (i) signalling events, GPCR ligand binding	NM_007719.2:755
Itgav-mRNA	1.05	0.106	0.836	1.25	2.06	1.79	2.38	9.75e-06	0.000251	loglinear	Cell surface interactions at the vascular wall, Class I MHC mediated antigen processing & presentation, Developmental Biology, Extracellular matrix organization, Neutrophil degranulation, Signaling by VEGF	NM_008402.2:3145
Kcnk13-mRNA	1.18	0.12	0.941	1.41	2.26	1.92	2.66	9.94e-06	0.000255	loglinear	Muscle contraction, Neuronal System	NM_146037.1:1430
Sesn2-mRNA	1.09	0.112	0.873	1.31	2.13	1.83	2.48	1.01e-05	0.000258	loglinear	Cellular responses to stress, Transcriptional Regulation by TP53	NM_144907.1:1416
Atp6v0e-mRNA	1.45	0.148	1.16	1.74	2.73	2.23	3.34	1.01e-05	0.000259	loglinear	Cellular responses to stress, ROS and RNS production in phagocytes, Transport of small molecules	NM_025272.2:585
Trp53-mRNA	1.25	0.128	0.996	1.5	2.37	1.99	2.82	1.03e-05	0.000262	loglinear	Cell Cycle, Cellular responses to stress, Deubiquitination, DNA Repair, Transcriptional regulation by RUNX3, Transcriptional Regulation by TP53	NM_011640.1:1835
Vcp-mRNA	0.717	0.0736	0.573	0.862	1.64	1.49	1.82	1.03e-05	0.000262	loglinear	Asparagine N-linked glycosylation, Cellular responses to stress, Deubiquitination, DNA Repair, Neutrophil degranulation, Signaling by Hedgehog, Transport of small molecules	NM_009503.3:510
Blnk-mRNA	1.88	0.194	1.5	2.26	3.68	2.83	4.8	1.08e-05	0.000272	lm.nb	Signaling by the B Cell Receptor (BCR)	NM_008528.4:1546
Cd69-mRNA	2.04	0.211	1.63	2.46	4.13	3.1	5.5	1.08e-05	0.000273	lm.nb		NM_001033122.3:1370
Cd3e-mRNA	3.8	0.394	3.03	4.57	13.9	8.15	23.8	1.11e-05	0.000279	loglinear	Costimulation by the CD28 family, Immunoregulatory interactions between a Lymphoid and a non-Lymphoid cell	NM_007648.4:380
Rapgef3-mRNA	1.36	0.142	1.09	1.64	2.58	2.12	3.12	1.11e-05	0.000279	loglinear	Platelet activation# signaling and aggregation	NM_001177810.1:564
Msr1-mRNA	2.77	0.288	2.2	3.33	6.82	4.61	10.1	1.15e-05	0.000286	lm.nb	Vesicle-mediated transport	NM_001113326.1:555
Tnfrsf12a-mRNA	1.87	0.195	1.49	2.25	3.66	2.81	4.76	1.15e-05	0.000286	loglinear	TNFR2 non-canonical NF-kB pathway	NM_001161746.1:517
Gfpt1-mRNA	0.576	0.06	0.458	0.693	1.49	1.37	1.62	1.16e-05	0.000289	loglinear	Asparagine N-linked glycosylation	NM_013528.3:718
Tlr1-mRNA	4.16	0.434	3.31	5.01	17.8	9.89	32.1	1.16e-05	0.000289	loglinear	Toll-like Receptor Cascades	NM_030682.1:805
Lst1-mRNA	2.77	0.29	2.2	3.34	6.83	4.61	10.1	1.18e-05	0.000292	lm.nb		NM_010734.2:104
Tlr3-mRNA	2.64	0.277	2.09	3.18	6.21	4.27	9.05	1.22e-05	0.000299	lm.nb		NM_126166.2:1165
Chi3l3-mRNA	5.3	0.557	4.21	6.4	39.5	18.5	84.2	1.22e-05	0.000299	lm.nb		NM_009892.1:1196
[truncated: 502 more rows]
[truncated: 5,000 more columns]

## Sheet: BALBc DE Results (p-val<0.05)
Supplementary Table 2.
genes	Column1	Column2	Column3	Column4	Column5	Column6	Column7	Column8	Column9	Column10	Column11	Column12	Column13	Column14	Column15	Column16	Column17	Column18	Column19	Column20	Column21	Column22	Column23	Column24	Column25	Column26	Column27	Column28	Column29	Column30	Column31	Column32	Column33	Column34	Column35	Column36	Column37	Column38	Column39	Column40	Column41	Column42	Column43	Column44	Column45	Column46	Column47	Column48	Column49
	Log2 fold change	std error (log2)	Lower confidence limit (log2)	Upper confidence limit (log2)	Linear fold change	Lower confidence limit (linear)	Upper confidence limit (linear)	P-value	BY.p.value	method	Gene.sets	probe.ID
H2-Eb1-mRNA	7.04	0.106	6.84	7.25	132	114	152	2.82e-12	1.54e-08	loglinear		NM_010382.2:935
Ccl5-mRNA	7.92	0.125	7.67	8.16	242	204	286	4.18e-12	1.54e-08	loglinear	G alpha (i) signalling events, GPCR ligand binding	NM_013653.1:165
C4a.1-mRNA	3.62	0.0638	3.49	3.74	12.3	11.3	13.4	1.04e-11	1.64e-08	loglinear		NM_011413.2:56
Cd274-mRNA	5.41	0.0956	5.22	5.6	42.6	37.4	48.5	1.05e-11	1.64e-08	loglinear	Costimulation by the CD28 family	NM_021893.2:515
Cd74-mRNA	7.61	0.135	7.34	7.87	195	162	234	1.11e-11	1.64e-08	loglinear	Cell surface interactions at the vascular wall, MHC class II antigen presentation	NM_001042605.1:391
Ly6a-mRNA	6.1	0.116	5.87	6.32	68.4	58.5	80.1	1.87e-11	2.3e-08	loglinear		NM_010738.2:206
Iigp1-mRNA	7.81	0.153	7.51	8.11	224	182	276	2.37e-11	2.5e-08	loglinear		NM_021792.3:2335
H2-Ea-ps-mRNA	6.91	0.15	6.61	7.2	120	97.8	147	5.47e-11	5.05e-08	loglinear		NM_010381.2:735
Psmb8-mRNA	5.89	0.145	5.61	6.18	59.5	48.9	72.4	1.44e-10	1.16e-07	loglinear	Cell Cycle, Cellular responses to stress, Class I MHC mediated antigen processing & presentation, Deubiquitination, Intracellular signaling by second messengers, MAPK family signaling cascades, Metabolism of amino acids and derivatives, Metabolism of RNA, Signaling by Hedgehog, Signaling by Interleukins, Signaling by the B Cell Receptor (BCR), Signaling by WNT, TNFR2 non-canonical NF-kB pathway, …	NM_010724.2:362
C1qc-mRNA	3.54	0.0891	3.36	3.71	11.6	10.3	13.1	1.79e-10	1.16e-07	loglinear	Complement cascade	NM_007574.2:708
Stat1-mRNA	4.71	0.119	4.48	4.95	26.2	22.3	30.8	1.88e-10	1.16e-07	loglinear		NM_009283.3:1590
Ifitm3-mRNA	4.01	0.102	3.81	4.21	16.2	14.1	18.6	1.89e-10	1.16e-07	loglinear	Immunoregulatory interactions between a Lymphoid and a non-Lymphoid cell	NM_025378.2:370
Il2rg-mRNA	3.49	0.0962	3.31	3.68	11.3	9.89	12.8	3.61e-10	2.06e-07	loglinear		NM_013563.3:566
Zbp1-mRNA	6	0.168	5.67	6.33	64	50.9	80.4	4.16e-10	2.2e-07	loglinear		NM_021394.2:473
Ctss-mRNA	3.32	0.0947	3.13	3.5	9.96	8.76	11.3	4.84e-10	2.34e-07	loglinear	Extracellular matrix organization, MHC class II antigen presentation, Neutrophil degranulation, Toll-like Receptor Cascades	NM_021281.2:740
Ifi27l2a-mRNA	5.02	0.144	4.74	5.3	32.4	26.7	39.5	5.07e-10	2.34e-07	loglinear		NM_029803.1:270
C1qb-mRNA	3.34	0.098	3.14	3.53	10.1	8.85	11.5	6.03e-10	2.62e-07	loglinear	Complement cascade	NM_009777.2:865
C3-mRNA	4.54	0.135	4.28	4.81	23.3	19.4	28	6.7e-10	2.75e-07	loglinear		XM_011246258.1:2702
Dock2-mRNA	3.02	0.0915	2.84	3.2	8.09	7.14	9.16	7.85e-10	3.05e-07	loglinear	Factors involved in megakaryocyte development and platelet production, Neutrophil degranulation	NM_033374.3:2410
C3.1-mRNA	5.42	0.167	5.09	5.74	42.8	34.1	53.6	8.7e-10	3.22e-07	loglinear	Complement cascade, G alpha (i) signalling events, GPCR ligand binding, Immunoregulatory interactions between a Lymphoid and a non-Lymphoid cell, Neutrophil degranulation, Regulation of IGF transport and uptake by IGFBPs	NM_009778.2:285
Tyrobp-mRNA	2.46	0.0768	2.31	2.61	5.5	4.95	6.1	9.88e-10	3.48e-07	loglinear	Cell-Cell communication, Developmental Biology, Neutrophil degranulation	NM_011662.2:130
Irf1-mRNA	4.81	0.158	4.5	5.12	28.1	22.7	34.9	1.45e-09	4.87e-07	loglinear		NM_008390.1:365
Ccl8-mRNA	5.15	0.171	4.81	5.48	35.4	28.1	44.7	1.64e-09	5.26e-07	loglinear		NM_021443.2:150
Gbp2-mRNA	5.29	0.179	4.93	5.64	39	30.6	49.8	1.9e-09	5.86e-07	loglinear		NM_010260.1:1996
Ltb-mRNA	3.79	0.129	3.53	4.04	13.8	11.6	16.5	2e-09	5.91e-07	loglinear	TNFR2 non-canonical NF-kB pathway	NM_008518.2:163
STAT3-mRNA	1.66	0.0571	1.55	1.78	3.17	2.93	3.42	2.1e-09	5.97e-07	loglinear	Signaling by Interleukins, Signaling by MET, Signaling by PTK6, Signaling by SCF-KIT	NM_213659.2:1360
Mafb-mRNA	1.78	0.0622	1.66	1.9	3.44	3.16	3.74	2.39e-09	6.55e-07	loglinear		NM_010658.2:2658
Ifit3-mRNA	3.93	0.139	3.66	4.21	15.3	12.6	18.4	2.67e-09	7.05e-07	loglinear		NM_010501.1:1290
Ifi44-mRNA	5.09	0.182	4.73	5.45	34.1	26.6	43.7	2.93e-09	7.48e-07	loglinear		NM_133871.2:990
Stat2-mRNA	2.26	0.0848	2.1	2.43	4.8	4.28	5.39	4.16e-09	1.02e-06	loglinear		NM_019963.1:1955
C1qa-mRNA	3.17	0.122	2.93	3.41	9.01	7.63	10.6	5.1e-09	1.22e-06	loglinear	Complement cascade	NM_007572.2:566
Ncf1-mRNA	2.28	0.0892	2.1	2.45	4.85	4.29	5.47	5.95e-09	1.37e-06	loglinear	Cellular responses to stress, Class I MHC mediated antigen processing & presentation, ROS and RNS production in phagocytes, Signaling by Rho GTPases, Signaling by VEGF	NM_001286037.1:970
Cybb-mRNA	4.78	0.191	4.41	5.16	27.5	21.2	35.7	6.85e-09	1.53e-06	loglinear	Cellular responses to stress, Class I MHC mediated antigen processing & presentation, Neutrophil degranulation, ROS and RNS production in phagocytes, Signaling by Rho GTPases, Signaling by VEGF	NM_007807.2:1535
Grn-mRNA	2.24	0.0903	2.07	2.42	4.74	4.19	5.35	7.38e-09	1.61e-06	loglinear		NM_008175.3:2010
Cxcl9-mRNA	6.4	0.259	5.89	6.91	84.5	59.4	120	7.71e-09	1.63e-06	lm.nb	G alpha (i) signalling events, GPCR ligand binding	NM_008599.2:40
Cfb-mRNA	4.66	0.193	4.28	5.03	25.2	19.4	32.8	9.2e-09	1.89e-06	loglinear		NM_008198.2:1685
Oas1a-mRNA	3.67	0.154	3.36	3.97	12.7	10.3	15.7	1.06e-08	2.11e-06	loglinear		NM_145211.2:471
Itgal-mRNA	3.62	0.154	3.32	3.92	12.3	9.97	15.1	1.14e-08	2.22e-06	loglinear		NM_008400.2:950
Psmb9-mRNA	4.32	0.186	3.96	4.69	20	15.5	25.7	1.22e-08	2.32e-06	lm.nb	Cell Cycle, Cellular responses to stress, Class I MHC mediated antigen processing & presentation, Deubiquitination, Intracellular signaling by second messengers, MAPK family signaling cascades, Metabolism of amino acids and derivatives, Metabolism of RNA, Signaling by Hedgehog, Signaling by Interleukins, Signaling by the B Cell Receptor (BCR), Signaling by WNT, TNFR2 non-canonical NF-kB pathway, …	NM_013585.2:540
Ccl2-mRNA	4.8	0.209	4.39	5.21	27.9	21	37.1	1.36e-08	2.52e-06	loglinear		NM_011333.3:415
Csf1r-mRNA	1.58	0.0692	1.44	1.71	2.98	2.72	3.28	1.46e-08	2.64e-06	loglinear	Signaling by Interleukins	NM_001037859.1:3655
H2-T23-mRNA	4.85	0.216	4.42	5.27	28.8	21.5	38.6	1.63e-08	2.85e-06	loglinear	Class I MHC mediated antigen processing & presentation, Immunoregulatory interactions between a Lymphoid and a non-Lymphoid cell, Neutrophil degranulation	NM_010398.3:365
Mvp-mRNA	1.37	0.0613	1.25	1.49	2.59	2.38	2.81	1.69e-08	2.85e-06	loglinear		NM_080638.2:1845
Srgn-mRNA	2.61	0.117	2.38	2.84	6.09	5.2	7.14	1.7e-08	2.85e-06	loglinear	Platelet activation# signaling and aggregation	NM_011157.2:168
Fcgr2b-mRNA	3.39	0.155	3.08	3.69	10.4	8.47	12.9	2.02e-08	3.24e-06	loglinear		NM_001077189.1:1225
C1s-mRNA	4.35	0.199	3.96	4.74	20.4	15.5	26.7	2.07e-08	3.24e-06	loglinear		NM_144938.2:2490
Tmem119-mRNA	1.71	0.0786	1.56	1.87	3.28	2.94	3.64	2.09e-08	3.24e-06	loglinear		NM_146162.2:1550
Ifih1-mRNA	2.51	0.115	2.28	2.73	5.69	4.87	6.66	2.1e-08	3.24e-06	loglinear	Deubiquitination	NM_027835.2:1997
Cxcl10-mRNA	5.57	0.257	5.07	6.07	47.5	33.5	67.4	2.16e-08	3.25e-06	lm.nb	G alpha (i) signalling events, GPCR ligand binding	NM_021274.1:115
Fgl2-mRNA	3.45	0.16	3.14	3.76	10.9	8.81	13.6	2.2e-08	3.25e-06	loglinear	Neutrophil degranulation	NM_008013.2:3470
Trem2-mRNA	1.53	0.0707	1.39	1.66	2.88	2.62	3.17	2.24e-08	3.25e-06	loglinear	Developmental Biology, Immunoregulatory interactions between a Lymphoid and a non-Lymphoid cell	NM_031254.2:646
Tnfrsf1a-mRNA	1.53	0.0721	1.39	1.67	2.9	2.63	3.19	2.5e-08	3.55e-06	loglinear	Death Receptor Signalling, TNFR2 non-canonical NF-kB pathway	NM_011609.2:615
Irf7-mRNA	3.9	0.186	3.54	4.27	14.9	11.6	19.2	2.81e-08	3.9e-06	loglinear	DDX58IFIH1-mediated induction of interferon-alphabeta, Toll-like Receptor Cascades	NM_016850.2:705
Stat3-mRNA	1.56	0.0747	1.42	1.71	2.96	2.67	3.27	2.85e-08	3.9e-06	loglinear	Signaling by Interleukins, Signaling by MET, Signaling by PTK6, Signaling by SCF-KIT	NM_213659.2:2130
Casp1-mRNA	2.35	0.114	2.13	2.57	5.1	4.36	5.95	3.3e-08	4.43e-06	loglinear	Nucleotide-binding domain# leucine rich repeat containing receptor (NLR) signaling pathways, Signaling by Interleukins	NM_009807.2:259
Ifi30-mRNA	2.73	0.134	2.47	2.99	6.63	5.53	7.95	3.47e-08	4.49e-06	loglinear	MHC class II antigen presentation	NM_023065.3:806
Gzma-mRNA	4.79	0.235	4.33	5.25	27.7	20.1	38.1	3.5e-08	4.49e-06	loglinear		NM_010370.2:188
Fcgr1-mRNA	2.79	0.137	2.52	3.06	6.91	5.74	8.33	3.53e-08	4.49e-06	loglinear	Class I MHC mediated antigen processing & presentation	NM_010186.5:185
Csf1-mRNA	1.63	0.0801	1.47	1.78	3.09	2.77	3.44	3.63e-08	4.54e-06	loglinear	Regulation of IGF transport and uptake by IGFBPs, Signaling by Interleukins	NM_001113530.1:833
Serping1-mRNA	2.89	0.143	2.61	3.17	7.41	6.1	8.99	3.72e-08	4.58e-06	loglinear	Complement cascade, Platelet activation# signaling and aggregation	NM_009776.3:1480
Tnfsf10-mRNA	2.97	0.149	2.67	3.26	7.82	6.38	9.58	4.32e-08	5.23e-06	loglinear	Death Receptor Signalling, Programmed Cell Death	NM_009425.2:2055
Ptpn6-mRNA	3.14	0.159	2.82	3.45	8.8	7.09	10.9	4.62e-08	5.51e-06	loglinear	Cell surface interactions at the vascular wall, Costimulation by the CD28 family, Interferon Signaling, Neutrophil degranulation, Platelet activation# signaling and aggregation, Signaling by Interleukins, Signaling by SCF-KIT, Signaling by the B Cell Receptor (BCR)	NM_013545.2:1691
Cytip-mRNA	2.99	0.152	2.69	3.29	7.96	6.47	9.8	4.69e-08	5.51e-06	loglinear		NM_139200.4:1080
Fcer1g-mRNA	3.04	0.155	2.73	3.34	8.21	6.65	10.1	4.79e-08	5.53e-06	loglinear	Cell surface interactions at the vascular wall, Neutrophil degranulation, Platelet activation# signaling and aggregation	NM_010185.4:264
Lcn2-mRNA	6.09	0.311	5.48	6.7	68.1	44.6	104	4.86e-08	5.53e-06	lm.nb	Neutrophil degranulation, Transport of small molecules	NM_008491.1:190
Cxcl16-mRNA	3.82	0.196	3.43	4.2	14.1	10.8	18.4	4.97e-08	5.57e-06	lm.nb	G alpha (i) signalling events, GPCR ligand binding	NM_023158.6:679
Ifit1-mRNA	4.42	0.23	3.97	4.88	21.5	15.7	29.3	5.61e-08	6.19e-06	lm.nb		NM_008331.2:890
Lyn-mRNA	1.99	0.107	1.78	2.2	3.97	3.43	4.59	7.42e-08	7.99e-06	loglinear		NM_010747.1:1725
Cd36-mRNA	3.16	0.171	2.83	3.49	8.94	7.09	11.3	7.46e-08	7.99e-06	loglinear	Class I MHC mediated antigen processing & presentation, Neutrophil degranulation, Platelet activation# signaling and aggregation, Toll-like Receptor Cascades, Vesicle-mediated transport	NM_007643.3:1520
Itgb2-mRNA	3.62	0.2	3.22	4.01	12.3	9.34	16.1	9.07e-08	9.51e-06	loglinear	Cell surface interactions at the vascular wall, Extracellular matrix organization, Immunoregulatory interactions between a Lymphoid and a non-Lymphoid cell, Neutrophil degranulation, Toll-like Receptor Cascades	NM_008404.4:2542
Slfn8-mRNA	3.31	0.183	2.95	3.67	9.92	7.73	12.7	9.14e-08	9.51e-06	loglinear		NM_181545.4:2806
Lag3-mRNA	2.71	0.152	2.42	3.01	6.56	5.34	8.07	9.96e-08	1.02e-05	loglinear	MHC class II antigen presentation	NM_008479.1:1700
Bcl2a1a-mRNA	4.21	0.237	3.75	4.68	18.6	13.5	25.6	1.02e-07	1.03e-05	lm.nb		NM_009742.3:175
Pecam1-mRNA	0.88	0.0497	0.783	0.978	1.84	1.72	1.97	1.06e-07	1.06e-05	loglinear	Cell surface interactions at the vascular wall, Extracellular matrix organization, Neutrophil degranulation, Platelet activation# signaling and aggregation	NM_008816.2:1100
Cxcl11-mRNA	5.88	0.334	5.23	6.54	59	37.5	93	1.11e-07	1.09e-05	lm.nb	G alpha (i) signalling events, GPCR ligand binding	NM_019494.1:345
Il1b-mRNA	3.11	0.181	2.76	3.47	8.66	6.77	11.1	1.33e-07	1.28e-05	loglinear	Signaling by Interleukins	NM_008361.3:1120
Ccr2-mRNA	2.78	0.162	2.47	3.1	6.89	5.53	8.59	1.34e-07	1.28e-05	loglinear		NM_009915.2:2965
Clec7a-mRNA	3.46	0.201	3.06	3.85	11	8.34	14.4	1.35e-07	1.28e-05	loglinear		NM_020008.2:1008
Ccl12-mRNA	4.77	0.279	4.22	5.32	27.3	18.7	39.9	1.4e-07	1.31e-05	loglinear	GPCR ligand binding	NM_011331.2:173
Ifit2-mRNA	2.68	0.157	2.37	2.99	6.4	5.17	7.93	1.44e-07	1.33e-05	lm.nb		NM_008332.2:230
Cd3d-mRNA	2.86	0.172	2.52	3.19	7.25	5.74	9.16	1.76e-07	1.61e-05	loglinear	Costimulation by the CD28 family, Immunoregulatory interactions between a Lymphoid and a non-Lymphoid cell, Vesicle-mediated transport	NM_013487.2:289
Tlr2-mRNA	1.92	0.116	1.69	2.15	3.78	3.23	4.43	1.79e-07	1.61e-05	loglinear	Neutrophil degranulation, Toll-like Receptor Cascades	NM_011905.2:255
Tgfbr2-mRNA	1.61	0.098	1.42	1.81	3.06	2.68	3.49	1.87e-07	1.67e-05	loglinear	Signaling by TGF-beta family members	NM_009371.2:475
Plcg2-mRNA	1.87	0.115	1.64	2.09	3.65	3.12	4.27	2.09e-07	1.84e-05	loglinear	Platelet activation# signaling and aggregation, Signaling by the B Cell Receptor (BCR), Toll-like Receptor Cascades	NM_172285.1:978
Cd68-mRNA	1.51	0.0935	1.33	1.7	2.86	2.52	3.24	2.12e-07	1.84e-05	loglinear	Neutrophil degranulation	NM_009853.1:636
Ctsw-mRNA	3.56	0.223	3.12	4	11.8	8.72	16	2.35e-07	2.02e-05	loglinear	Platelet activation# signaling and aggregation	NM_009985.4:190
Fcgr3-mRNA	2.55	0.16	2.23	2.86	5.85	4.71	7.27	2.43e-07	2.06e-05	loglinear		NM_010188.5:1175
Cd44-mRNA	1.94	0.123	1.7	2.18	3.84	3.25	4.54	2.66e-07	2.22e-05	loglinear	Cell surface interactions at the vascular wall, Extracellular matrix organization, Metabolism of carbohydrates, Neutrophil degranulation	NM_009851.2:3075
Ddx58-mRNA	2.26	0.144	1.97	2.54	4.78	3.93	5.8	2.68e-07	2.22e-05	loglinear	DDX58IFIH1-mediated induction of interferon-alphabeta, Deubiquitination, Interferon Signaling	NM_172689.3:1751
Casp8-mRNA	1.79	0.116	1.57	2.02	3.47	2.96	4.06	2.96e-07	2.43e-05	loglinear	Death Receptor Signalling, Nucleotide-binding domain# leucine rich repeat containing receptor (NLR) signaling pathways, Programmed Cell Death, Toll-like Receptor Cascades	NM_009812.2:1463
Sp100-mRNA	3.08	0.201	2.69	3.48	8.46	6.43	11.1	3.32e-07	2.69e-05	loglinear		NM_013673.3:410
Cd3e-mRNA	3.01	0.2	2.62	3.41	8.07	6.15	10.6	3.75e-07	3e-05	loglinear	Costimulation by the CD28 family, Immunoregulatory interactions between a Lymphoid and a non-Lymphoid cell	NM_007648.4:380
Irf5-mRNA	2.06	0.137	1.79	2.33	4.18	3.47	5.03	3.78e-07	3e-05	loglinear		NM_012057.3:1826
Nfkb1-mRNA	0.709	0.0473	0.616	0.802	1.63	1.53	1.74	3.9e-07	3.07e-05	loglinear	Chromatin modifying enzymes, DDX58IFIH1-mediated induction of interferon-alphabeta, Death Receptor Signalling, Neutrophil degranulation, Signaling by Interleukins, Signaling by the B Cell Receptor (BCR), Toll-like Receptor Cascades	NM_008689.2:2125
Casp4-mRNA	3.11	0.208	2.7	3.52	8.63	6.5	11.5	4e-07	3.12e-05	loglinear	Nucleotide-binding domain# leucine rich repeat containing receptor (NLR) signaling pathways	NM_007609.2:408
Vim-mRNA	1.91	0.128	1.66	2.16	3.76	3.16	4.48	4.07e-07	3.13e-05	loglinear	Autophagy, Muscle contraction, Programmed Cell Death	NM_011701.4:34
Hexb-mRNA	1.41	0.0959	1.22	1.6	2.65	2.33	3.02	4.58e-07	3.47e-05	loglinear	Metabolism of carbohydrates, Metabolism of lipids, Neutrophil degranulation	NM_010422.2:805
Irf8-mRNA	3.22	0.22	2.79	3.65	9.34	6.93	12.6	4.6e-07	3.47e-05	lm.nb		NM_008320.3:2274
Ly9-mRNA	2.18	0.15	1.88	2.47	4.52	3.69	5.54	4.97e-07	3.68e-05	loglinear		NM_008534.2:1190
Nkg7-mRNA	3.57	0.246	3.09	4.05	11.9	8.5	16.6	4.97e-07	3.68e-05	loglinear		NM_024253.4:530
Tgfb1-mRNA	1.59	0.11	1.37	1.81	3.01	2.59	3.49	5.08e-07	3.72e-05	loglinear	Cell surface interactions at the vascular wall, Extracellular matrix organization, Platelet activation# signaling and aggregation, Signaling by TGF-beta family members, Transcriptional regulation by RUNX3	NM_011577.1:1470
Tlr1-mRNA	1.84	0.129	1.58	2.09	3.57	3	4.26	5.7e-07	4.09e-05	loglinear	Toll-like Receptor Cascades	NM_030682.1:805
Gzmb-mRNA	3.55	0.249	3.06	4.04	11.7	8.36	16.5	5.7e-07	4.09e-05	loglinear	Peptide hormone metabolism, Programmed Cell Death	NM_013542.2:1020
Cp-mRNA	1.96	0.138	1.69	2.23	3.89	3.23	4.69	5.89e-07	4.19e-05	loglinear	Regulation of IGF transport and uptake by IGFBPs, Transport of small molecules	NM_001042611.1:1750
C3ar1-mRNA	1.8	0.127	1.55	2.04	3.47	2.92	4.12	6.03e-07	4.23e-05	loglinear	Complement cascade, G alpha (i) signalling events, GPCR ligand binding, Neutrophil degranulation	NM_009779.2:555
Gfap-mRNA	2.19	0.155	1.89	2.49	4.56	3.7	5.63	6.07e-07	4.23e-05	lm.nb	Autophagy	NM_001131020.1:610
Cebpb-mRNA	1.11	0.0792	0.95	1.26	2.15	1.93	2.4	6.74e-07	4.66e-05	loglinear	Cellular responses to stress	NM_009883.3:1147
Lfng-mRNA	1.16	0.0842	0.994	1.32	2.23	1.99	2.5	7.5e-07	5.13e-05	loglinear		NM_008494.3:1965
Nfe2l2.2-mRNA	1.34	0.0975	1.15	1.53	2.53	2.22	2.89	7.56e-07	5.13e-05	loglinear		NM_010902.3:1665
Cx3cr1-mRNA	1.27	0.0925	1.09	1.45	2.41	2.12	2.73	7.69e-07	5.17e-05	loglinear	G alpha (i) signalling events, GPCR ligand binding	NM_009987.3:2696
Lair1-mRNA	2.12	0.155	1.81	2.42	4.34	3.51	5.35	7.97e-07	5.31e-05	loglinear	Immunoregulatory interactions between a Lymphoid and a non-Lymphoid cell, Neutrophil degranulation	NM_001113474.1:1865
Ptprc-mRNA	3.51	0.258	3.01	4.02	11.4	8.03	16.2	8.15e-07	5.38e-05	loglinear		NM_011210.3:2320
Pros1-mRNA	1.41	0.104	1.2	1.61	2.65	2.3	3.06	8.78e-07	5.74e-05	loglinear	Cell surface interactions at the vascular wall, Complement cascade, Platelet activation# signaling and aggregation	NM_011173.2:2720
Tollip-mRNA	-0.499	0.0378	-0.573	-0.425	0.708	0.672	0.745	1.03e-06	6.69e-05	loglinear	Neutrophil degranulation, Signaling by Interleukins	NM_023764.3:260
Cd86-mRNA	2.07	0.157	1.76	2.38	4.19	3.38	5.19	1.07e-06	6.9e-05	loglinear	Costimulation by the CD28 family, Intracellular signaling by second messengers	NM_019388.3:251
Cd8a-mRNA	2.18	0.167	1.86	2.51	4.55	3.62	5.7	1.1e-06	6.99e-05	loglinear	Immunoregulatory interactions between a Lymphoid and a non-Lymphoid cell	NM_001081110.2:355
Man2b1-mRNA	1.15	0.088	0.979	1.32	2.22	1.97	2.5	1.11e-06	6.99e-05	loglinear	Metabolism of carbohydrates, Neutrophil degranulation	NM_010764.2:1658
Tgm2-mRNA	2.66	0.204	2.26	3.07	6.34	4.8	8.37	1.13e-06	7.1e-05	lm.nb		NM_009373.3:1260
Itgb5-mRNA	0.921	0.0708	0.782	1.06	1.89	1.72	2.08	1.16e-06	7.19e-05	loglinear	Class I MHC mediated antigen processing & presentation, Extracellular matrix organization, Muscle contraction	NM_001145884.1:1270
Cnn2-mRNA	1.21	0.0941	1.03	1.4	2.32	2.04	2.63	1.24e-06	7.62e-05	loglinear	Neutrophil degranulation	NM_007725.2:350
Ccl19-mRNA	2.59	0.201	2.2	2.99	6.03	4.59	7.93	1.25e-06	7.62e-05	loglinear	G alpha (i) signalling events, GPCR ligand binding	NM_011888.2:465
Hcar2-mRNA	3.91	0.305	3.31	4.51	15	9.93	22.7	1.3e-06	7.85e-05	lm.nb	G alpha (i) signalling events, GPCR ligand binding	NM_030701.1:770
Birc3-mRNA	2.33	0.182	1.97	2.69	5.03	3.93	6.44	1.33e-06	7.96e-05	loglinear	Death Receptor Signalling, Deubiquitination, Nucleotide-binding domain# leucine rich repeat containing receptor (NLR) signaling pathways, Programmed Cell Death, TNFR2 non-canonical NF-kB pathway, Toll-like Receptor Cascades	NM_007464.3:425
Vav1-mRNA	2.25	0.176	1.9	2.59	4.75	3.74	6.03	1.33e-06	7.96e-05	loglinear	Costimulation by the CD28 family, Death Receptor Signalling, Intracellular signaling by second messengers, Platelet activation# signaling and aggregation, Signaling by Erythropoietin, Signaling by Interleukins, Signaling by Rho GTPases, Signaling by SCF-KIT, Signaling by the B Cell Receptor (BCR), Signaling by VEGF	NM_011691.4:1640
Casp7-mRNA	1.48	0.116	1.25	1.7	2.78	2.38	3.26	1.37e-06	8.11e-05	loglinear	Programmed Cell Death	NM_007611.2:1468
Crip1-mRNA	0.976	0.0769	0.825	1.13	1.97	1.77	2.18	1.4e-06	8.19e-05	loglinear		NM_007763.3:47
Il10rb-mRNA	1.02	0.0808	0.865	1.18	2.03	1.82	2.27	1.42e-06	8.28e-05	loglinear		NM_008349.5:465
Cflar-mRNA	1.37	0.109	1.16	1.59	2.59	2.24	3	1.45e-06	8.4e-05	loglinear	Death Receptor Signalling, Programmed Cell Death	NM_207653.3:990
Ccr5-mRNA	1.83	0.145	1.55	2.12	3.56	2.92	4.34	1.48e-06	8.47e-05	loglinear	G alpha (i) signalling events, GPCR ligand binding	NM_009917.5:1340
Ifitm2-mRNA	1.63	0.131	1.37	1.89	3.09	2.59	3.7	1.68e-06	9.53e-05	loglinear	Immunoregulatory interactions between a Lymphoid and a non-Lymphoid cell	NM_030694.1:87
Cotl1-mRNA	0.927	0.0748	0.78	1.07	1.9	1.72	2.1	1.69e-06	9.53e-05	loglinear	Neutrophil degranulation	NM_028071.3:325
Irak4-mRNA	1.75	0.142	1.47	2.03	3.36	2.77	4.07	1.76e-06	9.85e-05	loglinear	Intracellular signaling by second messengers, Signaling by Interleukins, Toll-like Receptor Cascades	NM_029926.5:250
Itgam.1-mRNA	1.4	0.114	1.18	1.63	2.64	2.26	3.09	1.82e-06	0.000101	loglinear		NM_001082960.1:3025
Il1a-mRNA	2.2	0.182	1.85	2.56	4.6	3.59	5.89	1.98e-06	0.000109	loglinear	Signaling by Interleukins	NM_010554.4:512
Nfe2l2-mRNA	2.03	0.169	1.7	2.36	4.09	3.25	5.14	2.1e-06	0.000115	loglinear		NR_132727.1:193
Msn-mRNA	1.58	0.132	1.32	1.84	2.99	2.5	3.58	2.22e-06	0.000121	loglinear	Developmental Biology	NM_010833.2:515
Pla2g16-mRNA	1.23	0.104	1.03	1.44	2.35	2.04	2.71	2.38e-06	0.000128	loglinear	Metabolism of lipids	NM_139269.2:568
C1ra-mRNA	2.98	0.252	2.48	3.47	7.88	5.59	11.1	2.44e-06	0.000131	loglinear	Complement cascade	NM_023143.3:64
Rsad2-mRNA	1.79	0.152	1.49	2.09	3.46	2.82	4.26	2.51e-06	0.000132	loglinear		NM_021384.2:3185
Gnb1-mRNA	-0.4	0.034	-0.466	-0.333	0.758	0.724	0.794	2.51e-06	0.000132	loglinear	G alpha (i) signalling events, G alpha (q) signalling events, GPCR ligand binding, Neuronal System, Platelet activation# signaling and aggregation, Signaling by Nuclear Receptors, Signaling by WNT, Transport of small molecules	NM_008142.3:311
C2-mRNA	2.76	0.235	2.3	3.22	6.79	4.93	9.34	2.52e-06	0.000132	loglinear	Complement cascade	NM_013484.2:2359
Cd9-mRNA	0.69	0.0587	0.575	0.805	1.61	1.49	1.75	2.53e-06	0.000132	loglinear	Platelet activation# signaling and aggregation	NM_007657.3:620
Csf3r-mRNA	1.97	0.169	1.64	2.3	3.91	3.11	4.93	2.74e-06	0.000142	loglinear		NM_001252651.1:1294
Spi1-mRNA	2.03	0.177	1.69	2.38	4.09	3.22	5.2	2.96e-06	0.000152	loglinear		NM_011355.1:200
Tspo-mRNA	2.16	0.19	1.79	2.54	4.48	3.46	5.8	3.24e-06	0.000165	loglinear	Metabolism of lipids	NM_009775.4:241
Cd3g-mRNA	3.19	0.282	2.64	3.74	9.14	6.23	13.4	3.36e-06	0.00017	loglinear	Costimulation by the CD28 family, Immunoregulatory interactions between a Lymphoid and a non-Lymphoid cell, Vesicle-mediated transport	NM_009850.2:430
Nod1-mRNA	1.4	0.124	1.15	1.64	2.63	2.22	3.11	3.39e-06	0.00017	loglinear	Deubiquitination, Nucleotide-binding domain# leucine rich repeat containing receptor (NLR) signaling pathways, Signaling by Interleukins, Toll-like Receptor Cascades	NM_172729.2:1446
Bid-mRNA	0.77	0.0684	0.636	0.904	1.71	1.55	1.87	3.46e-06	0.000173	loglinear	Programmed Cell Death	NM_007544.3:1307
Gnas-mRNA	-0.506	0.0456	-0.596	-0.417	0.704	0.662	0.749	3.88e-06	0.000192	loglinear	GPCR ligand binding, Transport of small molecules	NM_010309.3:2592
Relb-mRNA	1.25	0.113	1.03	1.47	2.38	2.04	2.77	3.89e-06	0.000192	loglinear	TNFR2 non-canonical NF-kB pathway	NM_009046.2:2013
Naglu-mRNA	1.03	0.0938	0.847	1.21	2.04	1.8	2.32	4.17e-06	0.000204	loglinear	Metabolism of carbohydrates	NM_013792.2:2334
Lgmn-mRNA	1.06	0.0968	0.867	1.25	2.08	1.82	2.37	4.4e-06	0.000214	loglinear	MHC class II antigen presentation, Toll-like Receptor Cascades	NM_011175.3:370
Ptgs2-mRNA	1.2	0.111	0.98	1.41	2.29	1.97	2.67	4.74e-06	0.000229	loglinear	Metabolism of lipids, Metabolism of vitamins and cofactors	NM_011198.3:675
Klrk1-mRNA	2.1	0.197	1.72	2.49	4.29	3.28	5.61	5.23e-06	0.000251	loglinear	Immunoregulatory interactions between a Lymphoid and a non-Lymphoid cell	NM_001083322.1:144
Olfml3-mRNA	1.13	0.108	0.917	1.34	2.18	1.89	2.53	5.94e-06	0.000283	loglinear		NM_133859.2:1035
Lilrb4a-mRNA	2.81	0.273	2.27	3.34	6.99	4.83	10.1	6.84e-06	0.000324	loglinear	Immunoregulatory interactions between a Lymphoid and a non-Lymphoid cell, Neutrophil degranulation	NM_013532.3:348
Tcirg1-mRNA	1.4	0.138	1.13	1.67	2.64	2.19	3.19	7.42e-06	0.000349	loglinear	Cellular responses to stress, Neutrophil degranulation, ROS and RNS production in phagocytes, Transport of small molecules	NM_001136091.1:1345
Csf2rb-mRNA	1.75	0.173	1.41	2.09	3.37	2.67	4.26	7.68e-06	0.000359	loglinear	MAPK family signaling cascades, Signaling by Interleukins	NM_007780.4:4185
Icam1-mRNA	2.83	0.281	2.28	3.38	7.13	4.87	10.4	7.91e-06	0.000368	lm.nb	Extracellular matrix organization, Immunoregulatory interactions between a Lymphoid and a non-Lymphoid cell	NM_010493.2:2195
Igsf6-mRNA	2.48	0.249	2	2.97	5.59	3.99	7.84	8.54e-06	0.000394	loglinear		NM_030691.1:115
Eng-mRNA	1.65	0.165	1.32	1.97	3.13	2.5	3.92	8.8e-06	0.000404	loglinear		NM_001146350.1:574
Slamf8-mRNA	3	0.305	2.41	3.6	8.03	5.3	12.1	9.44e-06	0.000431	lm.nb		NM_029084.3:1366
Prkcb.1-mRNA	-0.691	0.0715	-0.831	-0.551	0.619	0.562	0.682	1.09e-05	0.000493	loglinear	Cell Cycle, Neuronal System, Platelet activation# signaling and aggregation, Signaling by Rho GTPases, Signaling by the B Cell Receptor (BCR), Signaling by VEGF, Signaling by WNT	NM_008855.2:4220
S100a10-mRNA	0.665	0.0692	0.529	0.8	1.59	1.44	1.74	1.14e-05	0.000516	loglinear		NM_009112.2:154
Ifnar2-mRNA	1.05	0.109	0.832	1.26	2.07	1.78	2.39	1.16e-05	0.000518	loglinear	Interferon Signaling	NM_001110498.1:725
Cd84-mRNA	2.25	0.235	1.79	2.71	4.75	3.45	6.53	1.17e-05	0.000519	lm.nb	Cell surface interactions at the vascular wall	NM_013489.2:915
Il10ra-mRNA	1.22	0.127	0.968	1.47	2.33	1.96	2.77	1.18e-05	0.000522	loglinear	Signaling by Interleukins	NM_008348.2:2522
Fn1-mRNA	1.11	0.121	0.878	1.35	2.16	1.84	2.55	1.52e-05	0.000669	loglinear	Cell surface interactions at the vascular wall, Extracellular matrix organization, MAPK family signaling cascades, Platelet activation# signaling and aggregation, Regulation of IGF transport and uptake by IGFBPs, Signaling by MET	NM_010233.1:2627
Esam-mRNA	0.752	0.0814	0.593	0.912	1.68	1.51	1.88	1.53e-05	0.000669	loglinear	Cell surface interactions at the vascular wall	NM_027102.3:495
Axl-mRNA	1.25	0.138	0.979	1.52	2.38	1.97	2.86	1.74e-05	0.000757	loglinear	Signaling by VEGF	NM_009465.3:3820
Hpgds-mRNA	1.38	0.153	1.08	1.68	2.6	2.11	3.21	1.84e-05	0.000793	loglinear	Biological oxidations, Metabolism of lipids	NM_019455.4:194
Slco2b1-mRNA	0.939	0.105	0.734	1.14	1.92	1.66	2.21	1.9e-05	0.000816	loglinear	Transport of small molecules	NM_175316.3:2720
Csk-mRNA	0.639	0.0714	0.499	0.779	1.56	1.41	1.72	1.94e-05	0.000829	loglinear	Costimulation by the CD28 family, MAPK family signaling cascades, Platelet activation# signaling and aggregation	NM_007783.2:268
Top2a-mRNA	1.3	0.146	1.02	1.59	2.47	2.02	3.01	2e-05	0.000849	loglinear	SUMO E3 ligases SUMOylate target proteins	NM_011623.2:1953
Cldn5-mRNA	0.686	0.0772	0.535	0.837	1.61	1.45	1.79	2.04e-05	0.000862	loglinear		NM_013805.4:975
Nfkbia-mRNA	1.07	0.121	0.834	1.31	2.1	1.78	2.48	2.13e-05	0.00089	loglinear	DDX58IFIH1-mediated induction of interferon-alphabeta, Death Receptor Signalling, Deubiquitination, Signaling by Interleukins, Signaling by the B Cell Receptor (BCR), SUMO E3 ligases SUMOylate target proteins, Toll-like Receptor Cascades	NM_010907.2:646
Aldh1l1-mRNA	0.489	0.0553	0.38	0.597	1.4	1.3	1.51	2.13e-05	0.00089	loglinear	Metabolism of vitamins and cofactors	NM_027406.1:1340
Nfkb2-mRNA	1.85	0.212	1.43	2.26	3.6	2.7	4.8	2.3e-05	0.000957	loglinear	Chromatin modifying enzymes, DDX58IFIH1-mediated induction of interferon-alphabeta, Signaling by Interleukins, SUMO E3 ligases SUMOylate target proteins, TNFR2 non-canonical NF-kB pathway, Toll-like Receptor Cascades	NM_019408.2:1150
Map2k6-mRNA	-0.505	0.0585	-0.619	-0.39	0.705	0.651	0.763	2.54e-05	0.00105	loglinear	Cellular responses to stress, Nucleotide-binding domain# leucine rich repeat containing receptor (NLR) signaling pathways, Signaling by Interleukins, Toll-like Receptor Cascades, Transcriptional Regulation by TP53	NM_011943.2:320
Sgpl1-mRNA	0.855	0.1	0.658	1.05	1.81	1.58	2.07	2.8e-05	0.00115	loglinear	Metabolism of lipids	NM_009163.3:1200
Sall1-mRNA	0.891	0.105	0.685	1.1	1.85	1.61	2.14	2.84e-05	0.00116	loglinear		NM_021390.3:4875
Cfl1-mRNA	-0.277	0.033	-0.342	-0.212	0.825	0.789	0.863	3.07e-05	0.00125	loglinear		NM_007687.5:978
Itgam-mRNA	1.38	0.165	1.05	1.7	2.6	2.08	3.25	3.23e-05	0.00129	loglinear		NM_008401.2:155
Ptk2-mRNA	-0.468	0.0561	-0.578	-0.358	0.723	0.67	0.78	3.23e-05	0.00129	loglinear	Developmental Biology, MAPK family signaling cascades, Platelet activation# signaling and aggregation, Programmed Cell Death, Signaling by MET, Signaling by Nuclear Receptors, Signaling by Rho GTPases, Signaling by VEGF	NM_007982.2:1060
Myd88-mRNA	1.27	0.153	0.973	1.57	2.41	1.96	2.97	3.24e-05	0.00129	loglinear	Death Receptor Signalling, Intracellular signaling by second messengers, Signaling by Interleukins, Toll-like Receptor Cascades	NM_010851.2:1595
Lamp2-mRNA	0.742	0.0892	0.567	0.917	1.67	1.48	1.89	3.29e-05	0.00131	loglinear	Autophagy, Neutrophil degranulation, Platelet activation# signaling and aggregation	NM_001017959.1:908
Bak1-mRNA	1.18	0.143	0.902	1.46	2.27	1.87	2.76	3.5e-05	0.00139	loglinear	Programmed Cell Death	NM_007523.2:470
Rps9-mRNA	0.757	0.0927	0.575	0.939	1.69	1.49	1.92	3.75e-05	0.00148	loglinear	Metabolism of RNA	NM_029767.2:173
Slc2a1-mRNA	0.557	0.0688	0.422	0.692	1.47	1.34	1.62	3.98e-05	0.00156	loglinear	Metabolism of carbohydrates, Metabolism of vitamins and cofactors, Transport of small molecules	NM_011400.3:2190
Pfn1-mRNA	0.819	0.102	0.62	1.02	1.76	1.54	2.03	4.15e-05	0.00161	loglinear	Developmental Biology, Signaling by Rho GTPases, Signaling by WNT	NM_011072.4:266
Prkcq-mRNA	0.565	0.0705	0.427	0.703	1.48	1.34	1.63	4.29e-05	0.00166	loglinear	Developmental Biology, G alpha (q) signalling events, Platelet activation# signaling and aggregation, Programmed Cell Death	NM_008859.2:1210
Nfkbie-mRNA	1.5	0.187	1.13	1.86	2.82	2.19	3.63	4.37e-05	0.00168	loglinear	Signaling by the B Cell Receptor (BCR)	NM_008690.3:630
P2rx7-mRNA	1.27	0.16	0.953	1.58	2.41	1.94	2.99	4.76e-05	0.00182	loglinear		NM_001038839.2:378
Ppp1r12b-mRNA	-0.497	0.0629	-0.62	-0.374	0.709	0.651	0.772	4.79e-05	0.00182	loglinear		NM_001081307.1:2560
Igf1-mRNA	-0.438	0.0557	-0.547	-0.329	0.738	0.684	0.796	4.89e-05	0.00185	loglinear	Peptide hormone metabolism, Platelet activation# signaling and aggregation, Regulation of IGF transport and uptake by IGFBPs	NM_010512.4:6448
Gpr34-mRNA	-1.14	0.145	-1.43	-0.857	0.453	0.372	0.552	4.95e-05	0.00187	loglinear		NM_011823.4:256
Mapkapk2-mRNA	0.677	0.0866	0.507	0.847	1.6	1.42	1.8	5.17e-05	0.00194	loglinear	Cellular responses to stress, Metabolism of lipids, Metabolism of RNA, Signaling by Interleukins, Signaling by NTRKs, Signaling by VEGF, Toll-like Receptor Cascades	NM_008551.1:1991
Prkca-mRNA	-0.329	0.0428	-0.413	-0.245	0.796	0.751	0.844	5.81e-05	0.00217	loglinear	Cell Cycle, Developmental Biology, Extracellular matrix organization, G alpha (i) signalling events, G alpha (q) signalling events, Intracellular signaling by second messengers, Metabolism of RNA, Neuronal System, Platelet activation# signaling and aggregation, Signaling by Rho GTPases, Signaling by SCF-KIT, Signaling by VEGF, Signaling by WNT	NM_011101.3:6965
Mfge8-mRNA	-0.678	0.0886	-0.851	-0.504	0.625	0.554	0.705	6.03e-05	0.00224	loglinear	Regulation of IGF transport and uptake by IGFBPs	NM_008594.2:1357
Hmox1-mRNA	1.09	0.144	0.806	1.37	2.13	1.75	2.58	6.55e-05	0.00242	loglinear	Protein localization, Transport of small molecules	NM_010442.2:610
Il13ra1-mRNA	1.09	0.145	0.807	1.38	2.13	1.75	2.6	6.86e-05	0.00252	loglinear	Signaling by Interleukins	NM_133990.4:845
Plcb1-mRNA	-0.353	0.0473	-0.446	-0.26	0.783	0.734	0.835	7.13e-05	0.00261	loglinear	G alpha (i) signalling events, G alpha (q) signalling events, Neuronal System, Signaling by WNT	NM_019677.1:495
Calr-mRNA	0.5	0.0671	0.369	0.632	1.41	1.29	1.55	7.25e-05	0.00264	loglinear	Asparagine N-linked glycosylation, Class I MHC mediated antigen processing & presentation, Vesicle-mediated transport	NM_007591.3:551
Traf2-mRNA	0.533	0.0721	0.392	0.674	1.45	1.31	1.6	7.67e-05	0.00278	loglinear	Death Receptor Signalling, Deubiquitination, Programmed Cell Death, TNFR2 non-canonical NF-kB pathway	NM_009422.2:1334
Pdgfa-mRNA	-0.381	0.0521	-0.484	-0.279	0.768	0.715	0.824	8.22e-05	0.00296	loglinear	Extracellular matrix organization, Intracellular signaling by second messengers, MAPK family signaling cascades, Platelet activation# signaling and aggregation	NM_008808.3:805
Gnai2-mRNA	0.687	0.094	0.503	0.871	1.61	1.42	1.83	8.3e-05	0.00298	loglinear	G alpha (i) signalling events, Neuronal System, Platelet activation# signaling and aggregation, Signaling by Nuclear Receptors	NM_008138.4:971
S100b-mRNA	-0.581	0.0797	-0.738	-0.425	0.668	0.6	0.745	8.46e-05	0.00302	loglinear	DDX58IFIH1-mediated induction of interferon-alphabeta, Signaling by Interleukins, Toll-like Receptor Cascades	NM_009115.3:1090
Enpp6-mRNA	-0.87	0.12	-1.11	-0.634	0.547	0.465	0.644	8.95e-05	0.00318	loglinear	Metabolism of lipids	NM_177304.3:922
Lamp1-mRNA	0.388	0.0546	0.281	0.495	1.31	1.21	1.41	0.000102	0.0036	loglinear	Neutrophil degranulation	NM_010684.2:2080
Gnaq-mRNA	-0.218	0.0307	-0.278	-0.158	0.86	0.825	0.897	0.000103	0.00361	loglinear	G alpha (q) signalling events, Platelet activation# signaling and aggregation	NM_008139.5:3080
Pik3cd-mRNA	1.04	0.148	0.75	1.33	2.06	1.68	2.52	0.000111	0.00389	loglinear		XM_003945690.1:4648
Cd72-mRNA	1.57	0.226	1.13	2.02	2.98	2.19	4.05	0.000117	0.00407	loglinear		NM_001110320.1:987
Slc1a2-mRNA	-0.479	0.0693	-0.615	-0.344	0.717	0.653	0.788	0.000123	0.00425	loglinear	Neuronal System, Transport of small molecules	NM_001077514.3:1675
Itga6-mRNA	0.605	0.088	0.432	0.777	1.52	1.35	1.71	0.000128	0.00441	loglinear		NM_008397.3:910
Ralb-mRNA	0.67	0.0975	0.479	0.861	1.59	1.39	1.82	0.000128	0.00441	loglinear		NM_022327.5:1120
Rpl36al-mRNA	0.439	0.0639	0.314	0.564	1.36	1.24	1.48	0.000129	0.00442	loglinear	Metabolism of RNA	NM_025589.4:74
Atg5-mRNA	0.267	0.0389	0.191	0.343	1.2	1.14	1.27	0.00013	0.00443	loglinear	Autophagy	NM_053069.5:774
Hpgds.1-mRNA	1.13	0.166	0.803	1.45	2.19	1.74	2.74	0.000139	0.0047	loglinear	Biological oxidations, Metabolism of lipids	NM_019455.4:425
Bcl10-mRNA	0.411	0.0607	0.292	0.53	1.33	1.22	1.44	0.000141	0.00476	loglinear	Signaling by the B Cell Receptor (BCR)	NM_009740.1:1168
Mapk8-mRNA	-0.296	0.0437	-0.381	-0.21	0.815	0.768	0.864	0.000143	0.00479	loglinear	Cellular responses to stress, Death Receptor Signalling, Developmental Biology, DNA Repair, Programmed Cell Death, Signaling by Interleukins, Toll-like Receptor Cascades	NM_016700.3:970
Rpl28-mRNA	0.402	0.0601	0.285	0.52	1.32	1.22	1.43	0.000153	0.0051	loglinear	Metabolism of RNA	NM_009081.2:106
Tlr3-mRNA	1.54	0.229	1.09	1.98	2.9	2.12	3.96	0.000153	0.0051	loglinear		NM_126166.2:1165
Osmr-mRNA	1.71	0.258	1.21	2.22	3.28	2.31	4.65	0.000163	0.0054	loglinear	Signaling by Interleukins	NM_011019.3:395
Dnm2-mRNA	0.494	0.0748	0.347	0.64	1.41	1.27	1.56	0.000168	0.00555	loglinear		NM_001039520.1:1148
Clic4-mRNA	0.44	0.0681	0.306	0.573	1.36	1.24	1.49	0.000198	0.00651	loglinear		NM_013885.2:3280
Stx2-mRNA	0.96	0.15	0.666	1.25	1.95	1.59	2.39	0.000208	0.00681	loglinear		NM_007941.2:225
Pcna-mRNA	0.455	0.0711	0.316	0.594	1.37	1.24	1.51	0.000209	0.00681	loglinear	Cell Cycle, DNA Repair, SUMO E3 ligases SUMOylate target proteins, Transcriptional Regulation by TP53	NM_011045.2:590
Grm1-mRNA	-0.417	0.0659	-0.547	-0.288	0.749	0.685	0.819	0.000225	0.00731	loglinear	G alpha (q) signalling events, GPCR ligand binding, Neuronal System	NM_001114333.2:2125
Tgfbr1-mRNA	0.607	0.0966	0.417	0.796	1.52	1.34	1.74	0.000237	0.00765	loglinear	Deubiquitination, Signaling by TGF-beta family members	NM_009370.2:4425
Cdc42-mRNA	-0.157	0.025	-0.206	-0.108	0.897	0.867	0.928	0.000238	0.00765	loglinear	Costimulation by the CD28 family, Developmental Biology, Factors involved in megakaryocyte development and platelet production, MAPK family signaling cascades, Platelet activation# signaling and aggregation, Signaling by Rho GTPases, Signaling by VEGF	NM_009861.1:205
Map2k4-mRNA	-0.213	0.0341	-0.28	-0.147	0.863	0.824	0.903	0.000242	0.00775	loglinear	Cellular responses to stress, Signaling by Interleukins, Toll-like Receptor Cascades	NM_009157.4:1335
Mr1-mRNA	0.81	0.132	0.551	1.07	1.75	1.47	2.1	0.000275	0.00877	loglinear		NM_008209.4:1360
Arrb2-mRNA	0.631	0.103	0.43	0.833	1.55	1.35	1.78	0.000279	0.00887	loglinear	Deubiquitination, MAPK family signaling cascades, Platelet activation# signaling and aggregation, Signaling by Hedgehog, Signaling by WNT, Vesicle-mediated transport	NM_145429.4:725
Blnk-mRNA	0.966	0.159	0.655	1.28	1.95	1.57	2.42	0.000293	0.00926	loglinear	Signaling by the B Cell Receptor (BCR)	NM_008528.4:1546
Hdac1-mRNA	0.512	0.0852	0.345	0.679	1.43	1.27	1.6	0.00032	0.0101	loglinear	Cell Cycle, Factors involved in megakaryocyte development and platelet production, Intracellular signaling by second messengers, Signaling by Nuclear Receptors, Signaling by TGF-beta family members, Signaling by WNT, SUMO E3 ligases SUMOylate target proteins, Transcriptional regulation by RUNX1, Transcriptional Regulation by TP53	NM_008228.2:470
Scamp2-mRNA	0.71	0.118	0.478	0.942	1.64	1.39	1.92	0.000322	0.0101	loglinear		NM_022813.3:526
Mef2d-mRNA	-0.439	0.0732	-0.583	-0.296	0.737	0.668	0.815	0.000323	0.0101	loglinear		NM_133665.3:1890
Rab6b-mRNA	-0.268	0.0447	-0.355	-0.18	0.831	0.782	0.883	0.000329	0.0102	loglinear	RAB geranylgeranylation, Vesicle-mediated transport	NM_173781.4:715
Atp6v0e-mRNA	0.562	0.0942	0.377	0.747	1.48	1.3	1.68	0.000336	0.0104	loglinear	Cellular responses to stress, ROS and RNS production in phagocytes, Transport of small molecules	NM_025272.2:585
Pdpn-mRNA	0.931	0.157	0.625	1.24	1.91	1.54	2.36	0.000342	0.0105	loglinear	Platelet activation# signaling and aggregation	NM_010329.2:1625
Tnfaip3-mRNA	1.07	0.183	0.716	1.43	2.11	1.64	2.7	0.000373	0.0114	loglinear	DDX58IFIH1-mediated induction of interferon-alphabeta, Death Receptor Signalling, Deubiquitination, Nucleotide-binding domain# leucine rich repeat containing receptor (NLR) signaling pathways	NM_009397.2:232
Plekho2-mRNA	0.589	0.101	0.39	0.788	1.5	1.31	1.73	0.0004	0.0122	loglinear	Neutrophil degranulation	NM_153119.2:406
P2rx4-mRNA	0.844	0.146	0.558	1.13	1.79	1.47	2.19	0.00041	0.0125	loglinear		NM_011026.2:1655
Grm4-mRNA	-0.585	0.102	-0.785	-0.386	0.666	0.58	0.765	0.000433	0.0131	loglinear	G alpha (i) signalling events, GPCR ligand binding	NM_001013385.1:822
Prl-mRNA	-6.13	1.08	-8.24	-4.03	0.0142	0.00331	0.0614	0.000452	0.0136	lm.nb		NM_011164.1:115
S1pr3-mRNA	0.899	0.158	0.588	1.21	1.86	1.5	2.31	0.000466	0.014	loglinear	G alpha (i) signalling events, GPCR ligand binding, Signaling by Nuclear Receptors	NM_010101.3:2939
Itpr2-mRNA	0.43	0.0761	0.281	0.58	1.35	1.22	1.49	0.000478	0.0143	loglinear	G alpha (q) signalling events, Muscle contraction, Platelet activation# signaling and aggregation, Signaling by the B Cell Receptor (BCR)	NM_010586.1:4365
Cdkn1a-mRNA	0.528	0.094	0.344	0.712	1.44	1.27	1.64	0.0005	0.0149	loglinear	Cell Cycle, Cellular responses to stress, Developmental Biology, Intracellular signaling by second messengers, Transcriptional Regulation by TP53	NM_007669.4:1670
Nr3c1-mRNA	-0.353	0.0634	-0.477	-0.229	0.783	0.718	0.853	0.000525	0.0156	loglinear		NM_008173.3:1800
Grb2-mRNA	-0.364	0.0661	-0.494	-0.235	0.777	0.71	0.85	0.000564	0.0167	loglinear	Cell-Cell communication, Cell surface interactions at the vascular wall, Costimulation by the CD28 family, Developmental Biology, G alpha (q) signalling events, Intracellular signaling by second messengers, MAPK family signaling cascades, Platelet activation# signaling and aggregation, Signaling by Erythropoietin, Signaling by FGFR2, Signaling by Interleukins, Signaling by MET, Signaling by NTRKs…	NM_008163.3:1783
Map3k1-mRNA	0.501	0.0916	0.322	0.681	1.42	1.25	1.6	0.000591	0.0174	loglinear		NM_011945.2:1640
Ltbr-mRNA	0.933	0.171	0.598	1.27	1.91	1.51	2.41	0.000605	0.0177	loglinear	TNFR2 non-canonical NF-kB pathway	NM_010736.3:1962
Cxcr4-mRNA	0.768	0.141	0.492	1.04	1.7	1.41	2.06	0.000612	0.0179	loglinear	Developmental Biology, G alpha (i) signalling events, GPCR ligand binding	NM_009911.3:704
Grm3-mRNA	-0.399	0.0737	-0.543	-0.254	0.758	0.686	0.838	0.000637	0.0186	loglinear	G alpha (i) signalling events, GPCR ligand binding	NM_181850.2:2525
Apoe-mRNA	0.426	0.0794	0.271	0.582	1.34	1.21	1.5	0.000669	0.0194	loglinear	G alpha (i) signalling events, Metabolism of vitamins and cofactors, Regulation of IGF transport and uptake by IGFBPs, Transport of small molecules, Vesicle-mediated transport	NM_001305844.1:903
Mbd2-mRNA	0.425	0.08	0.268	0.582	1.34	1.2	1.5	0.000724	0.0208	loglinear	Epigenetic regulation of gene expression	NM_010773.2:655
Cacnb4-mRNA	-0.31	0.0585	-0.425	-0.196	0.807	0.745	0.873	0.000724	0.0208	loglinear	Muscle contraction, Neuronal System	NM_146123.2:6510
Irf2-mRNA	0.808	0.153	0.508	1.11	1.75	1.42	2.16	0.000751	0.0215	loglinear		NM_008391.2:440
NRG3-mRNA	-0.492	0.0934	-0.675	-0.309	0.711	0.626	0.807	0.00076	0.0217	loglinear	Intracellular signaling by second messengers, MAPK family signaling cascades, Signaling by PTK6	NM_008734.3:2967
Atf2-mRNA	-0.378	0.0721	-0.52	-0.237	0.769	0.698	0.849	0.000775	0.022	loglinear	Chromatin modifying enzymes, Signaling by Interleukins, Signaling by Nuclear Receptors, Toll-like Receptor Cascades	NM_001025093.1:3995
Rela-mRNA	0.547	0.104	0.342	0.751	1.46	1.27	1.68	0.000783	0.0222	loglinear	Chromatin modifying enzymes, DDX58IFIH1-mediated induction of interferon-alphabeta, Death Receptor Signalling, Signaling by Interleukins, Signaling by the B Cell Receptor (BCR), SUMO E3 ligases SUMOylate target proteins, Toll-like Receptor Cascades	NM_009045.4:645
Grm5-mRNA	-0.503	0.0966	-0.693	-0.314	0.705	0.619	0.804	0.00081	0.0228	loglinear	G alpha (q) signalling events, GPCR ligand binding, Neuronal System	NM_001143834.1:4242
Mmp14-mRNA	0.794	0.154	0.492	1.1	1.73	1.41	2.14	0.000868	0.0244	loglinear	Extracellular matrix organization	NM_008608.3:554
Prpf31-mRNA	0.455	0.0889	0.28	0.629	1.37	1.21	1.55	0.000914	0.0256	loglinear	Metabolism of RNA	NM_001159714.1:1765
Plekhb1-mRNA	-0.274	0.0539	-0.379	-0.168	0.827	0.769	0.89	0.000957	0.0267	loglinear		NM_001163184.1:1616
Rpl29-mRNA	0.299	0.0592	0.183	0.415	1.23	1.14	1.33	0.000981	0.0273	loglinear	Metabolism of RNA	NM_009082.2:110
KLF2-mRNA	1.05	0.209	0.636	1.46	2.07	1.55	2.74	0.00105	0.0292	loglinear		NM_008452.2:105
Mef2c_Mm-mRNA	-0.554	0.111	-0.772	-0.337	0.681	0.586	0.792	0.00106	0.0293	loglinear	Developmental Biology	NM_025282.2:1155
Tm4sf1-mRNA	0.561	0.113	0.34	0.781	1.48	1.27	1.72	0.00107	0.0295	loglinear		NM_008536.3:652
Cyp4x1-mRNA	-0.387	0.0778	-0.54	-0.235	0.765	0.688	0.85	0.00108	0.0296	loglinear		NM_001003947.1:564
Cd33-mRNA	1.01	0.207	0.608	1.42	2.02	1.52	2.67	0.0012	0.0326	loglinear	Immunoregulatory interactions between a Lymphoid and a non-Lymphoid cell, Neutrophil degranulation	NM_001111058.1:405
Egr1-mRNA	0.694	0.142	0.415	0.972	1.62	1.33	1.96	0.00122	0.0332	lm.nb		NM_007913.5:515
Ccnd1-mRNA	0.619	0.127	0.37	0.868	1.54	1.29	1.82	0.00123	0.0332	loglinear	Cell Cycle, Chromatin modifying enzymes, Signaling by PTK6, Transcriptional regulation by RUNX1, Transcriptional regulation by RUNX3	NM_007631.1:2000
Ppfia4-mRNA	-0.22	0.0451	-0.308	-0.131	0.859	0.808	0.913	0.00123	0.0332	loglinear	Neuronal System	NM_001144855.1:454
S1PR1-mRNA	-0.384	0.0795	-0.54	-0.228	0.766	0.688	0.854	0.0013	0.0348	loglinear	G alpha (i) signalling events, GPCR ligand binding	NM_007901.4:850
Rras-mRNA	0.702	0.145	0.417	0.987	1.63	1.34	1.98	0.00131	0.035	loglinear	Developmental Biology	NM_009101.2:282
Trf-mRNA	0.625	0.131	0.367	0.882	1.54	1.29	1.84	0.00144	0.0385	loglinear	Platelet activation# signaling and aggregation, Regulation of IGF transport and uptake by IGFBPs, Transport of small molecules, Vesicle-mediated transport	NM_133977.2:1940
Cd83-mRNA	0.578	0.122	0.339	0.816	1.49	1.26	1.76	0.00146	0.0388	loglinear		NM_009856.2:1624
Tle3-mRNA	0.319	0.0673	0.187	0.451	1.25	1.14	1.37	0.00147	0.0389	loglinear	Signaling by Nuclear Receptors, Signaling by WNT	NM_009389.2:3584
Myc-mRNA	0.586	0.124	0.343	0.829	1.5	1.27	1.78	0.00148	0.0391	loglinear		NM_010849.4:630
Gria4-mRNA	-0.306	0.0649	-0.434	-0.179	0.809	0.74	0.883	0.00151	0.0396	loglinear	Neuronal System	NM_001113180.1:1274
Atp7a-mRNA	0.539	0.115	0.315	0.764	1.45	1.24	1.7	0.00153	0.0402	loglinear		NM_001109757.2:1200
Glrb-mRNA	-0.36	0.0769	-0.511	-0.209	0.779	0.702	0.865	0.00157	0.0411	loglinear	Neuronal System	NM_010298.5:704
Xbp1-mRNA	0.348	0.0743	0.202	0.493	1.27	1.15	1.41	0.00158	0.0412	loglinear		NM_013842.2:825
Tnfrsf12a-mRNA	0.481	0.104	0.277	0.685	1.4	1.21	1.61	0.0017	0.0441	loglinear	TNFR2 non-canonical NF-kB pathway	NM_001161746.1:517
Mertk-mRNA	0.541	0.119	0.308	0.774	1.45	1.24	1.71	0.00188	0.0485	loglinear	Cell surface interactions at the vascular wall	NM_008587.1:1320
Tcf4-mRNA	-0.336	0.0741	-0.482	-0.191	0.792	0.716	0.876	0.0019	0.0486	loglinear	Developmental Biology	NM_013685.1:3045
Rps6ka5-mRNA	-0.359	0.0791	-0.514	-0.204	0.78	0.7	0.868	0.0019	0.0486	loglinear	Developmental Biology, Signaling by Interleukins, Signaling by NTRKs, Toll-like Receptor Cascades	NM_153587.2:2755
St3gal6-mRNA	0.478	0.105	0.272	0.685	1.39	1.21	1.61	0.0019	0.0486	loglinear	Asparagine N-linked glycosylation, Metabolism of carbohydrates	NM_018784.2:1252
Egfl7-mRNA	0.464	0.103	0.262	0.665	1.38	1.2	1.59	0.00199	0.0507	loglinear		NM_001164564.1:168
Hnrnpm-mRNA	0.495	0.111	0.278	0.713	1.41	1.21	1.64	0.00211	0.0535	loglinear	Metabolism of RNA, Signaling by FGFR2	NM_001109913.1:606
Trp53-mRNA	0.412	0.0939	0.228	0.597	1.33	1.17	1.51	0.00232	0.0586	loglinear	Cell Cycle, Cellular responses to stress, Deubiquitination, DNA Repair, Transcriptional regulation by RUNX3, Transcriptional Regulation by TP53	NM_011640.1:1835
ErbB4-mRNA	-0.306	0.0696	-0.442	-0.169	0.809	0.736	0.889	0.00232	0.0586	loglinear	Intracellular signaling by second messengers, MAPK family signaling cascades, Signaling by Nuclear Receptors, Signaling by PTK6	NM_010154.1:2290
Hif1a-mRNA	0.285	0.0649	0.157	0.412	1.22	1.12	1.33	0.00233	0.0587	loglinear	Cellular responses to stress, Deubiquitination, Signaling by PTK6	NM_010431.2:1294
F3-mRNA	0.209	0.0484	0.114	0.304	1.16	1.08	1.23	0.00254	0.0636	loglinear		NM_010171.3:1170
Cers6-mRNA	0.381	0.0887	0.207	0.555	1.3	1.15	1.47	0.00265	0.0661	loglinear	Metabolism of lipids	NM_172856.3:678
Gnai3-mRNA	0.381	0.0889	0.206	0.555	1.3	1.15	1.47	0.00268	0.0668	loglinear	G alpha (i) signalling events, Neuronal System, Platelet activation# signaling and aggregation, Signaling by Nuclear Receptors	NM_010306.2:354
Rpl9-mRNA	0.289	0.068	0.156	0.422	1.22	1.11	1.34	0.0028	0.0694	loglinear	Metabolism of RNA	NM_011292.2:142
Limk1-mRNA	-0.406	0.0959	-0.594	-0.218	0.755	0.663	0.86	0.00286	0.0707	loglinear	Developmental Biology, Signaling by Rho GTPases	NM_010717.2:1583
Kcnj10-mRNA	0.306	0.0723	0.164	0.448	1.24	1.12	1.36	0.00288	0.071	loglinear	Neuronal System	NM_001039484.1:400
Cln3-mRNA	0.277	0.0663	0.147	0.407	1.21	1.11	1.33	0.0031	0.076	loglinear		NM_001146311.1:378
Atm-mRNA	0.469	0.114	0.246	0.691	1.38	1.19	1.61	0.00333	0.0816	loglinear	Cell Cycle, Cellular responses to stress, DNA Repair, Transcriptional Regulation by TP53	NM_007499.2:5543
Ptms-mRNA	-0.19	0.0461	-0.28	-0.0995	0.877	0.823	0.933	0.00336	0.0821	loglinear		NM_026988.2:755
Npy-mRNA	-0.307	0.0749	-0.454	-0.16	0.808	0.73	0.895	0.00347	0.0843	loglinear	G alpha (i) signalling events, GPCR ligand binding	NM_023456.2:230
Shc1-mRNA	0.564	0.138	0.294	0.834	1.48	1.23	1.78	0.00348	0.0844	loglinear	Cell surface interactions at the vascular wall, Developmental Biology, MAPK family signaling cascades, Platelet activation# signaling and aggregation, Signaling by Erythropoietin, Signaling by FGFR2, Signaling by Interleukins, Signaling by MET, Signaling by NTRKs, Signaling by Nuclear Receptors	NM_011368.4:235
Gba-mRNA	0.488	0.12	0.253	0.723	1.4	1.19	1.65	0.00356	0.0859	loglinear	Metabolism of lipids	NM_001077411.1:820
Abat-mRNA	-0.298	0.0734	-0.442	-0.154	0.813	0.736	0.899	0.00364	0.0877	loglinear	Neuronal System	NM_001170978.1:3560
Ppp3r1-mRNA	-0.306	0.0757	-0.455	-0.158	0.809	0.73	0.896	0.00368	0.0884	loglinear	Programmed Cell Death, Signaling by the B Cell Receptor (BCR), Signaling by WNT	NM_024459.2:1390
Ube2n-mRNA	-0.254	0.0632	-0.378	-0.13	0.839	0.77	0.914	0.00383	0.0917	loglinear	Cell Cycle, Class I MHC mediated antigen processing & presentation, DNA Repair, Interferon Signaling, Nucleotide-binding domain# leucine rich repeat containing receptor (NLR) signaling pathways, Signaling by Interleukins, Toll-like Receptor Cascades	NM_080560.3:2376
Notch1-mRNA	0.575	0.144	0.293	0.857	1.49	1.23	1.81	0.00397	0.0946	loglinear	Signaling by NOTCH, Transcriptional regulation by RUNX3	NM_008714.2:1425
Katna1-mRNA	0.88	0.221	0.447	1.31	1.84	1.36	2.48	0.00401	0.0954	lm.nb		NM_011835.2:55
Lmnb1-mRNA	0.638	0.162	0.321	0.954	1.56	1.25	1.94	0.00427	0.101	loglinear	Cell Cycle, Cellular responses to stress, Programmed Cell Death	NM_010721.2:805
Atg5.1-mRNA	0.305	0.0773	0.153	0.456	1.24	1.11	1.37	0.00428	0.101	loglinear	Autophagy	NM_001314013.1:262
Arc-mRNA	1.06	0.273	0.526	1.6	2.09	1.44	3.03	0.00465	0.11	lm.nb		NM_018790.2:2715
Cntnap1-mRNA	-0.315	0.0814	-0.475	-0.156	0.804	0.72	0.898	0.00469	0.11	loglinear		NM_016782.2:1105
Chuk-mRNA	0.299	0.0773	0.148	0.451	1.23	1.11	1.37	0.00472	0.11	loglinear		NM_001162410.1:222
Dnm1l-mRNA	-0.202	0.0524	-0.305	-0.0995	0.869	0.809	0.933	0.00483	0.113	loglinear	Programmed Cell Death	NM_001025947.1:2075
Pink1-mRNA	-0.173	0.0449	-0.261	-0.0847	0.887	0.835	0.943	0.00489	0.114	loglinear	Autophagy	NM_026880.2:688
Nrgn-mRNA	-0.323	0.0843	-0.488	-0.158	0.799	0.713	0.897	0.00503	0.116	loglinear	Neuronal System	NM_022029.2:192
Fos-mRNA	1.41	0.368	0.686	2.13	2.65	1.61	4.38	0.00506	0.117	lm.nb	Cellular responses to stress, Signaling by Interleukins, Signaling by Nuclear Receptors, Toll-like Receptor Cascades	NM_010234.2:1330
Sri-mRNA	0.307	0.0804	0.149	0.465	1.24	1.11	1.38	0.0051	0.117	loglinear	Muscle contraction, Transport of small molecules	NM_001080974.2:470
Rps10-mRNA	0.445	0.117	0.216	0.673	1.36	1.16	1.59	0.00513	0.118	loglinear	Metabolism of RNA	NM_025963.3:318
Ret-mRNA	-0.332	0.0872	-0.503	-0.161	0.794	0.706	0.894	0.00516	0.118	loglinear	Developmental Biology, MAPK family signaling cascades	NM_001080780.1:5175
Aqp4-mRNA	0.413	0.109	0.199	0.627	1.33	1.15	1.54	0.00533	0.122	loglinear	Transport of small molecules	NM_009700.2:130
Mapk3-mRNA	-0.181	0.0481	-0.275	-0.0865	0.882	0.827	0.942	0.00554	0.126	loglinear	Cell Cycle, Cellular responses to stress, Developmental Biology, G alpha (q) signalling events, Interferon Signaling, Intracellular signaling by second messengers, MAPK family signaling cascades, Platelet activation# signaling and aggregation, Signaling by FGFR2, Signaling by Interleukins, Signaling by NTRKs, Signaling by Nuclear Receptors, Signaling by Rho GTPases, Toll-like Receptor Cascades	NM_011952.2:825
Adam10-mRNA	0.294	0.0782	0.141	0.447	1.23	1.1	1.36	0.00554	0.126	loglinear	Extracellular matrix organization, Neutrophil degranulation, Regulation of IGF transport and uptake by IGFBPs, Signaling by NOTCH	NM_007399.3:2390
Prkcb-mRNA	-0.232	0.0617	-0.353	-0.111	0.852	0.783	0.926	0.00555	0.126	loglinear	Cell Cycle, Neuronal System, Platelet activation# signaling and aggregation, Signaling by Rho GTPases, Signaling by the B Cell Receptor (BCR), Signaling by VEGF, Signaling by WNT	NM_008855.2:8332
Txnrd1-mRNA	0.261	0.0698	0.124	0.398	1.2	1.09	1.32	0.00577	0.13	loglinear	Cellular responses to stress, Metabolism of amino acids and derivatives, Metabolism of nucleotides, Transcriptional Regulation by TP53	NM_015762.2:2245
Daxx-mRNA	0.41	0.111	0.192	0.628	1.33	1.14	1.55	0.00614	0.138	loglinear	SUMO E3 ligases SUMOylate target proteins, Transcriptional Regulation by TP53	NM_007829.3:1215
Nos1-mRNA	-0.472	0.129	-0.725	-0.218	0.721	0.605	0.86	0.0065	0.145	loglinear	Muscle contraction, ROS and RNS production in phagocytes	NM_008712.2:2985
Map2k2-mRNA	0.263	0.0724	0.121	0.405	1.2	1.09	1.32	0.0067	0.15	loglinear	Developmental Biology, MAPK family signaling cascades, Signaling by NTRKs	NM_023138.4:1440
Map3k5-mRNA	-0.237	0.0661	-0.367	-0.108	0.848	0.775	0.928	0.00708	0.157	loglinear	Cellular responses to stress	NM_008580.4:640
Kat2b-mRNA	0.288	0.0803	0.131	0.445	1.22	1.09	1.36	0.00709	0.157	loglinear	Deubiquitination, Epigenetic regulation of gene expression, Signaling by NOTCH, Signaling by Nuclear Receptors, Transcriptional regulation by RUNX1, Transcriptional regulation by RUNX3	NM_020005.3:3030
Dlg4-mRNA	-0.228	0.0646	-0.355	-0.102	0.854	0.782	0.932	0.00771	0.171	loglinear	Developmental Biology, MAPK family signaling cascades, Neuronal System, Signaling by Rho GTPases	NM_001109752.1:1866
Crem-mRNA	0.72	0.204	0.319	1.12	1.65	1.25	2.17	0.00782	0.173	loglinear		NM_001110853.1:1840
Atg9a-mRNA	-0.238	0.0678	-0.371	-0.106	0.848	0.773	0.929	0.00787	0.173	loglinear	Autophagy	NM_001003917.3:340
Lsr-mRNA	0.586	0.168	0.258	0.915	1.5	1.2	1.89	0.00814	0.179	loglinear		NM_001164184.1:445
Ctsf-mRNA	-0.148	0.0425	-0.232	-0.0651	0.902	0.852	0.956	0.0082	0.179	loglinear	MHC class II antigen presentation	NM_019861.1:625
Bax-mRNA	0.412	0.12	0.177	0.647	1.33	1.13	1.57	0.0088	0.192	loglinear	Programmed Cell Death, Transcriptional Regulation by TP53	NM_007527.3:735
Ep300-mRNA	0.185	0.0538	0.0793	0.29	1.14	1.06	1.22	0.0089	0.194	loglinear	Cellular responses to stress, DDX58IFIH1-mediated induction of interferon-alphabeta, Deubiquitination, DNA Repair, Epigenetic regulation of gene expression, Signaling by NOTCH, Signaling by Nuclear Receptors, Signaling by WNT, SUMO E3 ligases SUMOylate target proteins, Transcriptional regulation by RUNX1, Transcriptional regulation by RUNX3, Transcriptional Regulation by TP53	NM_177821.6:4305
Sin3a-mRNA	0.244	0.0713	0.105	0.384	1.18	1.08	1.31	0.00899	0.195	loglinear	Metabolism of lipids, SUMO E3 ligases SUMOylate target proteins, Transcriptional regulation by RUNX1	NM_001110350.1:3585
Stx1a-mRNA	-0.297	0.0868	-0.467	-0.127	0.814	0.723	0.916	0.00907	0.196	loglinear	Developmental Biology, Neuronal System, Protein localization, Signaling by Interleukins	NM_016801.3:72
Nrp2-mRNA	0.32	0.0938	0.136	0.504	1.25	1.1	1.42	0.00919	0.198	loglinear	Signaling by VEGF	NM_001077403.1:610
Slc17a6-mRNA	-0.19	0.0556	-0.299	-0.0806	0.877	0.813	0.946	0.00924	0.198	loglinear	Transport of small molecules	NM_080853.3:2825
Irf3-mRNA	0.462	0.136	0.196	0.728	1.38	1.15	1.66	0.00933	0.2	loglinear	DDX58IFIH1-mediated induction of interferon-alphabeta, Interferon Signaling, Toll-like Receptor Cascades	NM_016849.4:526
Nell2-mRNA	-0.231	0.068	-0.364	-0.0976	0.852	0.777	0.935	0.00944	0.202	loglinear		NM_016743.2:500
NRG1-mRNA	-0.168	0.0497	-0.266	-0.0706	0.89	0.832	0.952	0.00964	0.205	loglinear	Intracellular signaling by second messengers, MAPK family signaling cascades, Signaling by PTK6	NM_178591.2:1116
Prkacb-mRNA	-0.152	0.0453	-0.241	-0.0636	0.9	0.846	0.957	0.00988	0.21	loglinear		NM_011100.3:3754
Il6-mRNA	-0.412	0.123	-0.653	-0.17	0.752	0.636	0.889	0.0102	0.217	loglinear	MAPK family signaling cascades, Regulation of IGF transport and uptake by IGFBPs, Signaling by Interleukins	NM_031168.1:200
Prkcg-mRNA	-0.238	0.0717	-0.379	-0.0978	0.848	0.769	0.934	0.0105	0.221	loglinear	G alpha (i) signalling events, Intracellular signaling by second messengers, Neuronal System, Platelet activation# signaling and aggregation, Signaling by WNT	NM_011102.3:1580
Cd34-mRNA	0.383	0.117	0.154	0.612	1.3	1.11	1.53	0.0112	0.236	loglinear		NM_001111059.1:560
Ppp3ca-mRNA	-0.214	0.0652	-0.342	-0.086	0.862	0.789	0.942	0.0112	0.236	loglinear	Signaling by the B Cell Receptor (BCR), Signaling by WNT	NM_008913.4:1675
Psen2-mRNA	0.275	0.0838	0.11	0.439	1.21	1.08	1.36	0.0113	0.236	loglinear	Death Receptor Signalling, Developmental Biology, Signaling by NOTCH	NM_001128605.1:560
Ak1-mRNA	-0.233	0.0713	-0.373	-0.0937	0.851	0.772	0.937	0.0113	0.236	loglinear	Metabolism of nucleotides	NM_001198790.1:1625
Jam3-mRNA	0.275	0.084	0.11	0.439	1.21	1.08	1.36	0.0113	0.236	loglinear	Cell surface interactions at the vascular wall, Extracellular matrix organization	NM_023277.4:145
Pak1-mRNA	0.598	0.183	0.239	0.957	1.51	1.18	1.94	0.0114	0.237	lm.nb		NM_011035.2:1615
AI464131-mRNA	-0.335	0.103	-0.536	-0.134	0.793	0.689	0.911	0.0114	0.237	loglinear		NM_001085515.2:1232
Psen1-mRNA	0.288	0.0883	0.115	0.461	1.22	1.08	1.38	0.0115	0.237	loglinear		NM_008943.2:2770
Gtf2b-mRNA	0.372	0.114	0.147	0.596	1.29	1.11	1.51	0.0118	0.242	loglinear	RNA Polymerase II Pre-transcription Events	NM_145546.1:346
C4a-mRNA	0.763	0.235	0.302	1.22	1.7	1.23	2.34	0.0118	0.242	lm.nb		NM_011413.2:4186
Atrn-mRNA	-0.205	0.0632	-0.329	-0.081	0.868	0.796	0.945	0.0119	0.242	loglinear		NM_009730.2:1375
Hdac4-mRNA	-0.291	0.0899	-0.468	-0.115	0.817	0.723	0.923	0.0119	0.242	loglinear	SUMO E3 ligases SUMOylate target proteins, Transcriptional regulation by RUNX3	NM_207225.1:2800
Eed-mRNA	0.276	0.0858	0.108	0.445	1.21	1.08	1.36	0.0122	0.249	loglinear	Cellular responses to stress, Chromatin modifying enzymes, Epigenetic regulation of gene expression, Intracellular signaling by second messengers	NM_021876.3:1000
Nefl-mRNA	-0.32	0.0998	-0.515	-0.124	0.801	0.7	0.918	0.0125	0.254	loglinear	MAPK family signaling cascades, Neuronal System	NM_010910.1:1303
Fgf13-mRNA	-0.271	0.0845	-0.436	-0.105	0.829	0.739	0.93	0.0126	0.255	loglinear	Muscle contraction	NM_010200.2:700
Lig1-mRNA	0.525	0.164	0.203	0.846	1.44	1.15	1.8	0.0126	0.255	loglinear		NM_001083188.1:1456
Pde1b-mRNA	-0.205	0.0642	-0.331	-0.0791	0.868	0.795	0.947	0.0128	0.257	loglinear	G alpha (i) signalling events, Intracellular signaling by second messengers	NM_008800.1:595
Ube2k-mRNA	-0.137	0.043	-0.221	-0.0528	0.909	0.858	0.964	0.0129	0.259	loglinear	Class I MHC mediated antigen processing & presentation	NM_016786.3:1212
Cacna1a-mRNA	-0.202	0.0638	-0.327	-0.0764	0.87	0.797	0.948	0.0135	0.27	loglinear	Neuronal System	NM_007578.3:1655
Syp-mRNA	-0.233	0.0737	-0.377	-0.0881	0.851	0.77	0.941	0.0135	0.27	loglinear		NM_009305.2:732
Cacna1c-mRNA	-0.186	0.0592	-0.302	-0.0703	0.879	0.811	0.952	0.0137	0.272	loglinear		NM_001159535.1:1000
Reln-mRNA	-0.324	0.103	-0.526	-0.122	0.799	0.695	0.919	0.0138	0.274	loglinear	Developmental Biology	NM_011261.2:2545
Sirt7-mRNA	0.408	0.13	0.153	0.664	1.33	1.11	1.58	0.0139	0.276	loglinear		NM_153056.2:575
Rps21-mRNA	0.241	0.0771	0.0894	0.392	1.18	1.06	1.31	0.0142	0.281	loglinear	Metabolism of RNA	NM_025587.2:153
Prkce-mRNA	-0.199	0.0641	-0.325	-0.0735	0.871	0.798	0.95	0.0145	0.286	loglinear	G alpha (q) signalling events, Intracellular signaling by second messengers, Platelet activation# signaling and aggregation	NM_011104.2:1510
Prkar1a-mRNA	-0.181	0.0583	-0.295	-0.0664	0.882	0.815	0.955	0.0147	0.289	loglinear	Factors involved in megakaryocyte development and platelet production, G alpha (i) signalling events, Intracellular signaling by second messengers, Neuronal System, Signaling by Hedgehog, Transport of small molecules	NM_021880.2:2235
Pacsin1-mRNA	-0.186	0.06	-0.303	-0.0682	0.879	0.81	0.954	0.0147	0.289	loglinear	Vesicle-mediated transport	NM_011861.3:2936
Grin1-mRNA	-0.425	0.138	-0.695	-0.155	0.745	0.618	0.898	0.0151	0.294	loglinear	Developmental Biology, MAPK family signaling cascades, Neuronal System	NM_008169.2:492
Casp6-mRNA	0.477	0.155	0.173	0.78	1.39	1.13	1.72	0.0151	0.294	loglinear	Programmed Cell Death	NM_009811.3:360
Dgkb-mRNA	-0.289	0.0941	-0.473	-0.104	0.819	0.72	0.93	0.0154	0.299	loglinear	G alpha (q) signalling events, Platelet activation# signaling and aggregation	NM_178681.4:1798
Tgfa-mRNA	-0.28	0.0913	-0.459	-0.101	0.823	0.727	0.932	0.0154	0.299	loglinear	Asparagine N-linked glycosylation, Intracellular signaling by second messengers, MAPK family signaling cascades, Signaling by Nuclear Receptors, Vesicle-mediated transport	NM_031199.2:3360
Rapgef2-mRNA	-0.169	0.0556	-0.278	-0.0604	0.889	0.824	0.959	0.0159	0.307	loglinear		NM_001099624.2:5580
Cd47-mRNA	0.211	0.0694	0.0753	0.347	1.16	1.05	1.27	0.0159	0.307	loglinear	Cell-Cell communication, Cell surface interactions at the vascular wall, Extracellular matrix organization, Neutrophil degranulation	NM_010581.3:165
Sod2-mRNA	-0.171	0.056	-0.281	-0.0608	0.888	0.823	0.959	0.0159	0.307	loglinear	Cellular responses to stress	NM_013671.3:1495
Grm2-mRNA	-0.286	0.0941	-0.471	-0.102	0.82	0.722	0.932	0.016	0.307	loglinear	G alpha (i) signalling events, GPCR ligand binding	NM_001160353.1:2770
3110043O21Rik-mRNA	0.261	0.086	0.092	0.429	1.2	1.07	1.35	0.0163	0.312	loglinear		NM_001081343.1:1020
Gadd45g-mRNA	0.352	0.117	0.123	0.58	1.28	1.09	1.5	0.0166	0.317	loglinear		NM_011817.2:208
Gls-mRNA	-0.274	0.091	-0.452	-0.0957	0.827	0.731	0.936	0.0168	0.319	loglinear	Metabolism of amino acids and derivatives, Neuronal System, Transcriptional Regulation by TP53	NM_001113383.1:976
Brd2-mRNA	0.177	0.0588	0.0612	0.292	1.13	1.04	1.22	0.0171	0.324	loglinear	Transcriptional regulation by RUNX3	NM_010238.3:2800
Gpd1l-mRNA	-0.153	0.0512	-0.254	-0.0532	0.899	0.839	0.964	0.0171	0.324	loglinear	Metabolism of lipids	NM_175380.5:1832
Il1rap.1-mRNA	-0.257	0.086	-0.425	-0.0881	0.837	0.745	0.941	0.0175	0.33	loglinear	Intracellular signaling by second messengers, Neuronal System, Signaling by Interleukins	NM_008364.2:2415
Cds1-mRNA	-0.222	0.0745	-0.368	-0.0762	0.857	0.775	0.949	0.0175	0.33	loglinear	Metabolism of lipids	NM_173370.3:2232
Bnip3l-mRNA	-0.179	0.0602	-0.297	-0.0609	0.883	0.814	0.959	0.0178	0.335	loglinear	Transcriptional Regulation by TP53	NM_009761.3:1738
Atp6v0d1-mRNA	-0.192	0.0651	-0.32	-0.0646	0.875	0.801	0.956	0.0183	0.344	loglinear	Cellular responses to stress, ROS and RNS production in phagocytes, Transport of small molecules	NM_013477.3:640
Tfg-mRNA	0.169	0.0574	0.0562	0.281	1.12	1.04	1.22	0.0187	0.35	loglinear		NM_001252443.1:578
Padi2-mRNA	-0.424	0.145	-0.707	-0.141	0.745	0.613	0.907	0.0189	0.353	loglinear	Chromatin modifying enzymes, Neutrophil degranulation	NM_008812.2:1016
Atp6v1g2-mRNA	-0.21	0.0719	-0.351	-0.0692	0.864	0.784	0.953	0.0192	0.358	loglinear	Cellular responses to stress, ROS and RNS production in phagocytes, Transport of small molecules	NM_023179.3:994
Vps4b-mRNA	0.503	0.173	0.163	0.843	1.42	1.12	1.79	0.0198	0.368	loglinear	Vesicle-mediated transport	NM_009190.2:640
Ntng1-mRNA	-0.297	0.102	-0.497	-0.0962	0.814	0.709	0.936	0.0199	0.368	loglinear		NM_001163351.1:1090
Clu-mRNA	0.212	0.0736	0.0681	0.357	1.16	1.05	1.28	0.0204	0.376	loglinear	Complement cascade, Platelet activation# signaling and aggregation	NM_013492.2:354
Hras-mRNA	-0.19	0.066	-0.32	-0.0609	0.876	0.801	0.959	0.0204	0.376	loglinear	Cell surface interactions at the vascular wall, Developmental Biology, G alpha (q) signalling events, MAPK family signaling cascades, Signaling by FGFR2, Signaling by MET, Signaling by NTRKs, Signaling by Nuclear Receptors, Signaling by PTK6, Signaling by SCF-KIT, Signaling by the B Cell Receptor (BCR), Signaling by VEGF	NM_001130443.1:240
Tmem144-mRNA	-0.433	0.15	-0.727	-0.139	0.741	0.604	0.908	0.0204	0.376	loglinear		NM_027495.4:1525
Ptprn2-mRNA	-0.222	0.0774	-0.374	-0.0706	0.857	0.772	0.952	0.0208	0.381	loglinear	Neutrophil degranulation	NM_011215.2:4158
Syt1-mRNA	-0.427	0.149	-0.718	-0.135	0.744	0.608	0.911	0.0209	0.382	lm.nb	Neuronal System, Vesicle-mediated transport	NM_009306.2:3320
Plp1-mRNA	-0.215	0.0752	-0.362	-0.0677	0.862	0.778	0.954	0.0211	0.386	loglinear		NM_011123.2:795
Gsr-mRNA	0.388	0.137	0.12	0.656	1.31	1.09	1.58	0.022	0.401	loglinear	Cellular responses to stress, Metabolism of nucleotides, Transcriptional Regulation by TP53	NM_010344.4:1507
Bola2-mRNA	0.215	0.076	0.0659	0.364	1.16	1.05	1.29	0.0222	0.404	loglinear		NM_175103.3:94
Thy1-mRNA	-0.186	0.0658	-0.315	-0.057	0.879	0.804	0.961	0.0223	0.404	loglinear		NM_009382.3:425
Opalin-mRNA	0.24	0.0852	0.0733	0.408	1.18	1.05	1.33	0.0225	0.406	loglinear		NM_153520.1:201
Tubb4a-mRNA	-0.191	0.0677	-0.323	-0.058	0.876	0.799	0.961	0.0226	0.407	loglinear	Asparagine N-linked glycosylation, Cell Cycle, Cellular responses to stress, Developmental Biology, Factors involved in megakaryocyte development and platelet production, MHC class II antigen presentation, Signaling by Hedgehog, Signaling by Rho GTPases, Vesicle-mediated transport	NM_009451.3:1819
Mal-mRNA	-0.118	0.0422	-0.201	-0.0355	0.921	0.87	0.976	0.0231	0.416	loglinear		NM_001171187.1:685
Slc6a1-mRNA	-0.221	0.0793	-0.377	-0.066	0.858	0.77	0.955	0.0235	0.421	loglinear	Neuronal System, Transport of small molecules	NM_178703.4:1865
Wfs1-mRNA	0.186	0.0667	0.0555	0.317	1.14	1.04	1.25	0.0235	0.421	loglinear	Regulation of IGF transport and uptake by IGFBPs	NM_011716.2:2975
Rac1-mRNA	-0.0995	0.0357	-0.169	-0.0296	0.933	0.889	0.98	0.0236	0.421	loglinear	Costimulation by the CD28 family, Death Receptor Signalling, Developmental Biology, Factors involved in megakaryocyte development and platelet production, Intracellular signaling by second messengers, MAPK family signaling cascades, Neutrophil degranulation, Platelet activation# signaling and aggregation, Signaling by MET, Signaling by NTRKs, Signaling by PTK6, Signaling by Rho GTPases, Signaling…	NM_009007.2:1045
Calm1-mRNA	-0.178	0.0644	-0.305	-0.052	0.884	0.81	0.965	0.0244	0.434	loglinear	G alpha (i) signalling events, Intracellular signaling by second messengers, MAPK family signaling cascades, Metabolism of carbohydrates, Metabolism of vitamins and cofactors, Muscle contraction, Neuronal System, Platelet activation# signaling and aggregation, Signaling by Nuclear Receptors, Signaling by Rho GTPases, Signaling by the B Cell Receptor (BCR), Signaling by VEGF, Signaling by WNT, Tra…	NM_009790.4:1575
Sf3a2-mRNA	0.275	0.0996	0.0796	0.47	1.21	1.06	1.39	0.0247	0.439	loglinear		NM_013651.4:494
Irak2-mRNA	0.265	0.0968	0.075	0.454	1.2	1.05	1.37	0.0257	0.455	loglinear	Nucleotide-binding domain# leucine rich repeat containing receptor (NLR) signaling pathways, Signaling by Interleukins, Toll-like Receptor Cascades	NM_001113553.1:485
Vegfa-mRNA	-0.19	0.0703	-0.328	-0.0519	0.877	0.797	0.965	0.0272	0.48	loglinear	Platelet activation# signaling and aggregation, Signaling by VEGF	NM_001025250.3:3015
Ulk1-mRNA	-0.228	0.0853	-0.396	-0.0611	0.854	0.76	0.959	0.0281	0.496	loglinear	Autophagy, Vesicle-mediated transport	NM_009469.3:4050
Cntnap2-mRNA	-0.206	0.0774	-0.358	-0.0546	0.867	0.78	0.963	0.0286	0.503	loglinear		NM_001004357.2:3985
Mobp-mRNA	0.206	0.0773	0.0542	0.357	1.15	1.04	1.28	0.0288	0.506	loglinear		NM_001039364.2:152
Itpr1-mRNA	-0.168	0.0632	-0.292	-0.0438	0.89	0.817	0.97	0.0291	0.51	loglinear	G alpha (q) signalling events, Muscle contraction, Platelet activation# signaling and aggregation, Signaling by the B Cell Receptor (BCR)	NM_010585.2:660
Fen1-mRNA	0.398	0.151	0.103	0.693	1.32	1.07	1.62	0.0297	0.519	loglinear		NM_001271614.1:1880
Tmcc3-mRNA	0.144	0.0551	0.0357	0.252	1.1	1.03	1.19	0.0313	0.545	loglinear		NM_172051.2:3825
Jun-mRNA	0.237	0.0915	0.058	0.417	1.18	1.04	1.33	0.0319	0.555	loglinear	Cellular responses to stress, Signaling by Interleukins, Signaling by Nuclear Receptors, Toll-like Receptor Cascades	NM_010591.2:2212
Hps4-mRNA	0.424	0.164	0.103	0.745	1.34	1.07	1.68	0.0322	0.558	loglinear	Vesicle-mediated transport	NM_138646.3:1265
Cast-mRNA	0.389	0.151	0.0939	0.684	1.31	1.07	1.61	0.0324	0.561	loglinear		NM_009817.1:1820
Hat1-mRNA	0.26	0.101	0.0627	0.457	1.2	1.04	1.37	0.0325	0.561	loglinear	Chromatin modifying enzymes	NM_026115.4:1270
Snca-mRNA	-0.265	0.103	-0.467	-0.0626	0.832	0.723	0.958	0.0333	0.574	loglinear		NM_009221.2:285
Apaf1-mRNA	0.349	0.136	0.0823	0.616	1.27	1.06	1.53	0.0334	0.574	loglinear	Neutrophil degranulation, Programmed Cell Death	NM_009684.2:5264
Ap1s1-mRNA	-0.34	0.133	-0.6	-0.0799	0.79	0.66	0.946	0.0335	0.574	lm.nb	MHC class II antigen presentation, Vesicle-mediated transport	NM_007457.2:848
Smarca5-mRNA	0.177	0.0689	0.0415	0.312	1.13	1.03	1.24	0.0335	0.574	loglinear	Cell Cycle, DNA Repair, Epigenetic regulation of gene expression	NM_053124.2:2934
Gria1-mRNA	-0.196	0.0765	-0.346	-0.0457	0.873	0.787	0.969	0.0338	0.577	loglinear		NM_001252403.1:2476
Vip-mRNA	-0.318	0.125	-0.563	-0.0738	0.802	0.677	0.95	0.0341	0.58	loglinear	GPCR ligand binding	NM_011702.2:395
Sumo1-mRNA	0.215	0.0843	0.0498	0.38	1.16	1.04	1.3	0.0342	0.581	loglinear	Cell Cycle, DNA Repair, Interferon Signaling, SUMO E3 ligases SUMOylate target proteins	NM_009460.1:720
Atf4-mRNA	0.223	0.0876	0.0515	0.395	1.17	1.04	1.31	0.0343	0.582	loglinear		NM_009716.2:812
Mdm2-mRNA	0.228	0.0898	0.0517	0.404	1.17	1.04	1.32	0.0349	0.591	loglinear	Cell Cycle, Cellular responses to stress, Deubiquitination, Intracellular signaling by second messengers, Neuronal System, SUMO E3 ligases SUMOylate target proteins, Transcriptional regulation by RUNX3, Transcriptional Regulation by TP53	NM_010786.4:1664
Npnt-mRNA	0.366	0.144	0.0828	0.649	1.29	1.06	1.57	0.0351	0.592	loglinear		NM_001029836.1:2650
Apc-mRNA	-0.132	0.0525	-0.234	-0.0286	0.913	0.85	0.98	0.0366	0.617	loglinear		NM_007462.3:645
Slc1a3-mRNA	0.225	0.0898	0.0485	0.401	1.17	1.03	1.32	0.0369	0.621	loglinear	Neuronal System, Transport of small molecules	NM_148938.3:3865
Calb1-mRNA	-0.222	0.0891	-0.397	-0.0473	0.857	0.76	0.968	0.0374	0.628	loglinear		NM_009788.4:343
Nfatc3-mRNA	0.253	0.102	0.0535	0.452	1.19	1.04	1.37	0.0378	0.632	loglinear		NM_010901.2:2260
Kdm3a-mRNA	0.298	0.12	0.0627	0.533	1.23	1.04	1.45	0.038	0.634	loglinear	Chromatin modifying enzymes	NM_001038695.2:4110
Vps4a-mRNA	-0.154	0.0623	-0.277	-0.0322	0.899	0.826	0.978	0.0384	0.639	loglinear	Vesicle-mediated transport	NM_126165.1:994
Nwd1-mRNA	-0.25	0.102	-0.449	-0.051	0.841	0.732	0.965	0.0392	0.651	loglinear		NM_176940.5:3564
Casp3-mRNA	0.205	0.0835	0.0417	0.369	1.15	1.03	1.29	0.0393	0.652	loglinear	Death Receptor Signalling, Programmed Cell Death, Signaling by Interleukins	NM_009810.2:630
Tgfb2-mRNA	-0.228	0.0934	-0.411	-0.0452	0.854	0.752	0.969	0.0403	0.666	loglinear	Extracellular matrix organization, Platelet activation# signaling and aggregation	NM_009367.1:1685
Cdk5rap3-mRNA	0.197	0.0812	0.0379	0.356	1.15	1.03	1.28	0.0414	0.682	loglinear		NM_030248.1:248
Iqsec1-mRNA	-0.128	0.0528	-0.232	-0.0246	0.915	0.852	0.983	0.0414	0.682	loglinear		NM_001134383.1:1792
Mbp-mRNA	-0.293	0.121	-0.53	-0.0558	0.816	0.693	0.962	0.0418	0.686	loglinear		NM_010777.3:761
Taf10-mRNA	0.228	0.0943	0.0432	0.413	1.17	1.03	1.33	0.042	0.688	loglinear	Deubiquitination, RNA Polymerase II Pre-transcription Events, Transcriptional Regulation by TP53	NM_020024.3:357
Pls1-mRNA	-0.372	0.154	-0.673	-0.0699	0.773	0.627	0.953	0.0422	0.69	loglinear		NM_001033210.3:1815
Hsd11b1-mRNA	-0.348	0.144	-0.631	-0.0654	0.786	0.646	0.956	0.0423	0.69	loglinear	Metabolism of lipids	NM_008288.2:110
Mapk14-mRNA	-0.0937	0.0389	-0.17	-0.0174	0.937	0.889	0.988	0.0427	0.695	loglinear	Cellular responses to stress, Developmental Biology, Neutrophil degranulation, Nucleotide-binding domain# leucine rich repeat containing receptor (NLR) signaling pathways, Platelet activation# signaling and aggregation, Signaling by Interleukins, Signaling by NTRKs, Signaling by Rho GTPases, Signaling by VEGF, Toll-like Receptor Cascades, Transcriptional Regulation by TP53	NM_011951.2:1420
Mmp16-mRNA	-0.184	0.0767	-0.335	-0.0341	0.88	0.793	0.977	0.0429	0.695	loglinear	Extracellular matrix organization	NM_019724.3:3075
Setd1b-mRNA	0.251	0.104	0.0464	0.456	1.19	1.03	1.37	0.0429	0.695	loglinear	Chromatin modifying enzymes, Transcriptional regulation by RUNX1	NM_001040398.1:2880
Atp6v1a-mRNA	-0.184	0.0768	-0.335	-0.034	0.88	0.793	0.977	0.043	0.695	loglinear	Cellular responses to stress, ROS and RNS production in phagocytes, Transport of small molecules	NM_007508.5:434
Rtn4rl1-mRNA	-0.172	0.0719	-0.313	-0.0314	0.887	0.805	0.978	0.0434	0.7	loglinear		NM_177708.4:2075
Mapt-mRNA	-0.104	0.0441	-0.191	-0.0178	0.93	0.876	0.988	0.0457	0.736	loglinear	Programmed Cell Death	NM_001038609.2:1202
Eif2s1-mRNA	0.216	0.0913	0.0367	0.394	1.16	1.03	1.31	0.0458	0.737	loglinear	Transport of small molecules	NM_026114.3:665
Vcp-mRNA	0.193	0.0818	0.0327	0.353	1.14	1.02	1.28	0.0459	0.737	loglinear	Asparagine N-linked glycosylation, Cellular responses to stress, Deubiquitination, DNA Repair, Neutrophil degranulation, Signaling by Hedgehog, Transport of small molecules	NM_009503.3:510
Mef2c-mRNA	-0.245	0.104	-0.448	-0.0411	0.844	0.733	0.972	0.0463	0.74	loglinear		NM_001170537.1:4341
Negr1-mRNA	-0.187	0.0793	-0.342	-0.0311	0.879	0.789	0.979	0.0465	0.743	loglinear		NM_001039094.2:770
Cxcl12-mRNA	0.34	0.145	0.0562	0.623	1.27	1.04	1.54	0.0468	0.745	loglinear	Developmental Biology, G alpha (i) signalling events, GPCR ligand binding	NM_021704.3:259
Cnr1-mRNA	-0.193	0.0823	-0.354	-0.0318	0.875	0.782	0.978	0.0469	0.746	loglinear	G alpha (i) signalling events, GPCR ligand binding	NM_007726.3:2205
Nmnat2-mRNA	-0.223	0.0952	-0.41	-0.0365	0.857	0.753	0.975	0.0471	0.747	loglinear	Metabolism of vitamins and cofactors	NM_175460.3:67
Map3k7-mRNA	-0.239	0.102	-0.438	-0.039	0.848	0.738	0.973	0.0472	0.747	loglinear	Death Receptor Signalling, Deubiquitination, Nucleotide-binding domain# leucine rich repeat containing receptor (NLR) signaling pathways, Signaling by Interleukins, Signaling by WNT, Toll-like Receptor Cascades	NM_172688.2:2405
Opa1-mRNA	-0.136	0.0582	-0.25	-0.0219	0.91	0.841	0.985	0.0477	0.754	loglinear		NM_001199177.1:2845
Suz12-mRNA	0.264	0.113	0.0419	0.486	1.2	1.03	1.4	0.0482	0.76	loglinear	Cellular responses to stress, Chromatin modifying enzymes, Epigenetic regulation of gene expression, Intracellular signaling by second messengers, SUMO E3 ligases SUMOylate target proteins	NM_199196.1:820
28dpi
	Log2 fold change	std error (log2)	Lower confidence limit (log2)	Upper confidence limit (log2)	Linear fold change	Lower confidence limit (linear)	Upper confidence limit (linear)	P-value	BY.p.value	method	Gene.sets	probe.ID
H2-Eb1-mRNA	7.04	0.106	6.83	7.24	131	114	152	2.85e-12	2.1e-08	loglinear		NM_010382.2:935
Cd74-mRNA	7.51	0.135	7.25	7.78	183	152	220	1.22e-11	3.55e-08	loglinear	Cell surface interactions at the vascular wall, MHC class II antigen presentation	NM_001042605.1:391
C4a.1-mRNA	3.47	0.0638	3.35	3.6	11.1	10.2	12.1	1.44e-11	3.55e-08	loglinear		NM_011413.2:56
Cd274-mRNA	4.87	0.0956	4.69	5.06	29.3	25.7	33.4	2.43e-11	4.48e-08	loglinear	Costimulation by the CD28 family	NM_021893.2:515
Ccl5-mRNA	6.05	0.125	5.81	6.3	66.4	56.1	78.7	3.56e-11	4.65e-08	loglinear	G alpha (i) signalling events, GPCR ligand binding	NM_013653.1:165
Ly6a-mRNA	5.5	0.116	5.28	5.73	45.4	38.8	53.1	4.23e-11	4.65e-08	loglinear		NM_010738.2:206
Iigp1-mRNA	7.22	0.153	6.92	7.52	149	121	184	4.4e-11	4.65e-08	loglinear		NM_021792.3:2335
H2-Ea-ps-mRNA	6.77	0.15	6.48	7.06	109	89	134	6.4e-11	5.92e-08	loglinear		NM_010381.2:735
Psmb8-mRNA	5.15	0.145	4.86	5.43	35.4	29.1	43.1	4.26e-10	3.5e-07	loglinear	Cell Cycle, Cellular responses to stress, Class I MHC mediated antigen processing & presentation, Deubiquitination, Intracellular signaling by second messengers, MAPK family signaling cascades, Metabolism of amino acids and derivatives, Metabolism of RNA, Signaling by Hedgehog, Signaling by Interleukins, Signaling by the B Cell Receptor (BCR), Signaling by WNT, TNFR2 non-canonical NF-kB pathway, …	NM_010724.2:362
Stat1-mRNA	4.07	0.119	3.84	4.3	16.8	14.3	19.8	6.03e-10	4.46e-07	loglinear		NM_009283.3:1590
C1qc-mRNA	2.83	0.0891	2.65	3	7.11	6.3	8.02	1.05e-09	6.77e-07	loglinear	Complement cascade	NM_007574.2:708
Ifitm3-mRNA	3.22	0.102	3.02	3.42	9.29	8.09	10.7	1.1e-09	6.77e-07	loglinear	Immunoregulatory interactions between a Lymphoid and a non-Lymphoid cell	NM_025378.2:370
Zbp1-mRNA	5.2	0.168	4.87	5.53	36.7	29.2	46.1	1.3e-09	7.39e-07	loglinear		NM_021394.2:473
Ctss-mRNA	2.87	0.0947	2.68	3.05	7.3	6.42	8.31	1.53e-09	8.07e-07	loglinear	Extracellular matrix organization, MHC class II antigen presentation, Neutrophil degranulation, Toll-like Receptor Cascades	NM_021281.2:740
Ccl8-mRNA	5.11	0.171	4.77	5.44	34.5	27.3	43.6	1.74e-09	8.57e-07	loglinear		NM_021443.2:150
C1qb-mRNA	2.73	0.098	2.54	2.92	6.63	5.8	7.57	2.98e-09	1.37e-06	loglinear	Complement cascade	NM_009777.2:865
C3.1-mRNA	4.56	0.167	4.24	4.89	23.6	18.8	29.6	3.4e-09	1.44e-06	loglinear	Complement cascade, G alpha (i) signalling events, GPCR ligand binding, Immunoregulatory interactions between a Lymphoid and a non-Lymphoid cell, Neutrophil degranulation, Regulation of IGF transport and uptake by IGFBPs	NM_009778.2:285
Dock2-mRNA	2.49	0.0915	2.31	2.67	5.62	4.96	6.36	3.58e-09	1.44e-06	loglinear	Factors involved in megakaryocyte development and platelet production, Neutrophil degranulation	NM_033374.3:2410
C3-mRNA	3.66	0.135	3.4	3.92	12.6	10.5	15.2	3.71e-09	1.44e-06	loglinear		XM_011246258.1:2702
Ifi27l2a-mRNA	3.81	0.144	3.52	4.09	14	11.5	17	4.56e-09	1.69e-06	loglinear		NM_029803.1:270
Ltb-mRNA	3.2	0.129	2.95	3.45	9.19	7.71	11	7.59e-09	2.67e-06	loglinear	TNFR2 non-canonical NF-kB pathway	NM_008518.2:163
Irf1-mRNA	3.87	0.158	3.56	4.18	14.7	11.8	18.2	8.13e-09	2.73e-06	loglinear		NM_008390.1:365
Il2rg-mRNA	2.32	0.0962	2.13	2.51	5	4.39	5.7	9.22e-09	2.85e-06	loglinear		NM_013563.3:566
Mafb-mRNA	1.5	0.0622	1.38	1.62	2.83	2.6	3.08	9.26e-09	2.85e-06	loglinear		NM_010658.2:2658
Ifit3-mRNA	3.29	0.139	3.02	3.56	9.77	8.08	11.8	1.1e-08	3.19e-06	loglinear		NM_010501.1:1290
Gbp2-mRNA	4.21	0.179	3.86	4.57	18.6	14.6	23.7	1.14e-08	3.19e-06	loglinear		NM_010260.1:1996
Tyrobp-mRNA	1.8	0.0768	1.65	1.95	3.48	3.14	3.87	1.17e-08	3.19e-06	loglinear	Cell-Cell communication, Developmental Biology, Neutrophil degranulation	NM_011662.2:130
Ifi44-mRNA	4.23	0.182	3.87	4.59	18.8	14.6	24	1.27e-08	3.36e-06	loglinear		NM_133871.2:990
C1qa-mRNA	2.69	0.122	2.45	2.93	6.44	5.46	7.6	1.89e-08	4.79e-06	loglinear	Complement cascade	NM_007572.2:566
STAT3-mRNA	1.26	0.0571	1.14	1.37	2.39	2.21	2.58	1.94e-08	4.79e-06	loglinear	Signaling by Interleukins, Signaling by MET, Signaling by PTK6, Signaling by SCF-KIT	NM_213659.2:1360
Psmb9-mRNA	3.89	0.186	3.53	4.26	14.8	11.5	19.1	2.89e-08	6.89e-06	lm.nb	Cell Cycle, Cellular responses to stress, Class I MHC mediated antigen processing & presentation, Deubiquitination, Intracellular signaling by second messengers, MAPK family signaling cascades, Metabolism of amino acids and derivatives, Metabolism of RNA, Signaling by Hedgehog, Signaling by Interleukins, Signaling by the B Cell Receptor (BCR), Signaling by WNT, TNFR2 non-canonical NF-kB pathway, …	NM_013585.2:540
Cxcl9-mRNA	5.19	0.261	4.68	5.7	36.6	25.7	52.1	4.2e-08	9.7e-06	lm.nb	G alpha (i) signalling events, GPCR ligand binding	NM_008599.2:40
Csf1r-mRNA	1.36	0.0692	1.23	1.5	2.57	2.34	2.82	4.63e-08	1.03e-05	loglinear	Signaling by Interleukins	NM_001037859.1:3655
H2-T23-mRNA	4.23	0.216	3.81	4.65	18.8	14	25.2	4.75e-08	1.03e-05	loglinear	Class I MHC mediated antigen processing & presentation, Immunoregulatory interactions between a Lymphoid and a non-Lymphoid cell, Neutrophil degranulation	NM_010398.3:365
Oas1a-mRNA	2.97	0.154	2.67	3.27	7.84	6.36	9.67	5.53e-08	1.17e-05	loglinear		NM_145211.2:471
Fcgr2b-mRNA	2.92	0.155	2.62	3.23	7.58	6.14	9.35	6.43e-08	1.32e-05	loglinear		NM_001077189.1:1225
Cybb-mRNA	3.58	0.191	3.21	3.95	12	9.23	15.5	6.71e-08	1.34e-05	loglinear	Cellular responses to stress, Class I MHC mediated antigen processing & presentation, Neutrophil degranulation, ROS and RNS production in phagocytes, Signaling by Rho GTPases, Signaling by VEGF	NM_007807.2:1535
Trem2-mRNA	1.32	0.0707	1.18	1.46	2.5	2.27	2.75	7.01e-08	1.36e-05	loglinear	Developmental Biology, Immunoregulatory interactions between a Lymphoid and a non-Lymphoid cell	NM_031254.2:646
Lag3-mRNA	2.82	0.152	2.52	3.12	7.07	5.75	8.69	7.36e-08	1.36e-05	loglinear	MHC class II antigen presentation	NM_008479.1:1700
Stat2-mRNA	1.57	0.0848	1.41	1.74	2.97	2.65	3.34	7.37e-08	1.36e-05	loglinear		NM_019963.1:1955
Tmem119-mRNA	1.45	0.0786	1.29	1.6	2.73	2.45	3.04	7.75e-08	1.38e-05	loglinear		NM_146162.2:1550
Srgn-mRNA	2.15	0.117	1.92	2.37	4.43	3.78	5.19	7.83e-08	1.38e-05	loglinear	Platelet activation# signaling and aggregation	NM_011157.2:168
Ncf1-mRNA	1.64	0.0892	1.46	1.81	3.11	2.75	3.51	8.04e-08	1.38e-05	loglinear	Cellular responses to stress, Class I MHC mediated antigen processing & presentation, ROS and RNS production in phagocytes, Signaling by Rho GTPases, Signaling by VEGF	NM_001286037.1:970
Fgl2-mRNA	2.91	0.16	2.6	3.23	7.54	6.07	9.36	8.29e-08	1.39e-05	loglinear	Neutrophil degranulation	NM_008013.2:3470
Ifih1-mRNA	2.03	0.115	1.81	2.26	4.1	3.5	4.79	1.09e-07	1.79e-05	loglinear	Deubiquitination	NM_027835.2:1997
Itgal-mRNA	2.68	0.154	2.38	2.98	6.42	5.21	7.91	1.2e-07	1.93e-05	loglinear		NM_008400.2:950
Cytip-mRNA	2.63	0.152	2.33	2.93	6.19	5.03	7.62	1.29e-07	2.03e-05	loglinear		NM_139200.4:1080
Casp1-mRNA	1.89	0.114	1.67	2.11	3.7	3.17	4.33	1.82e-07	2.8e-05	loglinear	Nucleotide-binding domain# leucine rich repeat containing receptor (NLR) signaling pathways, Signaling by Interleukins	NM_009807.2:259
Fcgr1-mRNA	2.23	0.137	1.96	2.5	4.69	3.89	5.65	2.04e-07	3.07e-05	loglinear	Class I MHC mediated antigen processing & presentation	NM_010186.5:185
Cxcl10-mRNA	4.16	0.259	3.66	4.67	17.9	12.6	25.5	2.25e-07	3.29e-05	lm.nb	G alpha (i) signalling events, GPCR ligand binding	NM_021274.1:115
C1s-mRNA	3.2	0.199	2.81	3.59	9.21	7.02	12.1	2.27e-07	3.29e-05	loglinear		NM_144938.2:2490
Ccl2-mRNA	3.31	0.209	2.9	3.71	9.89	7.44	13.1	2.55e-07	3.62e-05	loglinear		NM_011333.3:415
Tnfsf10-mRNA	2.36	0.149	2.06	2.65	5.12	4.18	6.28	2.61e-07	3.64e-05	loglinear	Death Receptor Signalling, Programmed Cell Death	NM_009425.2:2055
Lyn-mRNA	1.68	0.107	1.47	1.89	3.2	2.77	3.7	2.78e-07	3.81e-05	loglinear		NM_010747.1:1725
Ptpn6-mRNA	2.46	0.159	2.15	2.78	5.52	4.44	6.85	3.05e-07	4.1e-05	loglinear	Cell surface interactions at the vascular wall, Costimulation by the CD28 family, Interferon Signaling, Neutrophil degranulation, Platelet activation# signaling and aggregation, Signaling by Interleukins, Signaling by SCF-KIT, Signaling by the B Cell Receptor (BCR)	NM_013545.2:1691
Stat3-mRNA	1.15	0.0747	1.01	1.3	2.22	2.01	2.46	3.11e-07	4.1e-05	loglinear	Signaling by Interleukins, Signaling by MET, Signaling by PTK6, Signaling by SCF-KIT	NM_213659.2:2130
Mvp-mRNA	0.94	0.0613	0.82	1.06	1.92	1.76	2.08	3.26e-07	4.23e-05	loglinear		NM_080638.2:1845
Irf7-mRNA	2.84	0.186	2.48	3.21	7.17	5.57	9.23	3.35e-07	4.26e-05	loglinear	DDX58IFIH1-mediated induction of interferon-alphabeta, Toll-like Receptor Cascades	NM_016850.2:705
Ifit1-mRNA	3.55	0.233	3.09	4	11.7	8.51	16	3.4e-07	4.26e-05	lm.nb		NM_008331.2:890
Grn-mRNA	1.37	0.0903	1.19	1.54	2.58	2.28	2.91	3.64e-07	4.48e-05	loglinear		NM_008175.3:2010
Fcer1g-mRNA	2.33	0.155	2.02	2.63	5.02	4.07	6.2	3.82e-07	4.63e-05	loglinear	Cell surface interactions at the vascular wall, Neutrophil degranulation, Platelet activation# signaling and aggregation	NM_010185.4:264
Ccl12-mRNA	4.05	0.279	3.51	4.6	16.6	11.4	24.3	4.97e-07	5.92e-05	loglinear	GPCR ligand binding	NM_011331.2:173
Slfn8-mRNA	2.65	0.183	2.29	3.01	6.28	4.89	8.05	5.17e-07	6.01e-05	loglinear		NM_181545.4:2806
Serping1-mRNA	2.06	0.143	1.78	2.34	4.17	3.43	5.06	5.2e-07	6.01e-05	loglinear	Complement cascade, Platelet activation# signaling and aggregation	NM_009776.3:1480
Ifi30-mRNA	1.92	0.134	1.65	2.18	3.77	3.15	4.53	5.48e-07	6.23e-05	loglinear	MHC class II antigen presentation	NM_023065.3:806
Tnfrsf1a-mRNA	1.02	0.0721	0.879	1.16	2.03	1.84	2.24	6.02e-07	6.74e-05	loglinear	Death Receptor Signalling, TNFR2 non-canonical NF-kB pathway	NM_011609.2:615
Cfb-mRNA	2.68	0.193	2.3	3.05	6.4	4.92	8.31	6.99e-07	7.72e-05	loglinear		NM_008198.2:1685
Cx3cr1-mRNA	1.28	0.0925	1.1	1.46	2.43	2.14	2.75	7.21e-07	7.8e-05	loglinear	G alpha (i) signalling events, GPCR ligand binding	NM_009987.3:2696
Bcl2a1a-mRNA	3.32	0.241	2.85	3.8	10	7.23	13.9	7.28e-07	7.8e-05	lm.nb		NM_009742.3:175
Fcgr3-mRNA	2.16	0.16	1.85	2.48	4.47	3.6	5.56	8.66e-07	9.15e-05	loglinear		NM_010188.5:1175
Cxcl16-mRNA	2.69	0.2	2.29	3.08	6.44	4.91	8.44	8.92e-07	9.29e-05	lm.nb	G alpha (i) signalling events, GPCR ligand binding	NM_023158.6:679
Itgb2-mRNA	2.69	0.2	2.29	3.08	6.44	4.9	8.45	9.13e-07	9.37e-05	loglinear	Cell surface interactions at the vascular wall, Extracellular matrix organization, Immunoregulatory interactions between a Lymphoid and a non-Lymphoid cell, Neutrophil degranulation, Toll-like Receptor Cascades	NM_008404.4:2542
Clec7a-mRNA	2.69	0.201	2.3	3.09	6.47	4.92	8.51	9.33e-07	9.45e-05	loglinear		NM_020008.2:1008
Csf1-mRNA	1.07	0.0801	0.91	1.22	2.1	1.88	2.34	9.66e-07	9.65e-05	loglinear	Regulation of IGF transport and uptake by IGFBPs, Signaling by Interleukins	NM_001113530.1:833
Cxcl11-mRNA	4.44	0.338	3.78	5.11	21.7	13.7	34.4	1.07e-06	0.000105	lm.nb	G alpha (i) signalling events, GPCR ligand binding	NM_019494.1:345
Il1b-mRNA	2.37	0.181	2.01	2.72	5.16	4.03	6.59	1.12e-06	0.000109	loglinear	Signaling by Interleukins	NM_008361.3:1120
Lcn2-mRNA	4.06	0.316	3.44	4.68	16.7	10.9	25.7	1.26e-06	0.000121	lm.nb	Neutrophil degranulation, Transport of small molecules	NM_008491.1:190
Ccr2-mRNA	2.05	0.162	1.73	2.37	4.14	3.33	5.17	1.42e-06	0.000135	loglinear		NM_009915.2:2965
C3ar1-mRNA	1.6	0.127	1.35	1.85	3.04	2.56	3.61	1.45e-06	0.000135	loglinear	Complement cascade, G alpha (i) signalling events, GPCR ligand binding, Neutrophil degranulation	NM_009779.2:555
Ctsw-mRNA	2.81	0.223	2.38	3.25	7.02	5.19	9.51	1.46e-06	0.000135	loglinear	Platelet activation# signaling and aggregation	NM_009985.4:190
Plcg2-mRNA	1.43	0.115	1.21	1.66	2.7	2.31	3.16	1.62e-06	0.000147	loglinear	Platelet activation# signaling and aggregation, Signaling by the B Cell Receptor (BCR), Toll-like Receptor Cascades	NM_172285.1:978
Tgfbr2-mRNA	1.22	0.098	1.03	1.41	2.33	2.04	2.66	1.63e-06	0.000147	loglinear	Signaling by TGF-beta family members	NM_009371.2:475
Hexb-mRNA	1.17	0.0959	0.979	1.35	2.24	1.97	2.56	1.94e-06	0.000173	loglinear	Metabolism of carbohydrates, Metabolism of lipids, Neutrophil degranulation	NM_010422.2:805
Nfkb1-mRNA	0.571	0.0473	0.478	0.664	1.49	1.39	1.58	2.06e-06	0.000182	loglinear	Chromatin modifying enzymes, DDX58IFIH1-mediated induction of interferon-alphabeta, Death Receptor Signalling, Neutrophil degranulation, Signaling by Interleukins, Signaling by the B Cell Receptor (BCR), Toll-like Receptor Cascades	NM_008689.2:2125
Itgb5-mRNA	0.84	0.0708	0.702	0.979	1.79	1.63	1.97	2.33e-06	0.000203	loglinear	Class I MHC mediated antigen processing & presentation, Extracellular matrix organization, Muscle contraction	NM_001145884.1:1270
Cd9-mRNA	0.683	0.0587	0.568	0.798	1.61	1.48	1.74	2.73e-06	0.000232	loglinear	Platelet activation# signaling and aggregation	NM_007657.3:620
Cd44-mRNA	1.43	0.123	1.19	1.67	2.7	2.28	3.19	2.73e-06	0.000232	loglinear	Cell surface interactions at the vascular wall, Extracellular matrix organization, Metabolism of carbohydrates, Neutrophil degranulation	NM_009851.2:3075
Ifit2-mRNA	1.84	0.16	1.53	2.16	3.59	2.89	4.46	2.94e-06	0.000247	lm.nb		NM_008332.2:230
Ddx58-mRNA	1.64	0.144	1.35	1.92	3.11	2.56	3.78	3.17e-06	0.000263	loglinear	DDX58IFIH1-mediated induction of interferon-alphabeta, Deubiquitination, Interferon Signaling	NM_172689.3:1751
Sp100-mRNA	2.29	0.201	1.9	2.68	4.89	3.72	6.43	3.24e-06	0.000266	loglinear		NM_013673.3:410
Cd3e-mRNA	2.27	0.2	1.88	2.66	4.82	3.67	6.33	3.3e-06	0.000268	loglinear	Costimulation by the CD28 family, Immunoregulatory interactions between a Lymphoid and a non-Lymphoid cell	NM_007648.4:380
Il10rb-mRNA	0.912	0.0808	0.754	1.07	1.88	1.69	2.1	3.42e-06	0.000275	loglinear		NM_008349.5:465
Cd86-mRNA	1.76	0.157	1.45	2.07	3.39	2.74	4.2	3.65e-06	0.00029	loglinear	Costimulation by the CD28 family, Intracellular signaling by second messengers	NM_019388.3:251
Gzma-mRNA	2.6	0.235	2.14	3.06	6.07	4.41	8.35	3.97e-06	0.000312	loglinear		NM_010370.2:188
Cd3d-mRNA	1.9	0.172	1.57	2.24	3.74	2.96	4.73	4.01e-06	0.000312	loglinear	Costimulation by the CD28 family, Immunoregulatory interactions between a Lymphoid and a non-Lymphoid cell, Vesicle-mediated transport	NM_013487.2:289
Ly9-mRNA	1.65	0.15	1.35	1.94	3.13	2.56	3.84	4.17e-06	0.000319	loglinear		NM_008534.2:1190
Irf8-mRNA	2.46	0.224	2.02	2.9	5.5	4.06	7.46	4.19e-06	0.000319	lm.nb		NM_008320.3:2274
Irf5-mRNA	1.5	0.137	1.23	1.77	2.83	2.35	3.41	4.35e-06	0.000328	loglinear		NM_012057.3:1826
Cd36-mRNA	1.84	0.171	1.51	2.18	3.59	2.84	4.52	4.77e-06	0.000356	loglinear	Class I MHC mediated antigen processing & presentation, Neutrophil degranulation, Platelet activation# signaling and aggregation, Toll-like Receptor Cascades, Vesicle-mediated transport	NM_007643.3:1520
Casp8-mRNA	1.22	0.116	0.994	1.45	2.33	1.99	2.73	5.68e-06	0.00042	loglinear	Death Receptor Signalling, Nucleotide-binding domain# leucine rich repeat containing receptor (NLR) signaling pathways, Programmed Cell Death, Toll-like Receptor Cascades	NM_009812.2:1463
Tlr2-mRNA	1.22	0.116	0.988	1.44	2.32	1.98	2.72	5.94e-06	0.000435	loglinear	Neutrophil degranulation, Toll-like Receptor Cascades	NM_011905.2:255
Casp4-mRNA	2.18	0.208	1.77	2.59	4.53	3.41	6.01	6.05e-06	0.000438	loglinear	Nucleotide-binding domain# leucine rich repeat containing receptor (NLR) signaling pathways	NM_007609.2:408
Ptprc-mRNA	2.64	0.258	2.13	3.14	6.23	4.39	8.84	7.15e-06	0.000509	loglinear		NM_011210.3:2320
Pros1-mRNA	1.07	0.104	0.863	1.27	2.1	1.82	2.41	7.18e-06	0.000509	loglinear	Cell surface interactions at the vascular wall, Complement cascade, Platelet activation# signaling and aggregation	NM_011173.2:2720
Nkg7-mRNA	2.51	0.246	2.03	2.99	5.71	4.09	7.97	7.23e-06	0.000509	loglinear		NM_024253.4:530
Ccr5-mRNA	1.47	0.145	1.19	1.76	2.77	2.27	3.38	7.83e-06	0.000546	loglinear	G alpha (i) signalling events, GPCR ligand binding	NM_009917.5:1340
Vim-mRNA	1.29	0.128	1.04	1.54	2.44	2.05	2.9	8.31e-06	0.000574	loglinear	Autophagy, Muscle contraction, Programmed Cell Death	NM_011701.4:34
Cflar-mRNA	1.08	0.109	0.864	1.29	2.11	1.82	2.45	9.15e-06	0.000626	loglinear	Death Receptor Signalling, Programmed Cell Death	NM_207653.3:990
Slco2b1-mRNA	1.03	0.105	0.83	1.24	2.05	1.78	2.36	9.25e-06	0.000627	loglinear	Transport of small molecules	NM_175316.3:2720
Gfap-mRNA	1.51	0.155	1.21	1.82	2.86	2.31	3.53	1.01e-05	0.000671	lm.nb	Autophagy	NM_001131020.1:610
Tgm2-mRNA	2.03	0.208	1.62	2.43	4.08	3.07	5.41	1.02e-05	0.000671	lm.nb		NM_009373.3:1260
Crip1-mRNA	0.751	0.0769	0.6	0.901	1.68	1.52	1.87	1.02e-05	0.000671	loglinear		NM_007763.3:47
Vav1-mRNA	1.71	0.176	1.37	2.06	3.28	2.58	4.17	1.04e-05	0.000679	loglinear	Costimulation by the CD28 family, Death Receptor Signalling, Intracellular signaling by second messengers, Platelet activation# signaling and aggregation, Signaling by Erythropoietin, Signaling by Interleukins, Signaling by Rho GTPases, Signaling by SCF-KIT, Signaling by the B Cell Receptor (BCR), Signaling by VEGF	NM_011691.4:1640
Tlr1-mRNA	1.25	0.129	0.995	1.5	2.38	1.99	2.83	1.08e-05	0.000698	loglinear	Toll-like Receptor Cascades	NM_030682.1:805
Rsad2-mRNA	1.47	0.152	1.17	1.77	2.78	2.26	3.41	1.1e-05	0.000706	loglinear		NM_021384.2:3185
Cd68-mRNA	0.893	0.0935	0.71	1.08	1.86	1.64	2.11	1.2e-05	0.000757	loglinear	Neutrophil degranulation	NM_009853.1:636
Irak4-mRNA	1.35	0.142	1.08	1.63	2.56	2.11	3.1	1.2e-05	0.000757	loglinear	Intracellular signaling by second messengers, Signaling by Interleukins, Toll-like Receptor Cascades	NM_029926.5:250
Tgfb1-mRNA	1.04	0.11	0.821	1.25	2.05	1.77	2.38	1.31e-05	0.000823	loglinear	Cell surface interactions at the vascular wall, Extracellular matrix organization, Platelet activation# signaling and aggregation, Signaling by TGF-beta family members, Transcriptional regulation by RUNX3	NM_011577.1:1470
Lair1-mRNA	1.45	0.155	1.15	1.76	2.74	2.22	3.38	1.36e-05	0.000846	loglinear	Immunoregulatory interactions between a Lymphoid and a non-Lymphoid cell, Neutrophil degranulation	NM_001113474.1:1865
Itgam.1-mRNA	1.07	0.114	0.842	1.29	2.09	1.79	2.45	1.43e-05	0.000882	loglinear		NM_001082960.1:3025
Map2k6-mRNA	-0.542	0.0585	-0.656	-0.427	0.687	0.634	0.744	1.51e-05	0.00092	loglinear	Cellular responses to stress, Nucleotide-binding domain# leucine rich repeat containing receptor (NLR) signaling pathways, Signaling by Interleukins, Toll-like Receptor Cascades, Transcriptional Regulation by TP53	NM_011943.2:320
Cd8a-mRNA	1.53	0.167	1.2	1.85	2.88	2.29	3.61	1.66e-05	0.001	loglinear	Immunoregulatory interactions between a Lymphoid and a non-Lymphoid cell	NM_001081110.2:355
Cp-mRNA	1.25	0.138	0.978	1.52	2.38	1.97	2.87	1.79e-05	0.00108	loglinear	Regulation of IGF transport and uptake by IGFBPs, Transport of small molecules	NM_001042611.1:1750
Il1a-mRNA	1.63	0.182	1.27	1.98	3.09	2.41	3.95	1.92e-05	0.00115	loglinear	Signaling by Interleukins	NM_010554.4:512
Nod1-mRNA	1.1	0.124	0.863	1.35	2.15	1.82	2.54	1.94e-05	0.00115	loglinear	Deubiquitination, Nucleotide-binding domain# leucine rich repeat containing receptor (NLR) signaling pathways, Signaling by Interleukins, Toll-like Receptor Cascades	NM_172729.2:1446
Ccl19-mRNA	1.79	0.201	1.4	2.19	3.47	2.64	4.55	2e-05	0.00117	loglinear	G alpha (i) signalling events, GPCR ligand binding	NM_011888.2:465
Hcar2-mRNA	2.77	0.313	2.16	3.38	6.82	4.46	10.4	2.09e-05	0.00122	lm.nb	G alpha (i) signalling events, GPCR ligand binding	NM_030701.1:770
C2-mRNA	2.08	0.235	1.62	2.54	4.22	3.07	5.81	2.13e-05	0.00123	loglinear	Complement cascade	NM_013484.2:2359
Cd3g-mRNA	2.46	0.282	1.91	3.01	5.5	3.75	8.07	2.35e-05	0.00135	loglinear	Costimulation by the CD28 family, Immunoregulatory interactions between a Lymphoid and a non-Lymphoid cell, Vesicle-mediated transport	NM_009850.2:430
C1ra-mRNA	2.17	0.252	1.67	2.66	4.5	3.19	6.33	2.6e-05	0.00148	loglinear	Complement cascade	NM_023143.3:64
Hpgds-mRNA	1.31	0.153	1.01	1.61	2.47	2.01	3.04	2.75e-05	0.00155	loglinear	Biological oxidations, Metabolism of lipids	NM_019455.4:194
Tollip-mRNA	-0.321	0.0378	-0.395	-0.247	0.8	0.76	0.842	2.79e-05	0.00156	loglinear	Neutrophil degranulation, Signaling by Interleukins	NM_023764.3:260
Lfng-mRNA	0.71	0.0842	0.545	0.875	1.64	1.46	1.83	2.99e-05	0.00166	loglinear		NM_008494.3:1965
Csf3r-mRNA	1.4	0.169	1.07	1.73	2.64	2.1	3.32	3.45e-05	0.0019	loglinear		NM_001252651.1:1294
Olfml3-mRNA	0.886	0.108	0.675	1.1	1.85	1.6	2.14	3.52e-05	0.00193	loglinear		NM_133859.2:1035
Bid-mRNA	0.56	0.0684	0.426	0.694	1.47	1.34	1.62	3.67e-05	0.002	loglinear	Programmed Cell Death	NM_007544.3:1307
Csk-mRNA	0.583	0.0714	0.442	0.723	1.5	1.36	1.65	3.81e-05	0.00206	loglinear	Costimulation by the CD28 family, MAPK family signaling cascades, Platelet activation# signaling and aggregation	NM_007783.2:268
Apoe-mRNA	0.644	0.0794	0.488	0.799	1.56	1.4	1.74	3.97e-05	0.00212	loglinear	G alpha (i) signalling events, Metabolism of vitamins and cofactors, Regulation of IGF transport and uptake by IGFBPs, Transport of small molecules, Vesicle-mediated transport	NM_001305844.1:903
Nfe2l2-mRNA	1.37	0.169	1.04	1.7	2.58	2.05	3.25	4e-05	0.00213	loglinear		NR_132727.1:193
S100a10-mRNA	0.556	0.0692	0.42	0.691	1.47	1.34	1.61	4.25e-05	0.00225	loglinear		NM_009112.2:154
Rpl36al-mRNA	0.512	0.0639	0.387	0.637	1.43	1.31	1.56	4.32e-05	0.00227	loglinear	Metabolism of RNA	NM_025589.4:74
Lgmn-mRNA	0.775	0.0968	0.585	0.965	1.71	1.5	1.95	4.36e-05	0.00227	loglinear	MHC class II antigen presentation, Toll-like Receptor Cascades	NM_011175.3:370
Relb-mRNA	0.9	0.113	0.679	1.12	1.87	1.6	2.18	4.43e-05	0.00229	loglinear	TNFR2 non-canonical NF-kB pathway	NM_009046.2:2013
Msn-mRNA	1.05	0.132	0.791	1.31	2.07	1.73	2.48	4.6e-05	0.00236	loglinear	Developmental Biology	NM_010833.2:515
Klrk1-mRNA	1.56	0.197	1.18	1.95	2.95	2.26	3.86	4.64e-05	0.00237	loglinear	Immunoregulatory interactions between a Lymphoid and a non-Lymphoid cell	NM_001083322.1:144
Pla2g16-mRNA	0.82	0.104	0.616	1.02	1.77	1.53	2.03	4.92e-05	0.00249	loglinear	Metabolism of lipids	NM_139269.2:568
Casp7-mRNA	0.911	0.116	0.684	1.14	1.88	1.61	2.2	5e-05	0.00252	loglinear	Programmed Cell Death	NM_007611.2:1468
Nfe2l2.2-mRNA	0.763	0.0975	0.571	0.954	1.7	1.49	1.94	5.13e-05	0.00256	loglinear		NM_010902.3:1665
Ifitm2-mRNA	1.02	0.131	0.764	1.28	2.03	1.7	2.43	5.38e-05	0.00267	loglinear	Immunoregulatory interactions between a Lymphoid and a non-Lymphoid cell	NM_030694.1:87
Spi1-mRNA	1.36	0.177	1.02	1.71	2.57	2.02	3.27	5.67e-05	0.0028	loglinear		NM_011355.1:200
Cnn2-mRNA	0.723	0.0941	0.539	0.907	1.65	1.45	1.88	5.81e-05	0.00284	loglinear	Neutrophil degranulation	NM_007725.2:350
Cd84-mRNA	1.82	0.238	1.35	2.29	3.53	2.56	4.88	6.04e-05	0.00293	lm.nb	Cell surface interactions at the vascular wall	NM_013489.2:915
Man2b1-mRNA	0.672	0.088	0.5	0.845	1.59	1.41	1.8	6.06e-05	0.00293	loglinear	Metabolism of carbohydrates, Neutrophil degranulation	NM_010764.2:1658
Tspo-mRNA	1.45	0.19	1.08	1.82	2.73	2.11	3.54	6.16e-05	0.00296	loglinear	Metabolism of lipids	NM_009775.4:241
Birc3-mRNA	1.39	0.182	1.03	1.75	2.62	2.04	3.35	6.25e-05	0.00298	loglinear	Death Receptor Signalling, Deubiquitination, Nucleotide-binding domain# leucine rich repeat containing receptor (NLR) signaling pathways, Programmed Cell Death, TNFR2 non-canonical NF-kB pathway, Toll-like Receptor Cascades	NM_007464.3:425
Slamf8-mRNA	2.36	0.311	1.75	2.97	5.13	3.36	7.83	6.39e-05	0.00303	lm.nb		NM_029084.3:1366
Cotl1-mRNA	0.566	0.0748	0.42	0.713	1.48	1.34	1.64	6.51e-05	0.00306	loglinear	Neutrophil degranulation	NM_028071.3:325
Ppp1r12b-mRNA	-0.465	0.0629	-0.589	-0.342	0.724	0.665	0.789	7.62e-05	0.00356	loglinear		NM_001081307.1:2560
Xbp1-mRNA	0.55	0.0743	0.404	0.695	1.46	1.32	1.62	7.65e-05	0.00356	loglinear		NM_013842.2:825
Il10ra-mRNA	0.934	0.127	0.684	1.18	1.91	1.61	2.27	8.09e-05	0.00374	loglinear	Signaling by Interleukins	NM_008348.2:2522
Icam1-mRNA	2.11	0.288	1.54	2.67	4.31	2.92	6.37	8.14e-05	0.00374	lm.nb	Extracellular matrix organization, Immunoregulatory interactions between a Lymphoid and a non-Lymphoid cell	NM_010493.2:2195
Tgfbr1-mRNA	0.697	0.0966	0.507	0.886	1.62	1.42	1.85	9.12e-05	0.00416	loglinear	Deubiquitination, Signaling by TGF-beta family members	NM_009370.2:4425
Csf2rb-mRNA	1.24	0.173	0.902	1.58	2.36	1.87	2.99	9.46e-05	0.00429	loglinear	MAPK family signaling cascades, Signaling by Interleukins	NM_007780.4:4185
Sall1-mRNA	0.75	0.105	0.544	0.956	1.68	1.46	1.94	9.7e-05	0.00437	loglinear		NM_021390.3:4875
Pecam1-mRNA	0.353	0.0497	0.255	0.45	1.28	1.19	1.37	0.000102	0.00456	loglinear	Cell surface interactions at the vascular wall, Extracellular matrix organization, Neutrophil degranulation, Platelet activation# signaling and aggregation	NM_008816.2:1100
Axl-mRNA	0.976	0.138	0.706	1.25	1.97	1.63	2.37	0.000102	0.00456	loglinear	Signaling by VEGF	NM_009465.3:3820
Eng-mRNA	1.17	0.165	0.845	1.49	2.25	1.8	2.81	0.000105	0.00466	loglinear		NM_001146350.1:574
Itgam-mRNA	1.16	0.165	0.84	1.49	2.24	1.79	2.8	0.000107	0.00473	loglinear		NM_008401.2:155
Cldn5-mRNA	0.543	0.0772	0.392	0.695	1.46	1.31	1.62	0.000108	0.00474	loglinear		NM_013805.4:975
Rps9-mRNA	0.648	0.0927	0.466	0.829	1.57	1.38	1.78	0.000114	0.00496	loglinear	Metabolism of RNA	NM_029767.2:173
Tcirg1-mRNA	0.948	0.138	0.678	1.22	1.93	1.6	2.33	0.000127	0.00546	loglinear	Cellular responses to stress, Neutrophil degranulation, ROS and RNS production in phagocytes, Transport of small molecules	NM_001136091.1:1345
Cebpb-mRNA	0.545	0.0792	0.39	0.7	1.46	1.31	1.62	0.000127	0.00546	loglinear	Cellular responses to stress	NM_009883.3:1147
Sgpl1-mRNA	0.685	0.1	0.488	0.882	1.61	1.4	1.84	0.000136	0.00581	loglinear	Metabolism of lipids	NM_009163.3:1200
Clic4-mRNA	0.461	0.0681	0.327	0.595	1.38	1.25	1.51	0.000143	0.00606	loglinear		NM_013885.2:3280
Ifnar2-mRNA	0.72	0.109	0.506	0.934	1.65	1.42	1.91	0.000169	0.00714	loglinear	Interferon Signaling	NM_001110498.1:725
Blnk-mRNA	1.03	0.159	0.717	1.34	2.04	1.64	2.53	0.000191	0.00804	loglinear	Signaling by the B Cell Receptor (BCR)	NM_008528.4:1546
[truncated: 657 more rows]
[truncated: 5,000 more columns]
