# Supplementary material for: Unveiling of brain transcriptome of masked palm civet (Paguma larvata) with chronic infection of Toxoplasma gondii
Source: Parasit Vectors. 2022 Jul 24;15:263. doi: 10.1186/s13071-022-05378-5 (PMC9308931; doi:10.1186/s13071-022-05378-5)
Supplement: Supplementary file 3 — Additional file 3: Table S3. Masked civet and BALB/c mice co-expressed differential genes [file 13071_2022_5378_MOESM3_ESM.xlsx]

## Sheet: Plan1
Gene
H2-Eb1
Ccl5
C4a.1
Cd274
Cd74
Ly6a
Iigp1
H2-Ea-ps
Psmb8
C1qc
Stat1
Ifitm3
Il2rg
Zbp1
Ctss
Ifi27l2a
C1qb
C3
Dock2
C3.1
Tyrobp
Irf1
Ccl8
Gbp2
Ltb
STAT3
Mafb
Ifit3
Ifi44
Stat2
C1qa
Ncf1
Cybb
Grn
Cxcl9
Cfb
Oas1a
Itgal
Psmb9
Ccl2
Csf1r
H2-T23
Mvp
Srgn
Fcgr2b
C1s
Tmem119
Ifih1
Cxcl10
Fgl2
Trem2
Tnfrsf1a
Irf7
Stat3
Casp1
Ifi30
Gzma
Fcgr1
Csf1
Serping1
Tnfsf10
Ptpn6
Cytip
Fcer1g
Lcn2
Cxcl16
Ifit1
Lyn
Cd36
Itgb2
Slfn8
Lag3
Bcl2a1a
Pecam1
Cxcl11
Il1b
Ccr2
Clec7a
Ccl12
Ifit2
Cd3d
Tlr2
Tgfbr2
Plcg2
Cd68
Ctsw
Fcgr3
Cd44
Ddx58
Casp8
Sp100
Cd3e
Irf5
Nfkb1
Casp4
Vim
Hexb
Irf8
Ly9
Nkg7
Tgfb1
Mapkapk2
Prkca
Mfge8
Hmox1
Il13ra1
Plcb1
Calr
Traf2
Pdgfa
Gnai2
S100b
Enpp6
Lamp1
Gnaq
Pik3cd
Cd72
Slc1a2
Itga6
Ralb
Rpl36al
Atg5
Hpgds.1
Bcl10
Mapk8
Rpl28
Tlr3
Osmr
Dnm2
Clic4
Stx2
Pcna
Grm1
Tgfbr1
Cdc42
Map2k4
Mr1
Arrb2
Blnk
Hdac1
Scamp2
Mef2d
Rab6b
Atp6v0e
Pdpn
Tnfaip3
Plekho2
P2rx4
Grm4
Prl
S1pr3
Itpr2
Cdkn1a
Nr3c1
Grb2
Map3k1
Ltbr
Cxcr4
Grm3
Apoe
Mbd2
Cacnb4
Irf2
NRG3
Atf2
Rela
Grm5
Mmp14
Prpf31
Plekhb1
Rpl29
KLF2
Mef2c_Mm
Tm4sf1
Cyp4x1
Cd33
Egr1
Ccnd1
Ppfia4
S1PR1
Rras
Trf
Cd83
Tle3
Myc
Gria4
Atp7a
Glrb
Xbp1
Tnfrsf12a
Mertk
Tcf4
Rps6ka5
St3gal6
Egfl7
Hnrnpm
Trp53
ErbB4
Hif1a
F3
Cers6
Gnai3
Atp6v1g2
Vps4b
Ntng1
Clu
Hras
Tmem144
Ptprn2
Syt1
Plp1
Gsr
Bola2
Thy1
Opalin
Tubb4a
Mal
Slc6a1
Wfs1
Rac1
Calm1
Sf3a2
Irak2
Vegfa
Ulk1
Cntnap2
Mobp
Itpr1
Fen1
Tmcc3
Jun
Hps4
Cast
Hat1
Snca
Apaf1
Ap1s1
Smarca5
Gria1
Vip
Sumo1
Atf4
Mdm2
Npnt
Apc
Slc1a3
Calb1
Nfatc3
Kdm3a
Vps4a
Nwd1
Casp3
Tgfb2
Cdk5rap3
Iqsec1
Mbp
Taf10
Pls1
Hsd11b1
Mapk14
Mmp16
Setd1b
Atp6v1a
Rtn4rl1
Mapt
Eif2s1
Vcp
Mef2c
Negr1
Cxcl12
Cnr1
Nmnat2
Map3k7
Opa1
Suz12
Gbp2
Tyrobp
Ifi44
C1qa
STAT3
Psmb9
Cxcl9
Csf1r
H2-T23
Oas1a
Fcgr2b
Cybb
Trem2
Lag3
Stat2
Tmem119
Srgn
Ncf1
Fgl2
Ifih1
Itgal
Cytip
Casp1
Fcgr1
Cxcl10
C1s
Ccl2
Tnfsf10
